# Supplementary material for: Identification and validation of immune-related and inflammation-related genes in endometriosis
Source: Front Endocrinol (Lausanne). 2025 May 8;16:1545670. doi: 10.3389/fendo.2025.1545670 (PMC12095003; doi:10.3389/fendo.2025.1545670)
Supplement: Supplementary file 1 [file Table1.csv]

	logFC	AveExpr	t	P.Value	adj.P.Val	B
C7	5.30194811356388	8.05763455909471	49.7925791409796	1.20340629090742e-23	1.96200405139121e-19	41.7675424517507
CLDN11	4.01944978282894	7.27351167180346	48.3249809803116	2.27281094861421e-23	1.96200405139121e-19	41.3102207194793
CSTA	3.94335872024181	7.3517985931638	35.4416018664541	1.61547671594833e-20	9.29706850028264e-17	36.1361053965963
PTGIS	4.00316026650367	7.10268602759169	31.367814358151	2.11034660067773e-19	9.10878351517524e-16	33.9197984289068
SERPINE2	3.86642029051946	8.1898685010776	28.9332255696399	1.14769627245498e-18	3.96299522878705e-15	32.4117037965693
ZFPM2	3.13810931547742	7.54738489743289	28.3850879130849	1.71215923899066e-18	4.92673821019563e-15	32.0505193409805
SCN7A	4.19922735838843	6.04550671842504	27.1143910489019	4.45485671240824e-18	1.0987585877104e-14	31.1798874384729
DPYSL3	3.2235820562571	7.80847733253735	26.281186161742	8.53611910034787e-18	1.82465777391513e-14	30.5822784322137
ITPR1	2.40446995843219	6.68571864545011	26.0961251068974	9.88860002355141e-18	1.82465777391513e-14	30.4465281775733
CFH	4.26652126567121	8.23140017700006	26.0128554575858	1.05685361941218e-17	1.82465777391513e-14	30.3850799452898
CFHR1	4.35621874124184	8.38400425003212	25.4866865877482	1.61636662315584e-17	2.53696088625323e-14	29.9914465844296
GATA6	2.98235302473882	6.90515305332515	25.0649241615805	2.28586985996782e-17	3.20283820541253e-14	29.6690944801443
KCNT2	3.27195708354857	5.93767968413463	25.0003311628179	2.41163606547135e-17	3.20283820541253e-14	29.6191774964517
FIBIN	3.165848131076	6.45475732302442	23.443274839136	9.1349652152574e-17	1.0538972779991e-13	28.3696687644711
TCF21	3.68873804409589	7.27975506852155	23.4406208407535	9.1563621025117e-17	1.0538972779991e-13	28.367460278806
CHL1	4.03242672413878	6.11405813625932	23.2501965850646	1.08369068493782e-16	1.16936997971572e-13	28.2082732855532
CREBL2	1.22255358668807	7.67467757643186	20.8072188196715	1.06240944953084e-15	1.05433951784501e-12	26.0300135466845
TWIST2	-1.84490534424153	7.49982367109906	-20.7726131232078	1.09922451903911e-15	1.05433951784501e-12	25.9972201407253
LY96	2.8040228151169	7.26823500038425	20.5887796614509	1.3184261517726e-15	1.19230119634154e-12	25.8220436321601
ARX	2.74168484853859	6.77130283646112	20.4456598085342	1.52047892241279e-15	1.19230119634154e-12	25.6845220033551
DLK1	4.42054779525143	7.47808372938381	20.4159494313991	1.56633500561116e-15	1.19230119634154e-12	25.6558473325424
ESRP1	-2.50262599612731	6.20035751443173	-20.4022965744943	1.58788949116771e-15	1.19230119634154e-12	25.6426557663912
MARVELD2	-1.90460818281332	6.00085954056757	-20.4020046403845	1.58835375128036e-15	1.19230119634154e-12	25.6423735950488
DIRAS3	4.52114591701866	6.96493164744543	20.1507580652759	2.04562539059849e-15	1.47157176536179e-12	25.3979525623883
VCAM1	3.86050697644074	7.47631092301352	19.9333462360495	2.55218596615911e-15	1.70385395668236e-12	25.1838734314337
HOXB6	-2.23737036893196	6.37881539759331	-19.9281077737271	2.56589648848778e-15	1.70385395668236e-12	25.1786854356685
PRSS8	-2.11611731793593	6.26622313311685	-19.4125746784883	4.3748932646979e-15	2.79750119314849e-12	24.6611140461212
AQP1	1.63838882737207	7.6930139929561	19.3614849359886	4.61564249997571e-15	2.84603813436002e-12	24.6090552446389
MAST4	1.10802680812306	7.07883850445115	19.0996793956243	6.08583923181892e-15	3.62317290818461e-12	24.3400638810587
MEIS2	1.77680813843446	8.06015691344192	19.0321984748538	6.53901188105808e-15	3.76320133754893e-12	24.2701223217628
GDF7	-3.37419766105766	8.24666514730901	-18.7698155242313	8.6644079450293e-15	4.64299186274022e-12	23.9957628053418
NID2	2.01509931668831	8.24061308880913	18.7607090857404	8.75000416304589e-15	4.64299186274022e-12	23.9861712402539
LHX9	1.25185450221591	5.28165088214376	18.7476258895015	8.87452832148436e-15	4.64299186274022e-12	23.972382843022
NRK	2.87883693685929	5.66644118615149	18.4413491847576	1.23854450267204e-14	6.28925612900966e-12	23.646802104759
WNT2B	2.29227509181873	6.60726267043504	18.4055327895375	1.28818998678481e-14	6.3544571776685e-12	23.6083746184493
SIGLEC11	2.94414395264918	6.39296078091242	18.379891169102	1.32500502439322e-14	6.35450326281917e-12	23.5808177134918
RAB25	-2.7962417889544	6.65155322954118	-18.2270339822534	1.56850072673835e-14	7.31896352625339e-12	23.4157424544794
TCEAL4	1.65153281892349	10.336759630471	18.1438075373055	1.72030504926927e-14	7.81607017779842e-12	23.325282878818
GRHL2	-2.04802040123034	5.8315245357237	-18.0962248978455	1.81391359043232e-14	8.03005593302923e-12	23.27337943139
HOOK1	-2.28578220908992	5.56872235418699	-17.8775325010928	2.3177583359996e-14	1.00040244177583e-11	23.0330760593595
FAM162A	1.05021127404596	8.68283854782438	17.824656134919	2.46024602132784e-14	1.0360035989811e-11	22.974538451251
SYNPO	1.3168852337687	6.93225882669423	17.7325309471707	2.730759287582e-14	1.12253712143103e-11	22.8721399430469
NUAK1	1.89895503351408	7.93718966906991	17.3275742286614	4.344215925296e-14	1.74425320814501e-11	22.4157494240022
PRELP	2.40735733437893	7.59294460656696	17.1531587887345	5.32137530290439e-14	2.08803510465101e-11	22.2159694648513
CHMP4C	-1.96551598443223	5.97519471107296	-17.1056795686884	5.62528958875696e-14	2.15823610555309e-11	22.1612445322337
SGCE	2.66219018719633	8.16746601175199	17.0061152769702	6.32290127022505e-14	2.37314979196599e-11	22.0460075860443
RYR2	1.44991360054908	5.73232540624934	16.8682885606008	7.44092359248339e-14	2.73335203881331e-11	21.8854072503156
MSX1	-3.92458934520219	8.04403899171258	-16.8484563591773	7.61803063043763e-14	2.74011039238553e-11	21.8621943039789
WIPF3	1.98932124405863	6.81899709028566	16.7985699139042	8.08325147063189e-14	2.80119866329743e-11	21.8036876777639
STX18	-2.98001350854029	9.45266197333215	-16.7955485980866	8.11236218736587e-14	2.80119866329743e-11	21.8001389400143
FOXA2	-1.28473778234976	5.84614459582426	-16.7460032581723	8.60566087498249e-14	2.91326931385437e-11	21.7418571819179
TCEAL2	2.99511379107682	6.81554792338121	16.378500600646	1.33972628350119e-13	4.44814890089385e-11	21.3043419603417
BICC1	1.9875799542079	6.87748672985432	16.3506586691526	1.38589488988826e-13	4.51461797621146e-11	21.2708167358196
MEF2C	1.42086055954127	7.49273434415014	16.280515292063	1.5097185229837e-13	4.826905610984e-11	21.186115145427
DLX5	-2.9478974546238	7.26690942835223	-16.2538483458708	1.559773635155e-13	4.89627123835475e-11	21.1538229882163
CLDN3	-2.61303283516464	7.50160872117679	-16.2375851063681	1.59114754462273e-13	4.90556470676989e-11	21.1341045700506
PPP1R12B	1.56379336598542	7.01729653242657	16.1859354768455	1.69522471136347e-13	5.07480085778158e-11	21.0713580733623
PLSCR4	2.60703962518326	7.65957410462374	16.1813377160755	1.70482739502654e-13	5.07480085778158e-11	21.065763346233
PEG3	2.79222924592342	8.99718916201609	16.1517646952044	1.76796394621545e-13	5.17354195447622e-11	21.0297419729645
DLX6	-2.3931320734463	5.7694432309801	-16.1298575558977	1.81630385437901e-13	5.22641434097560e-11	21.0030179758146
PDE7B	1.3250728998525	6.57343874575222	16.0617595491429	1.97556685225042e-13	5.59150191870548e-11	20.9197284552081
PLXDC2	1.50215185121682	6.91064520579589	16.0152518031959	2.0926554268003e-13	5.82737031350116e-11	20.8626549240791
NFASC	1.98495145580092	6.06385958146732	15.997732751202	2.13861850266307e-13	5.86083308706e-11	20.8411155447912
RCAN2	3.12350762633963	7.21195227869818	15.9552045644803	2.25463005131016e-13	6.08221684935468e-11	20.7887358331072
C4orf19	-1.39464891144045	5.53163698130382	-15.87851255827	2.48072712746056e-13	6.58919290086255e-11	20.6939475184669
SEMA6D	1.41050126508002	6.10727026289669	15.830671132046	2.63363728719766e-13	6.84577489243893e-11	20.6346007209469
BNC2	2.44372045189897	7.32062912500384	15.8237292063832	2.65662854209909e-13	6.84577489243893e-11	20.6259754480321
HOXA11	-2.93373266329706	7.37962968542236	-15.7588837899866	2.88177773178043e-13	7.30012637062549e-11	20.5452350879421
PPM1H	-2.02155323172125	5.93624525996454	-15.7490794754139	2.91751357991983e-13	7.30012637062549e-11	20.533000648627
ABCA9	1.8761015380178	5.65148744316645	15.7124204256773	3.05527979326346e-13	7.53562937581337e-11	20.4871924027162
FIGN	1.77855016979504	5.4831679410707	15.5783336092113	3.61978451040194e-13	8.8021943059281e-11	20.3187923006399
FOXC1	1.56502291898843	6.53200817597304	15.5244212032048	3.87649311631448e-13	9.2955074518291e-11	20.2507053095887
SH3BP5	1.64533842514006	8.84032062480346	15.4747162040244	4.1300040203764e-13	9.76774238517788e-11	20.1877383505794
MMP23B	1.54702435947546	5.98983784126695	15.4332862908703	4.35450419054896e-13	1.01595290337605e-10	20.1351118373712
ESR1	-1.98692524895988	7.4201723479309	-15.3536670694215	4.82240158163759e-13	1.10915712921582e-10	20.0336094442888
WWC3	1.12890372408874	7.57352895672423	15.3280007497089	4.98417445625026e-13	1.10915712921582e-10	20.0007857786153
SLC16A4	2.44814706306502	6.66021142965634	15.3267776925429	4.99202312167376e-13	1.10915712921582e-10	19.999220400239
HOXA10	-3.2448390387882	7.84170565366222	-15.3129970757027	5.08135266322635e-13	1.10915712921582e-10	19.9815748121125
GALNT4	-3.08115680000232	7.79261109520043	-15.2991426882417	5.17284177054469e-13	1.10915712921582e-10	19.9638200894574
POC1B-GALNT4	-3.08115680000232	7.79261109520043	-15.2991426882417	5.17284177054469e-13	1.10915712921582e-10	19.9638200894574
ARHGAP6	2.25968323643444	6.37138267852167	15.2945286298064	5.20369113619933e-13	1.10915712921582e-10	19.9579037961029
PLCXD3	2.90912691812678	7.07900007390675	15.2659688938105	5.39895744880368e-13	1.13674390675117e-10	19.9212471888132
KRTCAP3	-1.36038290859945	6.57014660082576	-15.1310604572006	6.43017793604982e-13	1.33755448272169e-10	19.747239675754
GPR160	-2.46390917094957	6.66991775528081	-15.0498821666736	7.14785125626565e-13	1.4691387135646e-10	19.6418518162431
ARHGAP8	-1.62895583923446	6.16066408752508	-15.031815861719	7.31864099446849e-13	1.46925972987789e-10	19.6183273820247
PRR5-ARHGAP8	-1.62895583923446	6.16066408752508	-15.031815861719	7.31864099446849e-13	1.46925972987789e-10	19.6183273820247
PAPSS1	-2.03940261722085	9.89410520367174	-14.9337949596502	8.32242172759381e-13	1.65157024283801e-10	19.490244088907
RPP25	1.35231268646016	7.0218482138328	14.9170455683401	8.50782207695369e-13	1.66917668362052e-10	19.4682816595569
RASSF3	1.42613705653841	7.24799703953455	14.90416182022	8.65336018245985e-13	1.67865464663112e-10	19.4513728318294
PDLIM3	2.81123304610587	6.75627791239465	14.866850687426	9.08965988168696e-13	1.74369975397028e-10	19.402330539834
RCAN3	-1.23398217745024	5.75550306699918	-14.8260323905931	9.59333601447859e-13	1.82009831087882e-10	19.3485510063696
EXPH5	-1.212956251884	5.77100845001454	-14.6481624086694	1.21524048745373e-12	2.28055728433572e-10	19.1126351308086
RBMS3	2.10750557307793	6.66621644544671	14.6251056001023	1.25328391006907e-12	2.32329814131144e-10	19.0818660853987
BST2	2.78180353248532	8.65276685467024	14.6103740455117	1.27823888831297e-12	2.32329814131144e-10	19.0621842654753
ALDH1A2	-2.98222061372614	8.17286700021116	-14.6044046689965	1.28849783771597e-12	2.32329814131144e-10	19.0542039384039
PDZRN4	1.42085471981178	4.74512484484343	14.5969344567418	1.30145713496652e-12	2.32329814131144e-10	19.0442130688475
TMEM101	-2.34602566938877	7.96046666853825	-14.5947346005149	1.30529927429603e-12	2.32329814131144e-10	19.0412700490143
UGT8	-2.32449116739161	5.45974143938279	-14.4931280610754	1.49628803888315e-12	2.61113152576755e-10	18.9049050823953
PTPN3	-1.13741144041334	6.30047447632636	-14.4926460446914	1.49726047524464e-12	2.61113152576755e-10	18.9042561455362
PPP3CA	0.806902588118831	8.26361650637863	14.4476977118982	1.59089891241804e-12	2.74668697228974e-10	18.8436578221912
GABRP	-4.81697353900275	7.40061877394137	-14.3777527887252	1.74893312139944e-12	2.98963666742191e-10	18.74902572501
ARHGEF6	1.47609636809442	7.13660384690661	14.3669776935604	1.77469620399965e-12	3.00393431000529e-10	18.7344112588176
TMEM150C	1.66364515742634	7.07192353318898	14.3419222329587	1.83614416395844e-12	3.07776980492645e-10	18.7003904873263
STEAP2	1.87901851515823	6.85714157469512	14.3323704436072	1.86014980862902e-12	3.08802754288269e-10	18.6874070348361
CDCA7	-3.51266910778253	7.38569970734398	-14.2944884023996	1.958623132309e-12	3.19821152056078e-10	18.635839662032
HS6ST2	2.64737707437992	5.82709980015249	14.2926379378834	1.96357035145927e-12	3.19821152056078e-10	18.6333176022137
OPTN	1.70288590901371	7.79470125854033	14.2332602759406	2.1294301573416e-12	3.43594501556101e-10	18.5522363765637
DMD	1.8436411776305	5.88355553161773	14.195722098616	2.24176118633983e-12	3.58370434094047e-10	18.5008233391626
ASRGL1	-3.49999718494672	8.54180297768629	-14.1804072950719	2.28934752002765e-12	3.62620045259425e-10	18.4798134933956
PLPP2	-2.32876374051297	7.01526308338345	-14.1656755541615	2.33611590649611e-12	3.64223547870129e-10	18.4595846879441
TMEM30B	-1.36982606465696	6.1575046543954	-14.163948635314	2.34166312270978e-12	3.64223547870129e-10	18.4572121680934
RERG	2.14450851139954	6.46232531060362	14.1240773617003	2.47362796578695e-12	3.81314168118854e-10	18.4023643952483
TNS1	1.6916751879048	8.03273605335442	14.0806363563966	2.62626482912992e-12	4.01260728096708e-10	18.3424511224231
CCDC69	1.67540354456648	6.31104083079879	14.0653010881112	2.68246418233996e-12	4.06252141299117e-10	18.3212622219528
STXBP6	-2.06215947829028	5.95207989546474	-14.05493685067	2.72115456195707e-12	4.08528117497294e-10	18.306930386901
SHE	1.27316738670836	6.20713826502781	13.9999765098677	2.9362684823403e-12	4.35282446228213e-10	18.2307754804711
JAM3	1.00870054662787	7.31098592115586	13.9966643330498	2.94978547400526e-12	4.35282446228213e-10	18.2261776733855
PAX2	-1.02303642662433	6.08915865761568	-13.9398802308756	3.19188211541616e-12	4.67015633242881e-10	18.1472046323975
HERC5	1.97327377010172	6.79299792311356	13.9327939448677	3.22351546526236e-12	4.67680626115585e-10	18.1373296357851
KLHDC8A	2.52619225509252	6.89151912239978	13.9141486794441	3.30831838304073e-12	4.75984307359985e-10	18.1113258716339
DSE	1.97239907327292	6.48725643180629	13.8781323489722	3.4787752805507e-12	4.96372357179404e-10	18.0610094467057
FMO1	2.48610146337352	7.26233349067337	13.8717694973156	3.50982788863003e-12	4.96427427272392e-10	18.0521084605873
SALL1	-3.0379864509752	6.29260422836233	-13.8663168758592	3.53666803095883e-12	4.96427427272392e-10	18.0444779715692
APCDD1	-2.75487663971785	8.41855961707485	-13.804421600459	3.85677477163004e-12	5.35593275414039e-10	17.9576776226806
NRP2	1.66061485888809	6.36499968683063	13.8005566369016	3.87773874467159e-12	5.35593275414039e-10	17.9522463097046
CREG1	1.43309690659961	9.37767532818948	13.7774740513798	4.00543738565339e-12	5.48840289391316e-10	17.9197816161092
MAP2K6	-1.59278225262326	6.12649223106686	-13.7128549992494	4.38675890962037e-12	5.9635742184721e-10	17.8286467591497
FXYD6	1.80459388824329	7.91161409346524	13.6503564808424	4.79164151973945e-12	6.46310084674231e-10	17.7401492547047
FCHSD2	1.0040242295969	6.77690438169182	13.6090678988071	5.0803167197837e-12	6.79935412147795e-10	17.6814933035463
SERPINA3	2.38890895391428	7.82836358932831	13.5995219831196	5.14960079300137e-12	6.83882368838858e-10	17.6679102821841
METAP1	-0.934009546694741	8.20656423239426	-13.5900658175622	5.21920426449978e-12	6.83882368838858e-10	17.6544468905223
IRF6	-1.57574140387348	6.05687676816598	-13.5887939954968	5.22864017878536e-12	6.83882368838858e-10	17.6526354964912
AP1M2	-1.33476642012416	6.63958903841969	-13.5786213675049	5.30475543020061e-12	6.84506935378694e-10	17.6381418795284
P2RY14	-3.62305100196187	7.67952031409617	-13.5737033728905	5.34196659506001e-12	6.84506935378694e-10	17.6311315447674
CELSR1	-1.15072732620965	5.75094005396069	-13.5723365572614	5.35235657550673e-12	6.84506935378694e-10	17.6291828361423
VWF	1.1539696989292	8.39765656284694	13.5534006326239	5.49848532737349e-12	6.98024626302231e-10	17.6021680049543
SLC48A1	1.00922120368387	7.02306452504232	13.4898390781222	6.02012256985282e-12	7.58667271302985e-10	17.5112512079603
EYA2	-3.51215129574956	7.43367568403317	-13.4831647777704	6.07781081917627e-12	7.60386984007813e-10	17.5016832101221
GPM6B	-2.21065723181989	6.55119348333343	-13.4707115579092	6.18699271243778e-12	7.68477907771499e-10	17.483819968265
KCTD14	-1.544284942743	6.02385688268	-13.4401070228657	6.4640809006105e-12	7.93228724813216e-10	17.4398599909592
CCDC80	2.29415544108846	7.74363052178451	13.4385897902512	6.47814944678039e-12	7.93228724813216e-10	17.4376784349987
SH3D19	1.98865624882839	7.66579988425026	13.4326523222628	6.53351193569107e-12	7.94373827955679e-10	17.4291392145775
TSPAN18	1.02062809866681	6.85152210593021	13.4034149899765	6.81340551515303e-12	8.22611512021797e-10	17.3870433183157
MCCC2	-1.36639326422515	7.06841367595652	-13.3630605231183	7.22039337365377e-12	8.65695080528697e-10	17.3288123518493
PLLP	-1.93846223441089	7.03177921419053	-13.3267291366829	7.60847091074082e-12	9.05932760509933e-10	17.2762586074309
DCLK1	1.40184841381302	5.4166395038614	13.3053800395105	7.84658785574331e-12	9.27885885817865e-10	17.2453201453195
TGFBR3	2.81858505668416	8.74302124635268	13.2813873774163	8.12347557883012e-12	9.54093917472803e-10	17.2105004367629
TPD52	-1.98062899092122	6.28595438415288	-13.2558822232992	8.42899994105082e-12	9.83288405285421e-10	17.1734272320268
JADE2	1.09521653270098	6.72339323462662	13.2489424331525	8.51418495048909e-12	9.86559752820095e-10	17.1633294023085
NXN	-1.15267481328672	9.33292493739122	-13.2370899039929	8.66175232933102e-12	9.91481672839529e-10	17.1460728809216
LIMS3	-1.38786493455375	9.30396127058042	-13.236313081391	8.67151651310564e-12	9.91481672839529e-10	17.1449414210035
MSRB3	1.66262555367967	7.35462676815478	13.2201505034834	8.87729132678108e-12	1.00236127263546e-09	17.1213875166016
TMEM255A	4.09354530436186	5.58836090957388	13.2197244045753	8.88278451857661e-12	1.00236127263546e-09	17.1207662288509
EMX2	-1.74514598508675	8.0111603914067	-13.2024218587701	9.10886248496121e-12	1.02119812209646e-09	17.095523377613
HOXC6	3.48749913709965	8.15668812172681	13.1869024942971	9.31673853843577e-12	1.0377644572006e-09	17.0728582626361
HOXB3	-2.36109748107671	6.9663780512855	-13.1773829519646	9.44668803253526e-12	1.04549403129308e-09	17.0589443984138
GATM	1.93559969771318	5.79099464457328	13.1617191402168	9.66463498271422e-12	1.06280205717555e-09	17.0360315535917
MPDZ	1.34421090091672	8.15966186006249	13.1520332295836	9.80201905239594e-12	1.0710877148077e-09	17.0218516168301
CAPS	-2.28537243723526	7.44475491175309	-13.1237427464941	1.02150537118143e-11	1.10920064361304e-09	16.9803846474868
PBX3	2.07547179465151	8.02486369611708	13.096773881598	1.06256812797497e-11	1.13851737262184e-09	16.9407848065342
CDON	1.77372254083771	5.96298543232937	13.0929814814134	1.06847879544152e-11	1.13851737262184e-09	16.935210727477
ZNF275	1.51431531649368	8.64949246011644	13.0901812048153	1.07286514657284e-11	1.13851737262184e-09	16.9310940039064
FLRT3	2.32150319936897	6.78440515063672	13.0861624581567	1.07919289412297e-11	1.13851737262184e-09	16.9251846992972
ERBB3	-1.43062694090005	5.99582503900744	-13.0847184146537	1.08147610257737e-11	1.13851737262184e-09	16.9230609555478
LIMS4	-1.2998541264265	9.41606984073773	-13.078101075415	1.09200343128736e-11	1.14263268128341e-09	16.9133263684036
PDGFD	2.27629082145453	7.4437529924563	13.0408852947446	1.15322960434852e-11	1.19942826018537e-09	16.8585021745214
HOXB7	-1.95630227787054	6.71156086666892	-13.0289295120006	1.17364889214295e-11	1.21335617502084e-09	16.8408617634662
CSDC2	1.37652714279134	7.15313324912057	13.0226142929889	1.18458623526097e-11	1.21737388998695e-09	16.8315383701062
OVOL2	-1.2883067530419	5.51540940481022	-13.0178647279281	1.19288190105313e-11	1.21864532672677e-09	16.8245239166285
PPFIBP1	1.72301944906562	7.20447179699277	12.9969342505855	1.23016638743773e-11	1.24934251053602e-09	16.7935869565559
RNASE1	1.75111218315911	8.30088384906006	12.9240662806439	1.36971509465355e-11	1.38293164381248e-09	16.685556513902
PAPSS2	1.86274022786915	8.62807085638539	12.9083067298252	1.40200688427826e-11	1.40730516610838e-09	16.662125416828
SYTL2	2.1083846650582	6.64441307347028	12.904258335346	1.41042942764604e-11	1.40757595770571e-09	16.656102471674
NECTIN3	1.21685607918981	5.46914276871841	12.8583998979497	1.50959844102496e-11	1.49788603932735e-09	16.5877672450991
FHL2	2.3222302215701	9.81061201717327	12.824870674446	1.58668131918748e-11	1.56537445575839e-09	16.5376759980256
FZD4	0.937450852366847	6.78482710021273	12.8028653167111	1.63948867080705e-11	1.60828249440249e-09	16.5047418752393
KLHDC8B	0.989481623341725	7.83926244947532	12.7886080714246	1.67467632712545e-11	1.6335190275605e-09	16.4833788618173
NR1H4	1.50073879172188	5.11354499586862	12.7547368884993	1.76146086726333e-11	1.70851808276974e-09	16.4325472756935
BSPRY	-0.881276020575642	5.71750919603201	-12.7416781468282	1.79615870486585e-11	1.72643427045373e-09	16.4129198008517
RASGRF2	2.2074881641551	6.42819335385823	12.7402740966938	1.79993147223673e-11	1.72643427045373e-09	16.4108085047098
TMC4	-1.88019860349238	6.80998944308361	-12.7208060272595	1.85310183139905e-11	1.76761343199473e-09	16.3815142021147
PARD3B	0.828790071679333	5.76903822246409	12.7082540040217	1.88824797806938e-11	1.79124183194328e-09	16.362607110906
NTRK2	2.0267410948848	5.97965541063613	12.691013665746	1.93765624237123e-11	1.82806748767974e-09	16.3366129178493
PLD3	0.728541907636566	7.94619654947303	12.5808802931452	2.28674065746844e-11	2.14568355713003e-09	16.1698703250311
PODN	1.54490637318712	6.88085112203044	12.5305619553557	2.46744522389918e-11	2.30272658327673e-09	16.0932895909422
HOMER2	-1.61463340756439	5.50288474529549	-12.4996704376456	2.58568991765611e-11	2.40010410905014e-09	16.0461504697175
COLEC11	2.56797541749632	7.80526565708881	12.4697953850033	2.7056604323721e-11	2.49803354892536e-09	16.0004719903853
ARHGAP25	0.836954009844475	6.38308082549914	12.4546439351989	2.76870467617751e-11	2.52985762092997e-09	15.9772715985508
PLN	2.82186790940199	5.98680438774179	12.4544703378125	2.76943579702152e-11	2.52985762092997e-09	15.9770056475644
SHROOM3	-1.73048360039096	6.63916688363653	-12.4411845456495	2.82599044220832e-11	2.56793289393299e-09	15.9566428802909
EPCAM	-4.6049779060299	8.24138158617156	-12.4306824435152	2.87154537785084e-11	2.59566654181124e-09	15.9405340852812
CCDC3	2.1872901080292	8.17897574839627	12.4021838466962	2.99905483291709e-11	2.69680633803717e-09	15.896765358275
CNDP2	-1.41729423405534	8.06925187988965	-12.3823437582286	3.09129204290197e-11	2.76534492853381e-09	15.8662463452662
HMGB3	-1.49744228748031	7.58966511579648	-12.3760327743776	3.12124694554822e-11	2.7777488925201e-09	15.8565301667537
CPXM2	2.35163535628406	7.13769540910071	12.3697604418834	3.15131775502857e-11	2.79012825849068e-09	15.8468695171749
CAV2	1.575033905721	7.6484287804086	12.3541912938664	3.22726932251244e-11	2.84279616597843e-09	15.8228727564189
NEXN	2.88162013663688	7.0742552390824	12.3465868902259	3.26505612800356e-11	2.86148193147114e-09	15.8111431768314
AEBP1	2.71875639492231	10.006978885873	12.3418298498749	3.28892798886192e-11	2.86560832507975e-09	15.8038026041959
CPNE8	1.1283836998082	5.6595913634305	12.3390503566429	3.30296007350634e-11	2.86560832507975e-09	15.7995125188206
SCRN1	0.93452209182677	7.96414570193703	12.3219153620406	3.39085181110244e-11	2.92715282593418e-09	15.773047776946
NOD1	0.933305409457001	7.13259995851924	12.2728472663868	3.65625893782982e-11	3.14056271450905e-09	15.6970981556743
PRKAR2B	2.75682073355334	7.98406043225775	12.2547989903617	3.7592408966238e-11	3.21303436040643e-09	15.6691007206427
XPR1	-0.963234396751011	7.10954129606542	-12.2483194957472	3.79694461558157e-11	3.22927333931113e-09	15.6590412915884
CXADR	-2.28016150776446	6.70476150314598	-12.2196686430728	3.96843845871069e-11	3.35858284262942e-09	15.6145094238846
CDK1	-2.55465262648538	6.58257054269483	-12.2149372591345	3.99752515918241e-11	3.3666961889407e-09	15.6071473898856
DHRS2	2.29842662436076	6.50099040497805	12.2074747069905	4.04385362086607e-11	3.38918120214819e-09	15.5955310030328
VSIG2	-0.778599463046415	6.26039534713489	-12.1916011334506	4.14426608314832e-11	3.45655816065486e-09	15.5708028547521
ADGRF5	1.24678674025628	7.23022915720412	12.1623411429986	4.33621334440418e-11	3.59926554765087e-09	15.5251533771157
DENND5B	1.49033997070792	6.12601675922695	12.1562489342537	4.37732894301266e-11	3.61600881345041e-09	15.5156376594638
TP53	-1.06218020162979	7.17306003041729	-12.1297719175935	4.56078661896671e-11	3.7496181417362e-09	15.4742375436876
ENOX1	1.52583435988985	6.24173865230868	12.1127288156177	4.68309317623382e-11	3.81194063476347e-09	15.447550304597
ABCA6	2.7561158869777	5.47396330974602	12.1107964121837	4.69717446377908e-11	3.81194063476347e-09	15.4445225245567
FMO2	2.15947850744213	6.31587638319743	12.1100221808023	4.70282858502531e-11	3.81194063476347e-09	15.4433093144215
ADAMTS9	-1.69606551973146	7.66502809812822	-12.0943060599205	4.81914501330719e-11	3.88796909601629e-09	15.4186689745389
ITM2A	2.69535883059067	8.06895005747781	12.0814410781396	4.9165860228005e-11	3.94338011430529e-09	15.3984797454479
MSANTD3-TMEFF1	-1.94133481629628	6.36569965949276	-12.0762673856883	4.95634801508397e-11	3.94338011430529e-09	15.3903557528958
TMEFF1	-1.94133481629628	6.36569965949276	-12.0762673856883	4.95634801508397e-11	3.94338011430529e-09	15.3903557528958
TMEM176B	2.40259839857989	7.35547159450412	12.0690828146046	5.0121200330512e-11	3.96946111791876e-09	15.3790695775089
HOXD8	1.37120568156532	6.95568737565668	12.0630160369505	5.05972317110185e-11	3.97775569940096e-09	15.3695351660733
SCPEP1	0.833776173869921	7.28718931580828	12.0591913907974	5.08997484321171e-11	3.97775569940096e-09	15.3635224760716
PLBD2	0.733796589272036	7.15913350513038	12.0589725336883	5.09171161058565e-11	3.97775569940096e-09	15.3631783669723
PROS1	2.89925427697356	8.20243902962217	12.0542923024858	5.12900006942615e-11	3.98883721615507e-09	15.3558184481748
SPTBN1	1.01861600248747	7.73618986954785	12.0352468917833	5.28369362460225e-11	4.09071616272457e-09	15.3258450354278
GAS1	2.450029183261	8.0115624463075	12.0175795891882	5.43153452160563e-11	4.18640372837148e-09	15.2980067450213
ANGPT1	1.85904525072983	5.55387472552052	11.991963913017	5.65357275373534e-11	4.33817482636625e-09	15.2575864781351
GATA4	1.35084358780539	6.09352121826605	11.9574425273951	5.96784169584826e-11	4.55482947706653e-09	15.2030050357913
RASSF9	1.16533248975793	5.31601280295866	11.9519101643312	6.0198713487708e-11	4.55482947706653e-09	15.1942462734566
MREG	-1.37377928825815	5.83086973205944	-11.9497924557279	6.03991221101626e-11	4.55482947706653e-09	15.1908926970949
FZD7	2.90142084777789	6.67650037073871	11.9496304998915	6.04144772805233e-11	4.55482947706653e-09	15.1906362065485
LIMS1	-1.12803114395427	8.64907643411002	-11.938897099086	6.1441225458946e-11	4.61209894586393e-09	15.1736315169169
MAL2	-3.41424221475685	6.54233592606995	-11.9130481895798	6.39890870924192e-11	4.78256098982952e-09	15.1326300331116
MOGAT1	-1.63376739949682	6.455881908055	-11.8957385512573	6.57564857676826e-11	4.89347296025448e-09	15.10513425112
ISCU	0.804585246233609	10.1971827230612	11.8886912555665	6.6490522688649e-11	4.90961795247963e-09	15.093930820341
JAZF1	-1.48351010581051	7.52098665838809	-11.8881984340982	6.65421720753104e-11	4.90961795247963e-09	15.093147162155
PAMR1	-2.9682824902291	9.399650699527	-11.8720015025828	6.82630959220663e-11	5.01515894082755e-09	15.0673774200425
ARHGEF28	1.10318507369481	6.6640132696794	11.8545343973257	7.01709401336396e-11	5.13348000596309e-09	15.0395557627108
CLDN7	-1.37312034971883	6.90743079851226	-11.8207456641721	7.4020555790795e-11	5.39225694400032e-09	14.9856453723725
MAN1C1	1.29533160814783	7.29718191794133	11.8105978942733	7.52191081534906e-11	5.43586585199636e-09	14.9694308409751
HTRA1	1.81131393185501	9.74856181341082	11.8103479581604	7.52488814727558e-11	5.43586585199636e-09	14.9690313447119
EHF	-3.10523082767988	6.40379667285514	-11.771242943388	8.0061579582933e-11	5.75942988124724e-09	14.9064443667468
MMRN2	1.10265787358526	6.0297751999777	11.7675840652166	8.0527965883601e-11	5.76894328207623e-09	14.9005800632597
STAR	4.71687692566004	7.76576790090757	11.7599892692148	8.15050927020396e-11	5.79991660603802e-09	14.8884028738696
MAP3K1	-1.2641693606352	7.60373941623022	-11.7567752152912	8.19223098209206e-11	5.79991660603802e-09	14.8832477375427
FBXL7	0.962932509285707	7.62115800706037	11.7549762746056	8.21567995263269e-11	5.79991660603802e-09	14.8803618711455
JAK3	0.85016450267918	6.03867667838035	11.7538492720435	8.23040584117761e-11	5.79991660603802e-09	14.8785537541439
TMEM176A	1.75636224824925	7.96215232586097	11.749987981137	8.28106753981203e-11	5.81189557214857e-09	14.8723578287093
MYH11	2.89813373348457	7.62042418757691	11.7438961680311	8.36165494622188e-11	5.84469524884699e-09	14.8625795148699
PCOLCE	-1.51131582006178	9.94618755905899	-11.7401330144423	8.41184405527402e-11	5.85606804896395e-09	14.8565370841397
CDH3	2.77533892945947	8.10316357925263	11.7366953113509	8.45796643543594e-11	5.86452973926914e-09	14.8510159014805
MAPRE2	0.778779701721708	6.71937714410628	11.6717927643307	9.37988493609485e-11	6.47774853686711e-09	14.7465406215894
SP100	0.928773561147224	6.87675229607801	11.6663983665101	9.46107201928221e-11	6.50778519573336e-09	14.7378367791652
SPCS2	-0.619377158741292	9.1087731344327	-11.6571576553194	9.60184927620808e-11	6.57840983149732e-09	14.7229196509333
SOX17	-3.45812896993097	8.2124576744816	-11.642310587916	9.83261468194192e-11	6.70988507840819e-09	14.6989330256166
UBE2QL1	1.17686543174437	5.89274555441736	11.6315116467701	1.0004078086246e-10	6.80001606925342e-09	14.6814715507157
TXN	-1.45381260168907	9.424249993205	-11.6217112912913	1.01623772830337e-10	6.88052720751282e-09	14.6656138622424
ST3GAL4	0.981779573400223	6.26307579902394	11.6099600611708	1.03556272916658e-10	6.97333011430815e-09	14.6465858439553
CD248	-1.17531485266547	8.37788372557243	-11.6071336393708	1.04026755315101e-10	6.97333011430815e-09	14.6420069731706
SLC22A5	-1.08738203720978	6.14042646149789	-11.6060594281702	1.04206149405821e-10	6.97333011430815e-09	14.6402664989012
SLC25A35	-0.814917719404547	6.69809880268256	-11.5952108256933	1.06036004180509e-10	7.06838460299805e-09	14.6226822222092
ST14	-1.07124516166512	6.57452103643985	-11.5779565999501	1.09015429958138e-10	7.2390438393356e-09	14.5946889588357
KLHL13	-1.21691037339681	7.21706378927578	-11.5454835330795	1.14861229968047e-10	7.54924297354297e-09	14.5419170860066
CD302	1.84560967950133	8.33112770551928	11.5419217365488	1.15521966058285e-10	7.54924297354297e-09	14.5361218521518
LY75-CD302	1.84560967950133	8.33112770551928	11.5419217365488	1.15521966058285e-10	7.54924297354297e-09	14.5361218521518
AOC3	2.09854630005104	7.33873973716502	11.5412724987143	1.15642828984927e-10	7.54924297354297e-09	14.5350653587643
CMYA5	1.44064311916413	6.62511182184504	11.5400374065947	1.15873118331242e-10	7.54924297354297e-09	14.5330553883852
MYO5B	-1.22721838502618	5.78813993885109	-11.5284735486832	1.18052528855931e-10	7.66231921314903e-09	14.5142284886317
MMP26	-4.51909555870381	7.60753349549293	-11.4972379006624	1.24155068010885e-10	8.02822939778254e-09	14.4633015010868
DPYD	1.39779603344314	6.40991402310326	11.4886254143738	1.2589472946131e-10	8.110345164737e-09	14.4492408754063
MN1	1.89486587326058	6.91213305544517	11.4769604256785	1.2829147240567e-10	8.23402331257952e-09	14.4301838536859
VAT1	0.993372131099674	8.9112193512209	11.4677499478173	1.30217388297206e-10	8.31092002714165e-09	14.4151262376944
CMTM6	-1.39089975486209	8.52815324073853	-11.4666361085638	1.30452321306423e-10	8.31092002714165e-09	14.4133046645349
HOXA9	-3.21688211469092	6.91654336630458	-11.4550324109958	1.32926161207605e-10	8.43436181736774e-09	14.3943198929989
PTCH1	-2.55923917578428	7.54935243013751	-11.4520056044406	1.33579443654771e-10	8.43436181736774e-09	14.389365318932
TFCP2L1	-0.848323345755451	6.11928732000178	-11.4507312130906	1.33855495972126e-10	8.43436181736774e-09	14.3872789696779
TSC22D3	1.31002229997137	7.69229551252259	11.4480710122354	1.34433648067225e-10	8.43998885047508e-09	14.3829232909916
TAOK3	0.75364283391718	7.04638908440123	11.4282763259808	1.38818061713262e-10	8.6800039957874e-09	14.3504880884212
NAA60	-0.527450328878052	8.08774752778943	-11.426307692842	1.3926215504391e-10	8.6800039957874e-09	14.3472599711375
TCEAL3	1.13566453889937	9.36759380598187	11.3947408900248	1.46588387158392e-10	9.10377159816419e-09	14.295439284923
CDK2AP1	-1.06611642403029	10.4518756870885	-11.390423478504	1.47621109776979e-10	9.13504824480121e-09	14.2883432096407
ECM1	-2.89152364206955	8.79405567032279	-11.3765932533853	1.50980504546969e-10	9.26085184759273e-09	14.2655980882574
ECI1	-1.81071225098455	8.35180649675466	-11.3755019767456	1.51248938356771e-10	9.26085184759273e-09	14.2638024818873
PLPP1	-1.79564397127299	9.2853834411727	-11.3754438021403	1.51263262150081e-10	9.26085184759273e-09	14.2637067566474
AKAP12	2.21026255815965	7.75338542395422	11.3599163598947	1.55137311474661e-10	9.45743892400171e-09	14.238143277116
CELSR2	-0.904758628829289	6.24953493053962	-11.3582079655005	1.555698033256e-10	9.45743892400171e-09	14.2353290494082
TRIL	1.05515054123225	6.17768213118039	11.3448000723412	1.59007921040321e-10	9.63253247986365e-09	14.2132311040143
TACC1	1.0024508737856	8.07798756189037	11.3320330877616	1.62355130936536e-10	9.80091376090661e-09	14.1921709700422
PDGFRL	1.72126772967173	7.99580731572866	11.3275933182966	1.63536228164999e-10	9.837815258776e-09	14.1848429945497
SDK1	-1.76527589000462	6.58495334746671	-11.3221547322491	1.64995217619881e-10	9.89111955627514e-09	14.1758634646296
TSPAN5	1.1629840638417	8.09474473851176	11.2924707646394	1.73200373460357e-10	1.03313080607661e-08	14.1267950779223
KLF2	2.2827197522177	8.15748613287965	11.2912918933668	1.73534858825495e-10	1.03313080607661e-08	14.1248443517881
RORB	-2.71776496403342	6.8678442361625	-11.2740369876003	1.78508218369407e-10	1.05908741929478e-08	14.0962742693629
PROK1	2.90833507755779	7.74297034779214	11.2645225540897	1.81313690917124e-10	1.07204824441238e-08	14.0805064195582
POC1B	-1.57012770758076	7.4075153195544	-11.2619182957866	1.82089555309525e-10	1.07296115099623e-08	14.0761887393087
PGM1	1.04061665235001	9.31011638186554	11.207987836146	1.98956323957988e-10	1.1651492686031e-08	13.9866055873417
ANXA6	0.818628230631167	8.04221659632643	11.2075970690368	1.99084294374697e-10	1.1651492686031e-08	13.9859553026674
IDH2	-0.976209470230017	7.33003416868125	-11.2037838612583	2.00337562323234e-10	1.16852297753738e-08	13.9796087567803
TIMP1	2.33716511827213	11.381050010333	11.1902904655442	2.04838600440903e-10	1.19075368236101e-08	13.957137820391
ACSS3	1.11065812025817	7.29169494645764	11.1772907029294	2.09274423378037e-10	1.21245735557779e-08	13.9354696309932
TRPC1	1.21163737454127	7.21268885489981	11.1732907481266	2.10659293151338e-10	1.21639889506951e-08	13.9287986326702
PCED1B	1.25987862325165	6.68217093783124	11.1682985170599	2.12401081084747e-10	1.22236822164272e-08	13.9204702259997
REV3L	-1.64790029674796	8.70933671511815	-11.1317239938061	2.25627199422107e-10	1.29417063057232e-08	13.8593684190906
NPR1	1.08724405068951	6.87964723430355	11.1212347012418	2.29576175840403e-10	1.31246115095515e-08	13.8418170845851
LRP1	1.09807651235157	7.2673566987748	11.1080318490303	2.34649067247878e-10	1.33703503169459e-08	13.8197076049053
TRMT1L	0.55099476904923	6.20205292422899	11.1035443984887	2.36399672562035e-10	1.34257906144195e-08	13.8121884432377
FRZB	2.00470535440572	6.12080437296364	11.0892039879428	2.4208556805942e-10	1.37036305985111e-08	13.7881444245001
UBXN8	1.96957460895985	7.4977268217568	11.079075779639	2.46186830338821e-10	1.38902471431364e-08	13.7711488258817
SNX18	1.10065149829581	8.26452834888456	11.0504108568694	2.58190178075721e-10	1.45200437279391e-08	13.7229847710554
NPEPPS	0.555121010455425	8.34981411540755	11.0474413062434	2.59467957984301e-10	1.45445269305161e-08	13.7179898740842
ID1	-2.32921216191105	10.1688557389516	-11.0386096462073	2.63307139276969e-10	1.47119668596015e-08	13.7031287678557
TMEM245	0.825437674000251	8.1981178737956	11.0353758453178	2.6472761461212e-10	1.47436202138008e-08	13.6976850081749
BOC	1.63414564904293	7.51751818335927	11.0275364647871	2.68204273626375e-10	1.48892179554964e-08	13.6844833108895
AGR2	-3.11826537831942	6.88948887292615	-11.0216574393767	2.70842647536534e-10	1.49874945824303e-08	13.6745783100958
HSPA12A	0.865212033822818	6.73312607408546	11.0063722978364	2.77829226978187e-10	1.53249891494517e-08	13.6488074420974
CHST15	1.32444129939616	7.47404492131732	11.0003495973721	2.80633289145656e-10	1.54303622200629e-08	13.6386458121412
CLIP4	1.94519218742527	7.09309556806418	10.9984416058478	2.81527735955367e-10	1.5430401146887e-08	13.6354257452449
MTM1	0.799459489787509	5.61558993442865	10.9927621189332	2.84207792282208e-10	1.55151403950231e-08	13.6258381679762
GATA2	-1.32389857496891	7.19712298612032	-10.991365052449	2.84871097898774e-10	1.55151403950231e-08	13.6234792074523
C2orf88	-2.73104406165906	6.98513434055848	-10.9887524734395	2.86115829554124e-10	1.55339301800376e-08	13.6190672444066
RAB29	1.10800145238115	6.60055703915378	10.973520288576	2.93486401440436e-10	1.58841464604048e-08	13.5933285497208
AOX1	2.92683782946277	7.10444261506628	10.9549285959629	3.02750692962076e-10	1.63343459812195e-08	13.561877169114
PPP1R3C	1.31117320262172	5.79502085048245	10.932219996601	3.14480140290213e-10	1.69143290408428e-08	13.5234075806686
SNCA	0.762354735565663	6.59010164000454	10.9300022838043	3.15650661068144e-10	1.6924561066278e-08	13.5196474881961
IP6K2	-0.746477502019982	8.25516885468613	-10.9190197876349	3.21514346949329e-10	1.71855888547374e-08	13.5010185460293
TMEM47	1.89463897107908	7.8485806665512	10.8985779122044	3.3273177035971e-10	1.77302901705568e-08	13.4663073495115
NR3C1	1.04434976219771	8.01711737310505	10.8901923792642	3.37450197451337e-10	1.79263927969149e-08	13.4520544535237
C9orf152	-2.32589206835128	5.35644922002005	-10.8754818263233	3.45896279460626e-10	1.8285090034926e-08	13.4270313632227
C14orf132	-0.98897406214004	7.85305012101898	-10.8719256656565	3.47970820587302e-10	1.8285090034926e-08	13.4209784862976
IL4R	1.33602486045566	7.06587027447397	10.8715558553562	3.48187295744281e-10	1.8285090034926e-08	13.4203489551924
FREM2	-2.40521830196404	5.26531286798907	-10.8711266282981	3.48438726990481e-10	1.8285090034926e-08	13.4196182586874
WBP1L	1.15338230415252	8.61566540895071	10.8668940364448	3.50928203623757e-10	1.83334410515091e-08	13.4124117506417
HOXB5	-0.919411324608618	6.6418559610464	-10.8659535567147	3.51483868407154e-10	1.83334410515091e-08	13.4108101877918
CTSL	1.26481540019537	8.99985578086213	10.8378123212852	3.68540452961531e-10	1.91652136156049e-08	13.3628406580542
EIF1B	0.653303955319249	8.87021519012428	10.8231829610425	3.77744873289292e-10	1.95848805926115e-08	13.3378673116672
F8	1.54006499970996	6.69004986269816	10.790963146941	3.98868700864083e-10	2.05876545169973e-08	13.2827784332547
CYBRD1	2.01870030132043	8.54575729803496	10.7900708748576	3.99470852197747e-10	2.05876545169973e-08	13.2812511291674
ZNF664	-0.620005923477234	7.47790115709395	-10.7835212412336	4.03919885396657e-10	2.07549905398014e-08	13.2700372781163
MECOM	-1.97467978507355	7.08235894437637	-10.7810544036379	4.05608872236688e-10	2.07799322823929e-08	13.2658124301563
USP54	-0.765574385697427	7.31956189241985	-10.756907883158	4.22533953321721e-10	2.15829843316554e-08	13.2244203705907
ENPP6	2.38592298283284	4.63847506903487	10.7497898989994	4.27661924230171e-10	2.17804811853507e-08	13.2122057515081
SP110	0.81629505820842	7.22948149747633	10.7425530792698	4.32941803550802e-10	2.19215824344544e-08	13.1997811596852
SRGAP1	0.761680079642215	6.40100942146598	10.7425121102585	4.32971885904948e-10	2.19215824344544e-08	13.1997108043441
PON3	1.72574458049403	6.33447095192715	10.7175976416647	4.51674073069937e-10	2.28016165834868e-08	13.1568893925114
LYRM1	0.70415549317552	8.28255053054798	10.7112383599923	4.56580795847283e-10	2.29789980718972e-08	13.1459478576425
PRSS35	2.52552359172185	5.90897027811245	10.7096053448372	4.57849715420366e-10	2.29789980718972e-08	13.1431373925152
CCDC93	0.54162646192728	6.34512587272586	10.7029230816371	4.6308038318178e-10	2.31741530887926e-08	13.1316337828279
ROBO3	1.34045597024423	6.76129444303052	10.6969032321173	4.67845669770232e-10	2.33449580594886e-08	13.1212660584537
LPAR4	1.35526404316808	4.97594042802057	10.6944711406304	4.69785319521337e-10	2.33741888805069e-08	13.1170761713961
RAMP1	-1.34172340052068	8.0174926210063	-10.6870161264581	4.75783066752156e-10	2.35132253151257e-08	13.1042287295961
GCNT2	-1.66331038466931	6.1375334676163	-10.6861058331841	4.76520849091134e-10	2.35132253151257e-08	13.1026595492608
TMEM139	-1.15068745851622	5.35616146766398	-10.685927602273	4.76665442241182e-10	2.35132253151257e-08	13.1023523001739
ASAP3	0.919156246337262	7.30699302756991	10.6823514623253	4.79576300974234e-10	2.35894154880916e-08	13.0961866704403
GNG12	0.862960517807424	8.2316476241118	10.6752975956334	4.85372155825364e-10	2.38066769043321e-08	13.084020694946
PLSCR1	1.46688013103218	7.73835158036518	10.6512077980686	5.05720093391908e-10	2.47344402617884e-08	13.0424284645389
PSAP	0.805508806913521	10.9357871175515	10.628971899974	5.25288614288951e-10	2.56189489426518e-08	13.0039766234398
TENM4	1.50412798137492	7.11173452926466	10.6272021253215	5.2687949456071e-10	2.56241534467343e-08	13.0009137107879
NGF	1.29748031790901	6.41589083792574	10.6156861899398	5.37354303072318e-10	2.60601742768078e-08	12.9809743173942
RNASE4	2.81265652598935	7.70702168239855	10.608355243842	5.4413491206321e-10	2.62503039123314e-08	12.9682729373585
CACNA1D	-1.80489300179104	6.4060484616861	-10.6081611925643	5.44315598066297e-10	2.62503039123314e-08	12.9679366438683
ARSJ	-1.22424839870706	5.55508517246618	-10.6061455185812	5.46196131202594e-10	2.62676217415398e-08	12.964443191206
LYVE1	1.94977343747628	6.18825258970792	10.5814626530398	5.69778996106304e-10	2.73256510215982e-08	12.9216253908723
HAPLN4	-1.1086857135062	6.03786475109274	-10.5744434434453	5.76676675680956e-10	2.75798415668469e-08	12.9094359151023
ECM2	2.04825530776703	7.39796062574725	10.5667843060591	5.84302203664048e-10	2.77911652444023e-08	12.8961285079339
TNXB	1.5858600064547	8.22707087593553	10.5667718580143	5.84314681941386e-10	2.77911652444023e-08	12.8961068743725
IRF2BPL	1.24761832813206	9.67778965238987	10.5625230023968	5.8859006349603e-10	2.78725063362957e-08	12.8887216823402
DDR1	-0.672797835074284	8.1602923657033	-10.5618663756504	5.89253681595593e-10	2.78725063362957e-08	12.8875801693986
ST6GALNAC1	-2.20324347650542	6.81157972567691	-10.5571192969447	5.94074472474432e-10	2.80237589269701e-08	12.8793260923238
ZC3H12C	0.989967721338619	5.83348552251622	10.5545880748378	5.96661719927879e-10	2.80691133366617e-08	12.8749237901583
ELMO1	1.02010185422145	5.54492735819831	10.5478219495336	6.03635195246407e-10	2.83200044726337e-08	12.8631524212107
HPN	-1.29272835511879	6.04840218667206	-10.5437260091939	6.0789772465768e-10	2.84426943528858e-08	12.8560238742182
FBLN7	-1.09090055752339	6.28036673570461	-10.5370931305547	6.14866774102623e-10	2.86910131213021e-08	12.8444758429007
AQP11	1.84139141383177	6.44221543990685	10.5274492372188	6.25147761149768e-10	2.90921188578187e-08	12.8276762486069
LY75	1.44508749466544	7.66448877776604	10.5024817814604	6.52602220722979e-10	3.0216316683514e-08	12.7841318597707
CD24	-4.59982837444565	8.94150340328953	-10.5023010535835	6.52805451662365e-10	3.0216316683514e-08	12.7838163922257
EPHX1	1.06413323761273	9.35577768613389	10.4971621417343	6.58611808274897e-10	3.04035638231714e-08	12.774844597223
MYLK	2.1810856005002	8.95264739916429	10.4891837521721	6.67732895324196e-10	3.0742422500726e-08	12.7609092652851
PHLDB2	1.24143696868997	5.69815145680723	10.4544410037401	7.09007043134264e-10	3.25558686162582e-08	12.7001380414719
P2RX7	0.949254651175367	5.65848948115368	10.4349256047641	7.33344487144479e-10	3.35840651738712e-08	12.6659390278793
SERINC2	-0.928131137022464	6.07274905715678	-10.4300378014944	7.39574753616436e-10	3.37797833893856e-08	12.6573664625309
PLD1	1.17441796736839	5.67396298826276	10.4173755478857	7.55971628865226e-10	3.44375993993618e-08	12.6351452505801
DOCK4	1.18198658716074	6.28827873142217	10.4087249474831	7.67390251213359e-10	3.48657702294701e-08	12.6199531330616
COL8A1	3.48596359076432	5.88931695918153	10.4055897896877	7.71572671200798e-10	3.49409549055488e-08	12.614444981904
HS3ST1	2.04318908578815	7.12639996958534	10.4027794800426	7.75341842395455e-10	3.49409549055488e-08	12.6095065553659
SLC4A3	1.1360895765281	6.74309290914251	10.4019825330575	7.76414177842015e-10	3.49409549055488e-08	12.6081059453261
CELF2	1.55661620347668	7.22621185246044	10.4014435617766	7.77140265492657e-10	3.49409549055488e-08	12.607158676606
CNKSR1	-0.944859653692459	6.07021885813737	-10.3880016235779	7.95478724437257e-10	3.55941772384774e-08	12.5835225458545
NFIX	1.07679530259356	7.15675288977252	10.3876533345804	7.95959811993673e-10	3.55941772384774e-08	12.5829098311259
MYO1D	1.13761239790102	5.3989239195965	10.3852885187878	7.99234301486711e-10	3.55941772384774e-08	12.5787492304275
CNOT11	-1.00591346157911	7.86499678158633	-10.3845710872984	8.00230469386621e-10	3.55941772384774e-08	12.5774868659233
MFAP3L	-0.886133437626645	5.38865023685482	-10.3833154007407	8.0197711820259e-10	3.55941772384774e-08	12.5752772601872
DSP	-2.01758038143485	8.25187372593583	-10.3749616314006	8.13698324920521e-10	3.60217989224431e-08	12.560572489286
SIPA1L2	1.27407403099029	7.71540768952106	10.3634907662617	8.30083581524756e-10	3.66531791177108e-08	12.5403671840029
TJP3	-0.904017130589176	6.10541349749526	-10.3609861058911	8.33706630110593e-10	3.67192473695393e-08	12.5359532588419
PIP5K1B	-2.27057340425494	6.13206353047146	-10.3493206366528	8.50798520805804e-10	3.73258025617328e-08	12.5153854450092
CALD1	1.67627491002878	9.08109748245867	10.3486431424593	8.51802271029407e-10	3.73258025617328e-08	12.5141904276009
NBL1	1.85042279266214	9.40754553629183	10.2959298967465	9.33794068667912e-10	4.08150749254468e-08	12.421041190709
ZEB2	1.02724202140226	6.68898118342089	10.2943626390842	9.3635363939529e-10	4.08235999599992e-08	12.4182665696088
MATN2	2.00794470755151	7.91697808085957	10.2914902742973	9.41063567382551e-10	4.09255982137525e-08	12.4131806598934
MKX	1.77897347159336	5.18223511889364	10.2858404366081	9.5039970891213e-10	4.11534975216997e-08	12.4031739507094
PDLIM1	-1.60656241845496	10.0210603371506	-10.2854362581138	9.51071272004528e-10	4.11534975216997e-08	12.4024579421795
TRAK1	-0.663982617206872	7.11861198334473	-10.2774664100676	9.6441465933613e-10	4.16265477335957e-08	12.3883351975217
EPS8L1	-0.817298840106356	6.45563007244227	-10.2611769195765	9.92294917871602e-10	4.27231215886614e-08	12.3594459635513
COMMD6	0.584073647857927	9.26741055591078	10.2159805767542	1.07411659550534e-09	4.60361250876542e-08	12.2791223628028
MRC1	2.21247496367295	7.19273054434521	10.2157369083194	1.07457621837965e-09	4.60361250876542e-08	12.2786886397578
TNFSF13B	2.08280830513075	6.65570607200678	10.2139769889712	1.07790195617895e-09	4.60643001817562e-08	12.2755558179585
TMEM120A	0.888762838884523	7.79538832111152	10.2071986824423	1.09081110816258e-09	4.65008735368569e-08	12.2634862782128
PRR15	-2.58960859692814	7.04100701378536	-10.1995162869863	1.10563622936492e-09	4.70167721674518e-08	12.2498001518274
NEK7	1.37997643225251	8.29785646322189	10.180253751269	1.14373472292293e-09	4.85173955559321e-08	12.2154525146237
ANKDD1A	1.080787316118	6.36851817766937	10.1621858870913	1.18070910183016e-09	4.99630947134746e-08	12.1831940448753
DPP6	-1.55886737760686	6.29161717065482	-10.156572398983	1.19244747593091e-09	5.03230575426795e-08	12.1731635834315
PERP	-2.2018802976881	7.08841708023399	-10.1553379218237	1.1950450965826e-09	5.03230575426795e-08	12.170957241996
TRABD2A	1.42106112724305	6.27651486013004	10.1389199769055	1.23015592208172e-09	5.16755279677393e-08	12.141596279498
TLE1	-1.13560281184207	7.7118509966354	-10.1290843042785	1.25170122606171e-09	5.24529652134839e-08	12.1239909180642
TSPAN1	-1.86053907800933	7.18977441150142	-10.1226923784798	1.26591248321203e-09	5.29200460596992e-08	12.1125433480009
WASF3	1.16504555288427	7.19573758221228	10.0848148771143	1.35363249416662e-09	5.64503985791948e-08	12.0446042515607
LIFR	1.25806920370789	6.86359109512041	10.0779318495483	1.37023827158908e-09	5.70052138770735e-08	12.0322395985716
CA8	-0.619382140889949	4.6855118290001	-10.0752673846332	1.37672309132143e-09	5.71373177203472e-08	12.0274515991151
ADGRA3	-0.823696023183008	6.9609221218449	-10.0731774306143	1.38183193433803e-09	5.72118185763695e-08	12.0236953761334
VTCN1	-1.8932813629577	6.01953767171607	-10.0617314679231	1.41016226837672e-09	5.82450994342683e-08	12.003114311892
ADCY9	0.723421048165359	6.81634665386938	10.0493107074685	1.44158803578029e-09	5.93090609552931e-08	11.980762236067
SLC23A2	0.815249663346904	6.54093744860865	10.0481347440002	1.4446007518542e-09	5.93090609552931e-08	11.9786450195568
PHACTR3	1.60049450322412	5.29834984344479	10.0475008978122	1.44622731897935e-09	5.93090609552931e-08	11.9775037658977
CCNA2	-2.05263987026557	6.46496919114668	-10.040205969341	1.46508481180353e-09	5.994002198054e-08	11.9643655313069
AGRN	-0.620141255214934	7.05610219772627	-10.0352342791704	1.47808271544933e-09	6.03288370738362e-08	11.9554077165121
FMOD	1.3932317637674	8.68633260493314	10.0299295232958	1.49208336606791e-09	6.07566493282133e-08	11.9458464385353
RNASET2	-1.60241353785627	8.64720777989512	-10.0262532534429	1.50186666245587e-09	6.10111245348251e-08	11.9392183054509
PARP1	-0.887098725894473	7.89906559418796	-10.0206536958679	1.51689627400655e-09	6.14770285697725e-08	11.9291193785701
FOXP1	1.65807823559402	8.15944745162306	10.0111141939913	1.54286133274747e-09	6.23829061121432e-08	11.9119057700564
ZWINT	-2.53687184046984	7.81496725302045	-10.005978741257	1.55702973478969e-09	6.28086877830469e-08	11.9026344242763
CTIF	0.642037051492509	6.68577200286375	9.99535964553183	1.58675691519508e-09	6.38586436849489e-08	11.8834527972236
MME	-2.09837441833008	7.12405466160902	-9.99383355005709	1.5910772159449e-09	6.38836003099735e-08	11.8806950155085
BAMBI	1.46773803988843	8.08623482946411	9.98398518678778	1.61925248259208e-09	6.48640234616063e-08	11.862891281348
SLC9A9	0.74730141256992	6.46017885995413	9.98198587296172	1.62503525851535e-09	6.49449855052487e-08	11.859275485675
DAPK1	1.74895011350782	7.5245598864557	9.97965019388218	1.63181807096507e-09	6.50654480258936e-08	11.8550507413007
FAM162B	-1.49356092911279	7.07076172215131	-9.9681847088288	1.66554229885298e-09	6.62571147228035e-08	11.8343023421357
PCGF5	0.641937838023516	6.57110242578329	9.93308506321145	1.7733500004596e-09	7.03836500182415e-08	11.7706834188544
CDCP1	-0.800000943874826	5.64312426624786	-9.92599618854868	1.79598806415629e-09	7.09980990581085e-08	11.75781612642
VLDLR	1.81237024798723	7.96340360068516	9.92566411429082	1.79705585220929e-09	7.09980990581085e-08	11.7572132125608
DACT2	-1.22393030043208	6.50118234258301	-9.91977849572851	1.81609076347756e-09	7.15863174233793e-08	11.7465250144683
CLDN5	1.62553265736529	7.22788033283869	9.90008508696807	1.88131665099046e-09	7.39884555338276e-08	11.7107307764285
UBXN10	-0.862834996078552	6.00682369081377	-9.89471830970265	1.89950972074013e-09	7.45341712013145e-08	11.7009678978193
APOL3	1.17270380843771	6.5221590350224	9.88011179140535	1.94995493538619e-09	7.63400724703914e-08	11.6743785529642
NEURL1B	1.55988068742876	8.44695719031958	9.86899881973711	1.98926426175816e-09	7.77028223512546e-08	11.6541309757732
SLCO3A1	0.831105795075249	6.65407115091635	9.8671337566901	1.99594156649935e-09	7.77876549562331e-08	11.6507313658288
TPD52L1	-1.70233986427731	8.10133149891587	-9.86054608231189	2.0197134188345e-09	7.84522673029575e-08	11.6387199769322
ACSL5	-2.13117128531846	8.02645003243269	-9.85989389852744	2.02208276570032e-09	7.84522673029575e-08	11.6375305476854
ANKRD6	1.31559081786194	6.65889078242119	9.85503966990402	2.03980872398088e-09	7.88762080762543e-08	11.6286759135909
DNAL4	-0.71645363713668	7.06049412182493	-9.85440265072564	2.04214682942865e-09	7.88762080762543e-08	11.627513704021
CENPK	-2.1432108078756	5.67229516494663	-9.8507579548693	2.05557781270511e-09	7.92177476257896e-08	11.620863165387
ABLIM1	1.97575818693022	8.93274615096023	9.8475176352011	2.06759556144212e-09	7.95034239828466e-08	11.6149491066593
EFEMP1	2.47585423193588	8.59786804023565	9.83055671224584	2.13170018948433e-09	8.17010592793738e-08	11.5839715406756
PRRG4	-1.43788651710161	6.16433978376404	-9.82990283142966	2.13421243759036e-09	8.17010592793738e-08	11.5827765679793
TMTC4	-0.686463327971894	6.64823248644071	-9.82322720956905	2.16003693308066e-09	8.25067204637999e-08	11.5705737545502
SESN1	0.698241254563261	7.36312554952008	9.81329276880777	2.19906955934805e-09	8.36438166089035e-08	11.5524036110996
C3	4.0566578268063	10.6518042705234	9.8131853284555	2.19949566987791e-09	8.36438166089035e-08	11.5522070346511
FGF7	2.30262008524075	6.09262832411019	9.80113654379737	2.24782877915374e-09	8.52939865320645e-08	11.5301530099962
RCC2	-0.990995968198114	8.62310697758977	-9.79571107431079	2.26995114904979e-09	8.59445319919839e-08	11.52021632662
DCDC2	-2.33603528437499	5.91706785537782	-9.79283352190765	2.28177588364562e-09	8.60329381354921e-08	11.5149446267047
ARHGAP24	0.703688430327547	5.39868716761273	9.79271791425294	2.2822522830035e-09	8.60329381354921e-08	11.5147328108408
GLT1D1	-0.934728809723853	6.20432716438322	-9.77905796135985	2.33927506785703e-09	8.79903791863869e-08	11.4896933079437
TAGLN	2.61614761726262	10.2937196542991	9.77017726565445	2.3771377695838e-09	8.92201817214442e-08	11.4734019137307
SLC46A3	1.71043367301548	6.83827068941549	9.76228924700424	2.41130104358508e-09	9.03061009056321e-08	11.4589232581073
NDE1	-0.751365842743164	6.66824328180477	-9.75576042627188	2.43996250668425e-09	9.11817157530382e-08	11.4469335345483
RAB3D	-0.545613390309194	6.50658491738258	-9.75342809055505	2.45028687703395e-09	9.13697687516007e-08	11.4426490646986
SPINT2	-1.44369108497547	8.87271458696229	-9.73988188078196	2.51115304187357e-09	9.34376234222998e-08	11.4177513396772
CASP2	-0.583981050914156	6.56548597474105	-9.72891631464612	2.5615710079649e-09	9.50300689714285e-08	11.3975798966769
OCIAD2	-1.20664564542175	8.38996702479964	-9.72752591800444	2.56803839920058e-09	9.50300689714285e-08	11.3950211451395
FN1	1.43589653812043	10.5610776748253	9.72700561737687	2.57046291396798e-09	9.50300689714285e-08	11.394063571608
LRRC2	1.79483060976461	5.42339274279118	9.72340619898546	2.58730073818582e-09	9.54481778734576e-08	11.3874381838538
TIMP2	1.41761082217275	10.308776964801	9.70964976275778	2.65271329374578e-09	9.76526546194476e-08	11.3621019134381
MGARP	2.76897279267979	7.06297801883684	9.70770365106705	2.66210465533948e-09	9.77119001136898e-08	11.3585156870754
CAB39L	0.900485310781107	6.07631548998926	9.70697252455911	2.66564175809718e-09	9.77119001136898e-08	11.3571682694382
AHCY	-0.762568207470689	8.24298344364913	-9.69605249651968	2.71905529624456e-09	9.94586645967421e-08	11.3370353620229
FYCO1	0.719186893974449	7.64318882560033	9.68819668295139	2.75816610793442e-09	1.006759785486e-07	11.322542546973
MRAS	0.766986484520832	7.19483723256691	9.68588375190883	2.76979201791881e-09	1.00887044703309e-07	11.3182740470471
RWDD1	0.64589884752365	8.34657999152934	9.6702725916477	2.84960168786675e-09	1.03575522402146e-07	11.2894460822521
GBP4	0.747516775377975	5.83646346447153	9.66835904397094	2.85954713669383e-09	1.03650916679582e-07	11.2859103585409
TPX2	-2.15418784986262	6.23263161334084	-9.66756531324051	2.8636830151266e-09	1.03650916679582e-07	11.2844436209159
ARMT1	-0.959607345748068	8.28002825432636	-9.66454410008593	2.8794824064775e-09	1.0400473587413e-07	11.2788599828555
SCGB2A1	-5.72345833117437	8.38316803480769	-9.65782796664304	2.91492889330065e-09	1.04925140099395e-07	11.266443465098
ACTG2	2.76851926816998	7.56497500584412	9.65741569886341	2.91711944672515e-09	1.04925140099395e-07	11.2656810951895
SBDS	0.985708583383413	8.59714714677623	9.64278290776994	2.99598522309575e-09	1.07537806396566e-07	11.2386080592208
NEFH	1.35995064012116	6.1551258499907	9.62623999542476	3.08781376394081e-09	1.1060395152373e-07	11.2079683452906
HOXC4	1.03507703608556	6.89765663984634	9.62308240303858	3.10567039527873e-09	1.11013249222541e-07	11.2021161162403
PTGR1	-1.16241169594956	8.18129876367617	-9.61475271567612	3.15329144270616e-09	1.12452791355546e-07	11.1866719479076
LTBP2	2.28093329269763	8.56480720917493	9.61376828967801	3.15896923298232e-09	1.12452791355546e-07	11.1848461311266
ALDH3B2	-0.803153242680684	4.75282679601888	-9.61209857892615	3.16862372478979e-09	1.12564379852872e-07	11.1817490343729
HMGN1	-0.869034821313994	10.4778251333197	-9.61089842809993	3.17558204703151e-09	1.12579926164269e-07	11.1795226919086
PPP2R2C	-1.53318923415524	6.12437279280546	-9.60568294319053	3.20600524347007e-09	1.13425574853506e-07	11.1698455725705
TCEAL1	1.03749596557428	8.74431369962985	9.60372000502799	3.21753365326469e-09	1.13600651377535e-07	11.1662025269897
CAV1	1.27830470962003	9.66011766375032	9.60259988787253	3.22413139137799e-09	1.13601282596206e-07	11.1641234660851
TPM2	1.28281901263436	8.35781283800258	9.59758416886988	3.25384752957333e-09	1.14364154892602e-07	11.1548117855925
COL7A1	-2.10741797101865	8.19292382976223	-9.59671418640279	3.25903065202203e-09	1.14364154892602e-07	11.1531963384426
SMOC2	1.91474126757774	8.77808279964449	9.59406612867167	3.27485980270827e-09	1.14686520271315e-07	11.1482786395067
CHST6	-0.955196302244854	6.18582661970376	-9.59040192824855	3.29689463255136e-09	1.15224465244938e-07	11.1414723968382
HOXD11	-1.30689820729196	6.14126448365668	-9.58761507523177	3.31375634832732e-09	1.15569305597536e-07	11.1362946829111
EMILIN3	-0.887155850810632	6.71655562453975	-9.58656232847342	3.3201491790546e-09	1.15569305597536e-07	11.1343385205137
LAMB2	1.08365085140986	8.80259671109117	9.58272722398831	3.34354625844362e-09	1.16149549601668e-07	11.1272111265606
SPA17	-1.91356738029476	6.33208321065995	-9.57657655649081	3.3814275080381e-09	1.17229610293731e-07	11.1157764451139
SHANK2	-0.932066550132117	5.07635911271468	-9.57093641818035	3.41655548738191e-09	1.18210081141581e-07	11.1052866592249
WFDC2	-3.10503369796511	7.59817056058876	-9.56703325415344	3.44108650170792e-09	1.18820716903975e-07	11.0980250085981
POU5F1B	-0.686296360813198	7.5388124762023	-9.56299839768698	3.46663715777265e-09	1.19464052951986e-07	11.0905163132637
RNF183	-1.07271748326153	6.06582795173965	-9.56027301857923	3.48400677298672e-09	1.19823460031107e-07	11.0854433271497
THOC3	-0.70997355451221	7.95913673933647	-9.55878282987865	3.49354228983221e-09	1.1991254002774e-07	11.0826691090683
HSD11B2	-1.77003090950529	6.40739467672765	-9.55607297394179	3.51095167360427e-09	1.20270993342813e-07	11.0776235663696
NCAM1	1.52833605640775	6.35179122449786	9.55490889967542	3.51845781841023e-09	1.20289453930401e-07	11.075455862868
TOP2A	-3.27438050131673	6.68548952557682	-9.54562293188434	3.5789340553693e-09	1.22115210407018e-07	11.058157639594
MSX2	-2.63272949168239	6.02785287260056	-9.53882923318615	3.62386075261307e-09	1.23404252256143e-07	11.0454951443494
BEX4	0.728105303849959	8.05613532495929	9.52878773626645	3.69133834496451e-09	1.2527941239693e-07	11.0267684391693
PGR	-2.42647419977568	9.45877096336973	-9.52847822337778	3.69343880162393e-09	1.2527941239693e-07	11.0261910145636
EPAS1	1.59992670990435	7.95789766486214	9.51787650139095	3.76613856016681e-09	1.27494867139764e-07	11.0064051550587
ZSWIM5	1.03753192843576	6.53028939570383	9.51381300827698	3.79439510389148e-09	1.28200061582557e-07	10.9988177076277
TSPAN4	1.08367308064822	7.94594729998507	9.50845398748092	3.83199676120186e-09	1.29217625160449e-07	10.98880799851
C1S	1.93596359065287	10.3667727985913	9.48592864716154	3.99431879794114e-09	1.34428682351762e-07	10.9466945074797
BOK	-0.937308820472781	6.97401263744938	-9.48156227834891	4.0265995663147e-09	1.35031095869201e-07	10.9385236181452
ARHGAP31	0.559840791745565	5.71462371346924	9.48139243644005	4.02786066450266e-09	1.35031095869201e-07	10.9382057396957
STRBP	-0.784233652375841	6.19678558725296	-9.47415783739598	4.08196031770911e-09	1.36579544351255e-07	10.9246619385936
C14orf28	1.08401134965401	6.05445659389146	9.46482468554167	4.15286714083601e-09	1.38683271153837e-07	10.9071795700635
ADH1B	2.73381375686489	6.12399499572356	9.45854496403577	4.20129342342396e-09	1.39920781692825e-07	10.8954104505258
PPM1L	-0.60616220347162	5.32994425049448	-9.45792151868037	4.20613296835078e-09	1.39920781692825e-07	10.8942417468713
CPE	1.74337730324078	8.00029146032568	9.45236402381958	4.24952958092471e-09	1.41005334320163e-07	10.8838215293742
PHACTR2	1.07078056562407	7.84825433939898	9.4516587706615	4.25506974693338e-09	1.41005334320163e-07	10.8824989076043
AKT3	1.09382745395048	6.75191079322027	9.44822694575665	4.28213570886721e-09	1.41630408072016e-07	10.8760620021975
E2F5	-0.718287877455779	5.29787119771454	-9.44400814094998	4.31565302662654e-09	1.42466060238446e-07	10.8681469289218
MCM2	-1.2900619056357	7.27990809534168	-9.44028706771542	4.34544161607257e-09	1.43159676633123e-07	10.8611637766133
KIF2A	-0.726428011596633	6.3435069429808	-9.43902606748864	4.35558466466188e-09	1.43159676633123e-07	10.858796917709
ST6GALNAC2	-1.12727270631293	6.44823995507628	-9.43828709453716	4.36154010477976e-09	1.43159676633123e-07	10.8574097932952
ESRP2	-1.05367813463224	5.92896420256954	-9.43151147197405	4.41654032486374e-09	1.44689883697861e-07	10.8446880227934
C3orf70	1.43967882580845	6.16311675903589	9.42580413870065	4.4634263395862e-09	1.45948969229083e-07	10.833967480517
OMD	1.8354957709482	6.33412325529594	9.42308007939675	4.48598615294689e-09	1.46286494137787e-07	10.8288491875422
KRT19	-1.88624797396624	7.94085322954585	-9.4225133356053	4.49069457822341e-09	1.46286494137787e-07	10.8277842008858
CDH1	-2.71804248311733	7.60173030951509	-9.4128025876231	4.5721704601783e-09	1.48660118634611e-07	10.809530012566
APOA1	1.02947687601452	5.88458572893682	9.40007286222514	4.68130254633455e-09	1.51496697888401e-07	10.7855824282519
LTA4H	0.775999696596866	9.52851479247909	9.39975418791707	4.6840689179696e-09	1.51496697888401e-07	10.7849826603366
GCNT1	-1.12362981589925	6.79392981028857	-9.39956221038424	4.68573626831197e-09	1.51496697888401e-07	10.7846213385433
FOLH1	-0.87216544247123	5.8541470285192	-9.39246304184245	4.74782730360606e-09	1.53217268031324e-07	10.7712566338185
KIAA1549	-0.72970628496308	5.87149113128497	-9.3862544968052	4.80282741403477e-09	1.54703013625579e-07	10.7595632808632
GYG1	0.751588228274455	8.45196942071932	9.38518876605623	4.81233466822837e-09	1.54720592266225e-07	10.7575555542148
DNAJB4	1.27342944715359	7.15930729049062	9.38224652439629	4.83868340545073e-09	1.55278566905403e-07	10.752011916268
GPC3	1.61687714528668	6.33537127906895	9.3711098146125	4.93977756544433e-09	1.57938016418011e-07	10.7310185450142
TMEM120B	-1.21296077384568	6.99649740849022	-9.371101802517	4.93985107823491e-09	1.57938016418011e-07	10.7310034359825
TPBG	-1.58004156364189	8.31582064939094	-9.36914547665728	4.95783478107794e-09	1.5821999537026e-07	10.7273139927332
LRRK2	1.41751751434715	6.04455173555977	9.36312884931514	5.01356947046099e-09	1.59413753342678e-07	10.7159641208067
CRABP2	-2.2945486618247	8.17030028836447	-9.3631139848185	5.01370796785833e-09	1.59413753342678e-07	10.7159360743841
CPVL	2.19250840491987	7.22703241352932	9.35969570425659	5.04566271270577e-09	1.60134865321443e-07	10.7094856859459
C1R	2.20855229240657	10.5532126354267	9.35852394226966	5.05666506969609e-09	1.60189582437253e-07	10.7072741927165
ATP6V1C2	-1.85395480071303	5.87087424523054	-9.35169443888771	5.12128777328544e-09	1.61939621622295e-07	10.6943811936501
CCNB1	-2.38397286408032	6.26374652837502	-9.34934777458949	5.14368958337856e-09	1.62350641054901e-07	10.6899496828094
SPOPL	0.845096478854809	7.23184781920043	9.33837640084001	5.24977971601529e-09	1.65158920418785e-07	10.6692215929794
HSD17B11	1.05019911100743	8.38156348507735	9.33817017952611	5.25179538429847e-09	1.65158920418785e-07	10.6688318327797
PLXNA4	1.09105386399894	5.52005367566785	9.33504333409426	5.28245653413438e-09	1.65821112839691e-07	10.662921393565
ABCA8	2.68927459235274	6.85710732336911	9.33403217970658	5.29241132229177e-09	1.65832089799215e-07	10.6610098150414
GRK5	0.91343936232183	7.30102955647894	9.3311366075501	5.32102580775916e-09	1.66416467998829e-07	10.6555350313351
UBE2C	-2.28626310872002	6.9109033040878	-9.32971541925279	5.33512879826454e-09	1.66416467998829e-07	10.6528475331846
TRAF3IP2	-1.10334405673561	7.13689486662609	-9.32922763582862	5.33997817963229e-09	1.66416467998829e-07	10.6519250639704
CENPW	-1.82668312437962	7.55170378673689	-9.32269885682493	5.40532651022285e-09	1.68149481439635e-07	10.6395752390411
TXK	-1.10894745612341	4.64876343021011	-9.31272336134295	5.50677829507979e-09	1.70997351195239e-07	10.620694982345
DNAJC22	-0.694583780539988	6.23894835407993	-9.30228781235597	5.61502202908945e-09	1.74045521242782e-07	10.600930239518
IDS	0.852843519688684	6.82173310980469	9.29928442270971	5.64658169067206e-09	1.74710094783966e-07	10.5952392647918
DDR2	0.919385152843143	8.45622676721795	9.29685657243771	5.67222785767473e-09	1.75189649307253e-07	10.5906379987445
GPC6	1.78942754573947	7.99160621621528	9.28509895368527	5.79814544521548e-09	1.78758894842224e-07	10.5683441533405
COG5	-0.747412863991224	7.45837325512474	-9.2822142930893	5.82947863105533e-09	1.79116575953747e-07	10.5628717609375
PEG10	1.90095006056851	7.14689081369633	9.28164322335803	5.83570236118746e-09	1.79116575953747e-07	10.5617882760956
SMARCB1	-0.635234400130308	7.1436047549721	-9.281169474238	5.84087067836429e-09	1.79116575953747e-07	10.560889404636
ASIC2	-0.937094652555832	5.6833373467586	-9.28000751064797	5.853567086102e-09	1.79117560938855e-07	10.5586846212686
MYL9	1.6811978269481	8.99168515107609	9.27926894567184	5.86165200871435e-09	1.79117560938855e-07	10.5572831304249
ZMYND8	-0.680649109079777	7.38618541028756	-9.27527861976938	5.90553382269776e-09	1.80139649202963e-07	10.5497099209473
RRM2	-3.16748215183278	7.03721682166472	-9.27370311817426	5.92295326740546e-09	1.80352360073643e-07	10.5467192206865
PDIA6	-1.1943644454108	9.86957121091583	-9.2646237280938	6.02438149986272e-09	1.8311786372382e-07	10.5294779792767
SLC37A3	-0.967236222864619	7.83584535698314	-9.2635373325435	6.03663785425194e-09	1.8316793067427e-07	10.5274142611095
PRKG1	1.06808603323246	6.34577794593331	9.26257516232372	6.04751430627144e-09	1.83176025434695e-07	10.5255863938302
ENG	1.03183259220779	8.04130803757454	9.2603269007982	6.07300804322117e-09	1.8362606631561e-07	10.5213148278296
HMGB1	-0.622446293706281	11.1007961963686	-9.25376145134908	6.14809484392789e-09	1.85571429161565e-07	10.5088371066091
LYSMD2	0.974052667316077	7.03861711095296	9.25136550229515	6.1757354227695e-09	1.86080405015908e-07	10.5042821830365
HSD11B1	3.5711699764418	6.99142085588166	9.25028955924455	6.1881897591527e-09	1.86130829602389e-07	10.5022364723696
CSGALNACT1	1.6952801318478	6.27921418974209	9.24918515404893	6.20100061130328e-09	1.86191783572437e-07	10.5001364899886
ANO4	-1.26757228005995	6.01095273429681	-9.24795496287613	6.21530289888692e-09	1.86297230120282e-07	10.4977971443972
PLCB1	-1.32475617661554	6.58071061962257	-9.24600172946447	6.2380815573549e-09	1.86655941226572e-07	10.4940824502668
NREP	-2.15399990596085	8.91840221752476	-9.24315366885955	6.27145078938673e-09	1.87329754115505e-07	10.4886650711175
FMNL3	0.809370375637089	6.10009045186981	9.2368723082063	6.34570136492588e-09	1.89220266088852e-07	10.4767133925227
RAB9B	1.55664041660877	6.69228589044085	9.22549946921841	6.48246277699472e-09	1.92965034215196e-07	10.4550610227661
COBL	-1.49835017547428	6.24910628933932	-9.22368494073398	6.50456376002215e-09	1.93289661474668e-07	10.4516048492382
RUNX1	0.767001960191021	5.84363600666559	9.21645159194482	6.5934445990144e-09	1.95594194161484e-07	10.4378230764238
AMHR2	0.664661193324129	6.45523405206601	9.2126250806064	6.64097122376044e-09	1.96666154679629e-07	10.4305296370263
ELF3	-2.00299069044145	6.92282084560747	-9.2114642942014	6.65545863579015e-09	1.96757694087187e-07	10.4283167690726
STAB1	1.16206412789589	7.24447019985907	9.20537380757836	6.73201034149806e-09	1.9859296337941e-07	10.4167032858017
ABHD11	-0.675115636161111	6.96853270442492	-9.20466474487683	6.74098166869048e-09	1.9859296337941e-07	10.4153509150498
SYNE4	-0.725717022975581	5.95219171416266	-9.20379162449946	6.75204572856725e-09	1.9859296337941e-07	10.4136855529886
LRBA	-0.697066038029844	6.96805570167349	-9.20134549219326	6.7831430427782e-09	1.99168307199942e-07	10.4090193502362
AADAT	-0.99762429789283	6.63121597667726	-9.20039278055595	6.79529482571939e-09	1.99186358516206e-07	10.4072017623159
CRIM1	1.6501725109618	7.98798642577934	9.19665860302546	6.84314183625973e-09	2.00248887801736e-07	10.4000765423842
CLDN22	0.781421134321223	7.34378416195689	9.17773599034071	7.09102267302502e-09	2.06895598223215e-07	10.3639422405315
ADIRF	2.91772925847549	8.30812951241726	9.17749430545391	7.09424814063965e-09	2.06895598223215e-07	10.3634804217903
HOXB2	-1.98559787561638	7.45051321719439	-9.17474046640404	7.13110767776364e-09	2.07619855070134e-07	10.3582177664778
CTNNA2	-1.78035918787242	5.88564796577302	-9.17260814878059	7.15978449255143e-09	2.08103837144613e-07	10.3541421759349
ATP8B2	0.721309556245302	7.50764196093634	9.16983138566272	7.19730735929111e-09	2.08582996835695e-07	10.3488339414861
SLC8B1	0.626355868590431	6.67224382362663	9.16931994470015	7.2042407262981e-09	2.08582996835695e-07	10.3478561293814
WDR82	-0.514805856838576	9.64166877710731	-9.16814881044003	7.22014331423269e-09	2.08582996835695e-07	10.345616936661
BCAS1	-1.14955295149049	5.91860824705874	-9.16782145029221	7.22459496714425e-09	2.08582996835695e-07	10.3449909965827
TOR1AIP1	0.800408348745283	6.97035039057411	9.16666595561075	7.24033086007511e-09	2.0868833438931e-07	10.3427814821886
RHNO1	-0.738273216037063	7.05714392359741	-9.15031347765867	7.46686903881431e-09	2.14859156591882e-07	10.3114939425944
PLA2G2A	3.92741705759008	8.71012342630012	9.14805521775211	7.4987256978537e-09	2.15355450478289e-07	10.3071704277194
PTBP1	-0.52529833179001	8.66188045316605	-9.14732452507928	7.509063491916e-09	2.15355450478289e-07	10.3057713495447
SVIL	1.3558305884777	7.3949572566722	9.14550012025196	7.53493953402994e-09	2.15678024810184e-07	10.3022778055043
MAGT1	-0.626531490896351	8.48624572805934	-9.14413451595935	7.55436869450335e-09	2.15678024810184e-07	10.2996625323849
TBC1D4	1.41452930903442	7.91836731330378	9.14326753206617	7.56673064096857e-09	2.15678024810184e-07	10.2980020425701
ANGPTL1	1.88384988350575	5.64650259196347	9.14301887959752	7.57027993252078e-09	2.15678024810184e-07	10.297525793153
IGSF11	1.40992103177331	4.64481031380717	9.14058476728522	7.60511588668451e-09	2.16313551538069e-07	10.2928632597033
RACGAP1	-2.20172401259664	7.15311886444777	-9.12607782108501	7.81620449792351e-09	2.21951925422121e-07	10.2650592252208
KIF11	-2.62659624282284	5.84314542632472	-9.12010692973431	7.90484012191593e-09	2.24100270451361e-07	10.2536074272914
KIF2C	-1.63445670105638	6.54030747622797	-9.11693524416111	7.95234522955364e-09	2.25077443259416e-07	10.2475224388008
RALGDS	0.688261291450011	7.61629080567529	9.11490644252402	7.98288730258851e-09	2.25415383296821e-07	10.2436294237741
ZNF592	-0.545906274906923	7.11504106553163	-9.11440879120377	7.99039760079088e-09	2.25415383296821e-07	10.2426744114155
CCDC178	0.920878986142225	6.50562309489705	9.11086507786916	8.04408948636324e-09	2.26559877621634e-07	10.2358729515499
PLA2G5	1.79389447320138	6.0772468373964	9.10630290062334	8.11376299467743e-09	2.28150029483886e-07	10.2271143353149
STT3A	-0.701873838936685	9.11410974262693	-9.10234298700099	8.17474526425884e-09	2.29491019491754e-07	10.2195097596698
UBA7	0.540295649067286	7.44668005422214	9.08632675892847	8.4262760247205e-09	2.36168272024025e-07	10.18873145621
FRY	1.37145432248319	6.14012940971582	9.07984076785422	8.53040424106583e-09	2.38699236988657e-07	10.1762578170995
SGMS1	1.28599681014921	7.22218637777935	9.07775461799331	8.56417842652992e-09	2.39256538080969e-07	10.1722446343003
HPSE2	-0.86038038899606	5.76097400624445	-9.07505287107125	8.60812483414637e-09	2.40095759711692e-07	10.1670463644688
FAM102B	1.21501012431753	7.54851058649953	9.07367763624981	8.63058390492881e-09	2.40333921159026e-07	10.1643999904378
FGL2	1.84599339858531	6.88489601326089	9.06912530914464	8.70536210445418e-09	2.42025888459584e-07	10.1556381494516
GIMAP7	1.83076596441547	6.4223175100765	9.06535583603145	8.76778843427052e-09	2.43262623504984e-07	10.1483810103632
TSHZ2	0.958340705279443	6.70412691468435	9.0647403322647	8.7780257424619e-09	2.43262623504984e-07	10.1471958414222
RGL3	-0.723979639319646	6.26002350958565	-9.06377412698036	8.79412102893353e-09	2.43318108276502e-07	10.1453352872879
LTC4S	1.04136030476374	6.3092817628635	9.05883076890832	8.87694810081875e-09	2.45216814337017e-07	10.1358142945989
CCL14	1.53816497317739	7.29389736567489	9.05792448694322	8.89222045707931e-09	2.45246303820246e-07	10.134068432781
BNIP3L	0.743010338901687	9.7404702325555	9.05098145064997	9.01012840951737e-09	2.48101861228576e-07	10.1206897962724
TCF12	-0.941224860020402	8.10038603404878	-9.04285852643441	9.15013064901554e-09	2.51555741489257e-07	10.1050295989257
TDRD10	0.951658221689356	5.92189999149561	9.03779469637706	9.23854591643058e-09	2.53582663350038e-07	10.0952626573108
ABI3BP	1.93647756129904	6.92446068431806	9.03434889771758	9.29921542327138e-09	2.54842784575842e-07	10.0886145968643
PDE1A	0.932734727651744	5.12597215781314	9.02765835311489	9.41819535358709e-09	2.57694362566848e-07	10.0757019247568
ADRA2C	-1.34558202431221	6.75006199304807	-9.02593000565365	9.44918646222575e-09	2.58133234604949e-07	10.0723652802471
RNF13	0.841784705615929	8.20678820054757	9.02434605300142	9.47768113101086e-09	2.5829633286421e-07	10.0693070515931
WWTR1	1.10177287361259	8.77978778754364	9.02393567332638	9.48507819495563e-09	2.5829633286421e-07	10.0685146542192
TYMS	-2.51319175925964	7.34416503669251	-9.01248649925952	9.69387627858024e-09	2.63522414007319e-07	10.0463986670735
WWC2	0.746638577492152	6.9834154987714	9.01174751491832	9.707515511651e-09	2.63522414007319e-07	10.0449706046071
HOXD10	-1.80764254074171	7.17116225342908	-9.01005444375491	9.73883901442998e-09	2.63957701073993e-07	10.0416985310499
RGN	1.21472623625889	6.69425346947529	9.00785048235141	9.77977132172407e-09	2.6465164869838e-07	10.0374385338327
RGS2	2.34291068456897	8.69756153004426	9.00146115096858	9.89944450931432e-09	2.67470906812694e-07	10.0250851055522
LPAR3	-1.26194949748844	5.85212657343048	-8.99662775315535	9.9909813338271e-09	2.69229657320271e-07	10.0157364287604
GPSM2	-0.986137564774184	5.83287474292016	-8.99637846982714	9.99572605515749e-09	2.69229657320271e-07	10.0152541859143
NAALADL1	0.541548543775898	6.66561895580752	8.99350663965614	1.00505554095985e-08	2.70284796178689e-07	10.0096979926916
HMG20B	-0.740603287820904	7.28367501476471	-8.98870771829935	1.01428728807578e-08	2.72343235281934e-07	10.000410995081
PLEKHH1	-1.9377043430354	6.66077946284679	-8.9825587132164	1.0262446613873e-08	2.75125995013225e-07	9.98850685640289
AKR1C2	1.04640930347418	5.80653606191292	8.97865234850942	1.03391670049154e-08	2.76753051689711e-07	9.98094176535501
RHOBTB3	1.4500058629959	7.86659146969922	8.97349622376253	1.04413424964502e-08	2.79055384212403e-07	9.97095330880692
EPS8	1.3375400580778	9.29878585784265	8.97213002499348	1.04685903182043e-08	2.79351177502004e-07	9.96830611950484
BUB1B	-2.9182951067302	6.79382518136441	-8.96934479157224	1.05243679561288e-08	2.8040619253482e-07	9.96290860400349
QSOX1	0.858359166715247	6.97261662157777	8.95344119535456	1.08488037310773e-08	2.88604925141834e-07	9.93206940499287
HNF1B	-0.924044950742892	6.64283827850582	-8.94039297413185	1.11227136580414e-08	2.95436386624745e-07	9.90674229497934
ST6GALNAC6	0.893311809720055	6.64261674889212	8.9345957936709	1.12466960201856e-08	2.98270670950084e-07	9.89548254524353
TFAP2C	-1.19058510321415	6.36588742104018	-8.93247287796778	1.12924551664805e-08	2.99024905597065e-07	9.89135814014584
PRKAB1	-0.774715313930009	7.08899393282661	-8.92957307977425	1.13552714926713e-08	3.00227813661515e-07	9.88572344646968
CRTC3	0.934474250556608	8.08437459328029	8.9284341991248	1.13800410912357e-08	3.00422644403951e-07	9.88351014676999
ANKRD13B	-0.76187087952747	6.63929886750016	-8.92438828104802	1.14684892081862e-08	3.02295368212724e-07	9.87564593053321
GIMAP8	1.44686396091788	5.97061347697608	8.92259071481416	1.15080139278312e-08	3.02874787292692e-07	9.87215123530831
SUSD4	0.723412559359494	5.71105541845449	8.91985983904569	1.15683301613324e-08	3.03998813143689e-07	9.86684125359277
MCM4	-1.16352318791145	6.48888342151344	-8.91686634419777	1.16348228409969e-08	3.05110858735992e-07	9.86101949923128
MKI67	-1.78478269010517	6.24925268543457	-8.91636523650815	1.16459922332475e-08	3.05110858735992e-07	9.8600448286059
CENPE	-1.52677286965866	5.27886762774704	-8.91501897851846	1.16760545128259e-08	3.05434971460515e-07	9.85742614939267
AMD1	-1.03058650602262	7.93652982497876	-8.91351106735037	1.17098219274072e-08	3.05854879843698e-07	9.85449274605042
CHD7	-0.629937682767131	6.59352231928738	-8.91076451022861	1.17715869153002e-08	3.07003698025163e-07	9.84914898179945
SCD5	0.928954836204485	7.42603385102268	8.89983589308279	1.20207106925795e-08	3.13028009211742e-07	9.82787615703539
CHCHD10	-1.21912721059794	8.46441988969558	-8.89416876257662	1.21520382197084e-08	3.15752698736535e-07	9.8168387414216
AKR1C1	0.754536146477942	6.1627586014142	8.89374491504064	1.21619197601967e-08	3.15752698736535e-07	9.81601307718975
TMOD2	0.809547599302234	5.130343272402	8.8917741769085	1.2207974700696e-08	3.16472497308584e-07	9.81217372490876
CYP39A1	1.01896914382886	5.8724494127733	8.89031436576084	1.22422059320755e-08	3.16884086082884e-07	9.80932941971477
NFIB	1.07670247930438	7.89829041167816	8.88285223015823	1.24187443867027e-08	3.20582005801486e-07	9.7947857526874
SSX2IP	-0.801711161715076	5.91045031536548	-8.88270707035256	1.24222045688499e-08	3.20582005801486e-07	9.7945027640011
CENPF	-1.79223950228188	5.67439274362816	-8.87861573785927	1.2520141354231e-08	3.22627224598205e-07	9.78652557668501
FABP4	2.22821348256173	5.84214212938765	8.87271799469283	1.26627276099088e-08	3.25815189545567e-07	9.77502239975783
LSR	-0.940047446675617	6.59450578754818	-8.87046840724487	1.27175563643257e-08	3.26337347362885e-07	9.77063351025789
NUDT15	-1.07318218102212	7.33949666196794	-8.8703346354381	1.27208244874151e-08	3.26337347362885e-07	9.77037250370589
SELE	1.71693408758873	4.95081017725748	8.86657290710104	1.28130824366687e-08	3.28216421764222e-07	9.76303190416545
FGFR2	-0.921659861590279	6.16329558372575	-8.86462817171352	1.28610491237915e-08	3.28957056477422e-07	9.75923623341919
CCDC181	0.971861059554261	4.76110810870633	8.86319609908359	1.28964898146555e-08	3.29375586760395e-07	9.75644084145152
CRYM	-0.858489718066556	6.67505466470335	-8.86189395537047	1.29288027741984e-08	3.29713116538458e-07	9.75389883417483
SAPCD2	-0.830720592496482	7.08164472785407	-8.85661074530523	1.30607686971322e-08	3.31645420672658e-07	9.74358280471925
PRRT1	0.902132809492822	6.10589146183618	8.85660623598611	1.30608819259548e-08	3.31645420672658e-07	9.74357399821798
DEPDC1B	-1.4828932032699	4.26160463294521	-8.85655373982983	1.3062200177087e-08	3.31645420672658e-07	9.74347147534335
PKP3	-0.659069935718547	6.30551459293043	-8.85547673116697	1.30892757651777e-08	3.31844854751531e-07	9.74136804046771
INMT	1.20667805651236	6.43934129213011	8.85026546450116	1.3221107786354e-08	3.34695639195605e-07	9.73118809124298
BBX	0.613959065356596	7.98737328524936	8.84451952348093	1.3368059559788e-08	3.37920275695081e-07	9.71995951903944
CYLD	0.613557247292594	6.34244032113179	8.8408881290208	1.34618027578884e-08	3.39792433647578e-07	9.71286088781256
PDK3	0.636180804577171	6.55839049911116	8.83785382120573	1.35406539444083e-08	3.41283781533153e-07	9.70692810050638
CRMP1	-0.958949714054697	7.46025491031864	-8.83584178187295	1.35932032961615e-08	3.42108826396833e-07	9.70299341738977
ICA1	-0.566215794657362	5.84581560063936	-8.83388409869205	1.36445355758652e-08	3.42463769857044e-07	9.6991645173017
ANAPC4	-1.80450367151968	9.5150039872972	-8.83379114417089	1.36469779126352e-08	3.42463769857044e-07	9.69898270122932
DNMT1	-1.07757716738916	7.74708620492278	-8.82847252217393	1.37874783753486e-08	3.45259796949252e-07	9.68857774186413
ZDHHC23	-0.836989467803149	5.80674967517941	-8.82806169068592	1.37983932751222e-08	3.45259796949252e-07	9.68777386569125
VIT	1.39992343818508	6.46911739680397	8.82683890443761	1.38309329886001e-08	3.45573166495198e-07	9.68538110107266
FOXM1	-1.29787146801514	6.13457467497948	-8.82294118676614	1.39351865821871e-08	3.47674850204423e-07	9.67775267344795
LRRC8E	-0.904536169017209	5.19840389952301	-8.81687576935798	1.40990404292045e-08	3.51255314589055e-07	9.66587772621399
TRIP6	-0.467348069325962	7.95075820884333	-8.81351244374599	1.41907567365608e-08	3.53030857430434e-07	9.65929086696349
MAML2	0.965004294674882	7.228859982829	8.80833083384162	1.4333266756261e-08	3.56063094312009e-07	9.64914008114686
TOM1L1	-1.25126172180898	7.04312718577559	-8.80416283204204	1.44489737303089e-08	3.58421740594516e-07	9.64097237456203
PDK4	2.33855614971807	7.09254215849626	8.80222205914184	1.45031804644907e-08	3.59250230587421e-07	9.63716840849026
TSHZ1	1.25341039285189	8.76041983753043	8.79649568317315	1.46643506360758e-08	3.62722082710386e-07	9.62594165129018
TSPAN13	-1.83861860458381	8.40707809257439	-8.79521176232515	1.47007405310779e-08	3.63101981786925e-07	9.62342388378999
CDC42BPA	0.673328085430233	7.36785212131614	8.78936910515109	1.4867521529041e-08	3.66696798855561e-07	9.61196367902964
RAB11FIP2	0.71713320644016	7.80915329312045	8.78332852225657	1.50420117866934e-08	3.70058276407045e-07	9.60011048992349
REC8	-0.764768255270429	7.01329252542166	-8.78316795350461	1.50466788321892e-08	3.70058276407045e-07	9.59979534639885
KRT8	-1.23277045320873	7.46009874219315	-8.77671190451756	1.52355750349392e-08	3.73966651708471e-07	9.58712141779089
CD163	1.90825788098742	6.96229081539234	8.77625909910138	1.52489153085875e-08	3.73966651708471e-07	9.58623230387058
PLXNA2	0.768322300606476	6.42541023169671	8.77098719273186	1.54051253829824e-08	3.77261687570483e-07	9.5758785588323
GCSH	-1.15111148845432	8.92884314218707	-8.76872255954657	1.54727354300952e-08	3.78380704250134e-07	9.57142980687516
SERGEF	0.568866191956308	6.28969777439772	8.76699592239421	1.55244899563705e-08	3.79109362230179e-07	9.56803746239465
SRPK1	-0.564125978851771	7.51650216498368	-8.76521323035854	1.55781126270752e-08	3.79517720919218e-07	9.56453457111036
GDA	-1.7423064222666	6.32505267234379	-8.76497888006701	1.5585176028481e-08	3.79517720919218e-07	9.56407405437843
NUSAP1	-2.20835415930062	7.42002494536072	-8.76191018918826	1.5677973831222e-08	3.81239743938096e-07	9.55804316310835
SGCD	1.25675689443264	6.60934854448184	8.75641727768622	1.5845510618601e-08	3.84771787384173e-07	9.54724483531416
RASSF7	-0.488376097560944	7.79938209057918	-8.75241893308729	1.59686263383904e-08	3.87216760859986e-07	9.53938210667444
TGFBR2	1.22485558792066	7.64250989162821	8.74459503819163	1.62124083847523e-08	3.92576761238076e-07	9.52399030747535
CCL15-CCL14	1.40296959135179	6.43021758477143	8.74146900610372	1.63108848959578e-08	3.94408162085031e-07	9.51783825106242
FAM174B	-0.958822361121649	6.34290238603994	-8.73546061816789	1.65019031532562e-08	3.98469032085269e-07	9.50601004961004
PAK6	-0.773709190081939	5.84669211313604	-8.72231217908123	1.69280341293468e-08	4.08187862071471e-07	9.48010910251539
NDC80	-2.29116834707233	6.23954254009083	-8.71594189192729	1.71385682827537e-08	4.12688119109824e-07	9.46755208896206
SMARCA4	-0.764905492263967	7.62377411888561	-8.70889435207163	1.7374643937734e-08	4.17790010564036e-07	9.45365379821348
PGBD5	-1.96652739606523	6.18575457097911	-8.70303580162537	1.75734508133645e-08	4.21982793174879e-07	9.4420952579042
RXFP1	-2.71169226243871	5.90607783549892	-8.70048853556819	1.7660623556071e-08	4.23487035688287e-07	9.43706824291075
EPHA4	1.04060676323589	5.89400333002427	8.69610991440309	1.78115158589609e-08	4.26498643213533e-07	9.42842504171258
EFNB2	-0.860678909620864	8.02022137706935	-8.69541394308932	1.78356223805486e-08	4.26498643213533e-07	9.42705099068202
MIER1	0.586435985835842	6.56477587491533	8.68840305901256	1.80803506656939e-08	4.31752772120615e-07	9.41320585872643
EDAR	-0.877491124152666	6.69235599944311	-8.68219015225125	1.83001266971916e-08	4.36136272228806e-07	9.4009311090381
PLTP	1.08037167863019	8.80880978341428	8.68178822135906	1.8314439465154e-08	4.36136272228806e-07	9.40013684304223
SLC15A3	0.854740608647075	7.11651455636273	8.67791494569356	1.84529617672758e-08	4.38829731283769e-07	9.39248166083182
HOXB4	-0.702659771736085	6.55437931046949	-8.67404736828034	1.85923618717601e-08	4.41536626844482e-07	9.38483574752104
WNK3	0.875629419567924	5.87548916627452	8.6635377336417	1.89766916898831e-08	4.50044755529989e-07	9.36404891854811
GCLC	-2.15953430579854	7.69044573762213	-8.66073611819873	1.90805255387018e-08	4.51886520474193e-07	9.35850516677416
LGALS8	0.706342495071829	6.8761759258866	8.65508680596264	1.9291692113117e-08	4.56261731962965e-07	9.34732329832143
TRPM4	-0.919352033010855	6.32740681937214	-8.65137495980604	1.94317523747251e-08	4.58945560533009e-07	9.33997400468437
DOCK10	0.951721742143261	5.58773653279404	8.64846841621207	1.95421598717792e-08	4.60922664188891e-07	9.33421789313638
ST8SIA2	-0.832810825071494	4.9985165949881	-8.63906160020614	1.99039545637143e-08	4.68815519157609e-07	9.31558093854433
IL13RA1	0.752782484958826	7.83426798576089	8.63323585813042	2.01314850462604e-08	4.73528732048619e-07	9.3040329567716
TTYH2	0.837277073594477	6.62541628894796	8.62971988531329	2.02701051261914e-08	4.76140632658087e-07	9.2970612871994
GPRASP1	1.51890412458751	7.87034185503287	8.6277053998279	2.03499723170529e-08	4.77367217464563e-07	9.29306610858929
PIK3AP1	0.852923996382133	5.78251467150979	8.62126875849978	2.06073505301223e-08	4.82672771318153e-07	9.28029717051985
ZNF521	1.90086038814502	6.71706145972293	8.62065520656751	2.06320593821487e-08	4.82672771318153e-07	9.27907972443125
ANO6	1.06147941592158	7.74666856893687	8.61767405434037	2.07525526504081e-08	4.84834670513256e-07	9.27316363070001
ELP3	-1.134269596012	8.31937742541429	-8.61594578351711	2.08227395317672e-08	4.85157668762221e-07	9.26973333591522
SLC7A1	-1.39343641804091	6.94385787340987	-8.6154706702159	2.08420773658815e-08	4.85157668762221e-07	9.26879025490799
SAMD9L	0.693263733946026	6.19880416217666	8.6152594576475	2.08506800012492e-08	4.85157668762221e-07	9.26837099668808
CA12	-1.92007628281906	7.05990357037883	-8.61268999382887	2.09556281716074e-08	4.86943365252762e-07	9.26327011881964
APEX1	-0.641067290383001	10.1800859656559	-8.61161720277213	2.09996071776603e-08	4.8730943269127e-07	9.26114016235636
KIAA1210	-2.67509303010919	6.14567204434729	-8.61029734931745	2.10538454790612e-08	4.87912271404017e-07	9.25851946893964
C16orf46	-0.7496734679481	5.98768765946523	-8.60715459571912	2.11835783508087e-08	4.90260697354842e-07	9.25227829958248
CEP55	-2.39880397373857	5.56037270685684	-8.59514322109419	2.16870745096412e-08	5.01241420895523e-07	9.22841285734508
CEACAM1	-1.11333531772121	6.13418249369238	-8.58110765967766	2.22911355902151e-08	5.14513978562918e-07	9.20050114291204
PLCH1	-0.790388646719338	4.93553576012923	-8.57298413439376	2.26486788254459e-08	5.22068678132608e-07	9.1843343321626
SCNN1A	-1.12150213334991	6.86528761855913	-8.57212608233567	2.26867892409341e-08	5.22249888326302e-07	9.18262618857222
SLC25A12	0.54592835183244	6.90204489920612	8.57112157072355	2.27314889314773e-08	5.22582099070513e-07	9.18062635963848
TSPAN7	1.10034884306665	6.80856475877614	8.56998997394801	2.27819528742033e-08	5.23045766453616e-07	9.17837336208161
NRXN1	-0.88699148243862	4.98686517566664	-8.56843558156572	2.28514604541252e-08	5.23944840292791e-07	9.17527830384545
MPZL2	-1.8120937854783	6.39055844569843	-8.56567598037589	2.29754019618887e-08	5.26087950758633e-07	9.16978267545028
ANKRD13A	0.760663487300543	7.86614832650342	8.55991369706234	2.32364486491064e-08	5.31360643611684e-07	9.1583040516802
RIPK4	-0.94509528488109	6.30518031849012	-8.55794419964276	2.33263737648456e-08	5.32660548719123e-07	9.15437974195028
RNASEH2A	-1.3014901054039	7.19914986841329	-8.55731893848518	2.33549977052057e-08	5.32660548719123e-07	9.15313377330932
FBXO30	0.473119615012161	6.90209533922455	8.54744896556985	2.38116799280049e-08	5.41748194121808e-07	9.13345878406788
PICALM	0.555793313886762	7.7189134360299	8.54735202646842	2.3816210792844e-08	5.41748194121808e-07	9.13326547924786
MCFD2	0.777940732795484	7.57749826768539	8.54614437668088	2.38727302715488e-08	5.4231932649775e-07	9.13085721742878
MCUB	1.10403722152335	7.30138041172879	8.54531031461208	2.3911846344359e-08	5.4249412238549e-07	9.1291938400434
ARSD	-0.570463230790432	7.62635568347121	-8.54393026653246	2.39767138239086e-08	5.43251921482654e-07	9.12644139359098
HS3ST3A1	1.45985480840163	4.81206171259802	8.54094241421338	2.41177783353237e-08	5.45731904271773e-07	9.1204813781196
MTFR1	-0.55424670772457	6.53899450369643	-8.53736673685793	2.42877243002995e-08	5.48322777649446e-07	9.1133472297007
HMMR	-2.04107446682838	5.92731927928412	-8.53664665023722	2.43220983332226e-08	5.48322777649446e-07	9.1119103146565
CPXM1	-1.18166309801327	9.1147371056896	-8.53653242483399	2.43275556142181e-08	5.48322777649446e-07	9.11168237431503
TTPAL	-0.553525870667429	6.92179207872946	-8.52999528271367	2.4641995950444e-08	5.5430725287813e-07	9.09863439567474
RAD54L	-1.01611047229737	6.21401926903046	-8.52967969538824	2.46572817961427e-08	5.5430725287813e-07	9.09800434628699
CHN2	1.15324824304395	6.19617530415839	8.5006967452191	2.61037502562269e-08	5.86061441058202e-07	9.04008496486764
FILIP1L	1.97041945192066	8.07424495653934	8.4971098646877	2.62887662014258e-08	5.89448764243659e-07	9.03290914094302
CYB561	-0.657534943013236	7.15214449975166	-8.49370080122671	2.64658668177926e-08	5.92650052670803e-07	9.02608745644272
HELLS	-1.48672199858036	5.9462801650979	-8.48762527594807	2.67845542376222e-08	5.99009493410036e-07	9.0139262066981
KLHL5	0.8278752265539	6.5148141677351	8.48502717886292	2.69220441287262e-08	6.01305422875106e-07	9.00872414171971
SLC39A6	-1.34509655607866	9.16607175545388	-8.47971997212367	2.72051707903527e-08	6.06844022862324e-07	8.99809492544039
KDF1	-0.846212670837582	5.31815007335129	-8.47624712428586	2.73921033910927e-08	6.10225374254472e-07	8.991137500655
TNC	-2.50303328683	6.96479742260665	-8.47028405985627	2.7716180138602e-08	6.16649291356912e-07	8.97918746240447
PLPPR4	-2.06143908695693	5.95725928424115	-8.46585580162427	2.79594071124791e-08	6.21260185066861e-07	8.97031010706566
PRSS16	-1.01955553326649	5.45819966525543	-8.46362287070951	2.80828890893094e-08	6.22582687504647e-07	8.96583274053086
DLGAP5	-2.6462378638616	5.88149990775526	-8.46342878659985	2.8093648614401e-08	6.22582687504647e-07	8.96544354076487
FAM153A	0.891308349920372	5.78068585051084	8.46282574942391	2.81271066466044e-08	6.22582687504647e-07	8.96423422908585
CNTN3	-1.85265251092438	5.85668206703411	-8.45907557227198	2.83361026506148e-08	6.26405649504308e-07	8.95671264825148
CTSF	1.02841806775574	8.02010710867389	8.45778958640951	2.84081392478437e-08	6.27195043624068e-07	8.95413296356769
COX6C	-0.637254551433852	11.1192442474515	-8.44909074462556	2.89004167529288e-08	6.36986741807333e-07	8.93667728450925
RAB12	0.517291843475018	7.1530121801049	8.44840580426371	2.89395509243726e-08	6.36986741807333e-07	8.93530240636707
SCUBE1	0.847880961861475	6.20391496687509	8.44800759294429	2.89623279651756e-08	6.36986741807333e-07	8.93450304940517
HEBP1	0.93086649851903	8.75377513085187	8.4454226093341	2.91106361177658e-08	6.39434010907413e-07	8.92931351701651
CKS2	-2.26051717040045	8.36144097932562	-8.43878500513059	2.94950618395236e-08	6.47054946199969e-07	8.91598396526515
ADPRM	0.508198201622798	6.54660746270377	8.43514922255266	2.97078537234399e-08	6.5089605905481e-07	8.90868012839008
NBEA	0.689285035513726	6.65489552162178	8.43071777950087	2.99693607931637e-08	6.55793427242042e-07	8.89977551047101
KAT2B	1.22365731821841	7.22322714517559	8.42617822976822	3.02397155000885e-08	6.60871757100036e-07	8.89065092948544
HOOK2	-0.607647562135498	7.55183034628672	-8.42092165822575	3.05559248681847e-08	6.66938107268279e-07	8.88008166663842
MARK1	-0.701647974582603	5.25197634127075	-8.41737705977516	3.07710780468143e-08	6.70166556961155e-07	8.87295253417197
MYCBP2	0.76365225040449	8.69689485456609	8.41720650376985	3.07814700069618e-08	6.70166556961155e-07	8.87260945806046
MFSD2A	-1.53251418099747	6.67546557254682	-8.41053791821284	3.11906429678621e-08	6.77732450939817e-07	8.85919243204405
PAICS	-1.17896502753058	7.66620346082959	-8.41026530684617	3.12074890528326e-08	6.77732450939817e-07	8.85864381786701
PPM1K	0.967851460196124	7.08390542282245	8.40594407327668	3.14757803089544e-08	6.82700184716204e-07	8.84994625984066
CYP2J2	-1.1510772731846	6.10141070684291	-8.40314639890668	3.1650749084237e-08	6.85439151740069e-07	8.84431390719461
TK1	-1.52232593880163	6.39012625634882	-8.4026569608445	3.16814620960658e-08	6.85439151740069e-07	8.84332844945242
CREB5	-1.06649320427656	6.12773318753444	-8.40191868672055	3.17278482511454e-08	6.85583604575751e-07	8.84184191257699
FAM72A	-1.5376523065262	6.28629885550697	-8.39800908417836	3.19746634364622e-08	6.87475173387946e-07	8.83396859201213
FAM72B	-1.5376523065262	6.28629885550697	-8.39800908417836	3.19746634364622e-08	6.87475173387946e-07	8.83396859201213
FAM72C	-1.5376523065262	6.28629885550697	-8.39800908417836	3.19746634364622e-08	6.87475173387946e-07	8.83396859201213
FAM72D	-1.5376523065262	6.28629885550697	-8.39800908417836	3.19746634364622e-08	6.87475173387946e-07	8.83396859201213
LXN	2.13816010320361	8.58347887206548	8.39389496447102	3.22365335929818e-08	6.92243473237351e-07	8.82568119031321
EZH2	-1.62674834732057	6.45767031331044	-8.38911721654647	3.25434285558401e-08	6.97965582629291e-07	8.81605413691258
ESF1	0.794677221473632	7.46189097654774	8.38487526604275	3.28184374602568e-08	7.02990474877585e-07	8.80750413422577
CLIP3	0.609053857628641	7.48495981921047	8.38250374452146	3.2973230667061e-08	7.05431012970023e-07	8.80272308298546
NR2F6	-0.743697042617719	6.70246615082439	-8.3788660417646	3.32121376082592e-08	7.08829652341269e-07	8.7953879083537
CCDC68	1.01115013087171	5.35449359969587	8.37883473412518	3.32142014911142e-08	7.08829652341269e-07	8.79532477096207
TTK	-2.26993835967167	5.19577654462779	-8.37573572449535	3.34191537988851e-08	7.12279101171105e-07	8.78907441849117
HEY2	-2.16673965826676	7.19402360055434	-8.37514534456411	3.34583464262824e-08	7.12279101171105e-07	8.78788354255367
RARRES2	1.768723021621	9.57051085143306	8.37234064576602	3.36451874755823e-08	7.15374583455576e-07	8.78222544730792
DUSP4	-1.08178823658452	6.08852562376775	-8.37142704064576	3.37062818087365e-08	7.15792073096969e-07	8.78038214608633
RNASEL	0.555845137562982	6.91413841983385	8.36003129768076	3.44780407525177e-08	7.31281785739825e-07	8.75738052868291
RAPGEF5	0.944189414947441	6.16687840955978	8.35584830523237	3.47658893004566e-08	7.36482305242189e-07	8.74893303376652
RPS6KA3	0.576583986542966	6.88049726960103	8.35480670843523	3.48379512141245e-08	7.37104445725319e-07	8.74682917792869
PDIA4	-1.03577061536584	8.64161187086873	-8.3540155917751	3.48927870215611e-08	7.37361037854654e-07	8.74523115374126
GNAS	-0.547225956111003	10.2671505405248	-8.35123469489344	3.50862521996031e-08	7.40542963601648e-07	8.73961318519449
KPNA2	-1.70380324302037	8.9749316746499	-8.34895531409539	3.52456537550031e-08	7.42902577975001e-07	8.73500760450652
LMOD1	2.0340394287534	7.27585413319849	8.34840703696493	3.52841073813785e-08	7.42902577975001e-07	8.73389968430667
PROSER1	-0.687510670109714	6.79481747677638	-8.34669164787141	3.54046971057449e-08	7.44533612095841e-07	8.73043308467909
GPAA1	-0.450294302179683	8.30395478123531	-8.34324239365358	3.56484663045181e-08	7.48747896286502e-07	8.72346135037833
SPTLC2	-0.726492715693045	6.92480114637709	-8.34132999050476	3.578436836018e-08	7.50689088382149e-07	8.7195952556555
ACTA2	1.77695202900836	9.95612980141227	8.33494132907474	3.62422634850456e-08	7.59372183336543e-07	8.7066764384102
LIMS2	0.755832856447856	7.02236575141164	8.32949483746041	3.66374103087663e-08	7.66721077552546e-07	8.69565849490727
ECT2	-1.24391926934978	5.52538165489875	-8.32863677199942	3.67000683260837e-08	7.67102517735877e-07	8.69392231351065
SERPINI1	0.981828120668302	5.80451461648785	8.32690516442179	3.68268519333506e-08	7.68697253985784e-07	8.69041833430052
SKAP2	0.748595183440614	5.93235996121604	8.32637974277444	3.6865411311916e-08	7.68697253985784e-07	8.6893550422452
TMEM132C	-1.22611076612828	6.30872485397382	-8.32425233902029	3.70219630686642e-08	7.71030388878754e-07	8.68504945096346
TUNAR	-2.38317130731178	6.36090893124769	-8.32192478062984	3.71940310066968e-08	7.73680657024843e-07	8.68033807533508
GNG2	0.68840892691796	6.13780984446245	8.31957188083845	3.73688123931606e-08	7.76380921742379e-07	8.67557466395747
CSTF3	-0.7389189275716	7.19598726470713	-8.31779818620731	3.75011293296334e-08	7.78193507062645e-07	8.67198335286744
ARHGAP11A	-0.871906228279813	4.27892867929571	-8.31047483546243	3.80525951654238e-08	7.88111640329223e-07	8.65715082426098
SLC25A24	-0.566858956183609	7.52096258593488	-8.31024048769022	3.80703798456167e-08	7.88111640329223e-07	8.65667606313451
GHR	1.27088782339326	6.68681104704406	8.3090777389484	3.81587480939504e-08	7.88180255890149e-07	8.65432036118611
TSPAN14	-0.426444980962105	7.75650249660701	-8.30899560547881	3.81649982000675e-08	7.88180255890149e-07	8.65415395380806
N4BP2L1	0.892066658869946	6.01159287991183	8.30340144324463	3.85931961752871e-08	7.96071125407804e-07	8.64281770716496
LRRC8C	0.507730893327027	5.94428293201042	8.30199728762314	3.87014528021064e-08	7.97351530582776e-07	8.63997160600523
HGD	-1.49147557329883	5.62306847355486	-8.29253700510568	3.94390409431861e-08	8.11579310946494e-07	8.62078952402107
TBCCD1	-0.617221425732795	6.3885099963368	-8.28680742951781	3.98928054853962e-08	8.19939627030197e-07	8.60916613189638
GINS1	-1.72509645620453	6.07852933491726	-8.28616496555505	3.99440218788025e-08	8.20016097190875e-07	8.60786251203525
NEGR1	1.58647918521705	5.00130857924388	8.28336580613995	4.0167961293234e-08	8.23410785436163e-07	8.60218210594395
GINS4	-0.893258331221979	5.40547991829991	-8.28290729898979	4.02047664131298e-08	8.23410785436163e-07	8.60125154511612
ANO1	-1.75420984564582	6.80567575798766	-8.27996417175448	4.04418471851771e-08	8.27284942715737e-07	8.59527766279299
CPNE5	0.67140861543252	5.97969519697671	8.27740692951931	4.06490160208156e-08	8.30538771123528e-07	8.59008609330738
LAMA5	-0.558855110516635	7.33125275927584	-8.27311697185001	4.09990226141826e-08	8.36699911860357e-07	8.58137488580896
MAD2L1	-2.034211742656	6.19974297573431	-8.26923464133076	4.13184558560158e-08	8.41416051466638e-07	8.57348927287286
SRBD1	-0.720873341824843	6.75076058416434	-8.2691241040464	4.13275882793924e-08	8.41416051466638e-07	8.57326472487419
CFL2	0.940592296538118	7.48201688628895	8.26721123237212	4.1485957572482e-08	8.43645532966905e-07	8.56937861259635
PDLIM5	1.22263826354375	7.45571841052136	8.26512120746038	4.16597105845946e-08	8.45352751183586e-07	8.56513203998651
PLS3	1.07533420688653	10.3113969089868	8.26502368783277	4.16678361573838e-08	8.45352751183586e-07	8.56493388245103
CAMK1G	0.681840391550304	5.75386219485745	8.26227548853411	4.18974973303968e-08	8.48937770852855e-07	8.5593490813087
MAP7	-0.922366867132144	6.04678742131951	-8.26173420096925	4.1942885522009e-08	8.48937770852855e-07	8.55824897450709
ITGA11	1.31919841686073	6.80204056408044	8.26080388089955	4.20210136920884e-08	8.49523186643918e-07	8.55635811024473
GNAQ	0.543351215773664	8.16693866618344	8.25619542440554	4.24102543435269e-08	8.56389521919288e-07	8.54698976030991
GLI3	0.7171008326635	7.05347501664631	8.25552245593027	4.24674056919835e-08	8.56541774850579e-07	8.54562146994095
B4GAT1	0.548907571012944	7.43621730177861	8.25148842201352	4.28116650652363e-08	8.624777098615e-07	8.53741812894373
PTPN21	0.447408489577197	6.20156925852303	8.24908476577797	4.30181595486213e-08	8.65627651057048e-07	8.53252917312384
GART	-0.52322437882301	6.30275638842114	-8.24677785467632	4.32173105393317e-08	8.68622661771318e-07	8.52783626213504
PRC1	-2.1491089839434	6.44518197400137	-8.24282304002403	4.35609406762647e-08	8.74511210204314e-07	8.51978938120858
RHPN2	-2.54077932575458	6.4887129126705	-8.23296014574778	4.44302707191809e-08	8.90927553968243e-07	8.49971212638402
AIFM1	-1.3666020158725	7.50286044089038	-8.23082566886663	4.46207541946082e-08	8.93709189292241e-07	8.49536538593131
TSPAN2	1.13740307770603	4.76560450848315	8.22856247757398	4.48236459828938e-08	8.96580564047891e-07	8.49075585576668
G6PC3	-0.690748912200911	7.8569051307921	-8.22806939845376	4.48679760983132e-08	8.96580564047891e-07	8.48975149073808
PHACTR4	-0.677687937252277	7.52190616381689	-8.22389142577315	4.52454178474168e-08	9.03077617497862e-07	8.48123996096252
PDE2A	1.05786406277188	6.21171411216781	8.22224991365558	4.53946096236199e-08	9.05009162992837e-07	8.47789516483726
RAD51AP1	-1.83711742936254	5.64030839715899	-8.21772606096051	4.5808403828028e-08	9.12205411869554e-07	8.46867534369523
BGN	1.7569786107768	7.96965712985754	8.21548829857996	4.60145291187519e-08	9.15254429994529e-07	8.46411366142871
GGT5	1.02542488222196	7.1686159024225	8.21443447470615	4.61119307927698e-08	9.16136346532992e-07	8.46196520613293
NRTN	-1.35444840705124	4.62021644618191	-8.2137043380126	4.61795399398426e-08	9.16425008116531e-07	8.46047657171391
RUBCN	0.341850483249804	6.0220528712768	8.21177519948197	4.63586673087124e-08	9.18923525929873e-07	8.45654301474035
GPR155	0.851709592781265	5.29578716395019	8.20983527844708	4.65395197220325e-08	9.2145046789093e-07	8.45258696649062
FRAS1	-0.991077879202908	5.55535863582652	-8.20314938722976	4.71684270601663e-08	9.32832638251743e-07	8.43894865696227
SAE1	-0.837698743256604	7.47156124114576	-8.20155983792953	4.73192352853786e-08	9.34744390391374e-07	8.43570530638406
SMYD2	-0.733823765441308	7.01768706106162	-8.19962361185932	4.75036074713935e-08	9.37314037706982e-07	8.4317541292327
SMIM6	-0.944222687006223	5.93047551785789	-8.19706535024844	4.774834995191e-08	9.41067650593295e-07	8.42653281514748
COX5A	-0.981351427366745	8.61574708946018	-8.19295775935926	4.81440408078147e-08	9.47784338137879e-07	8.41814753485255
MELK	-2.0281093903491	6.80950017119322	-8.19136234142947	4.82986418430393e-08	9.493895524192e-07	8.41489001857456
TLCD2	0.888890860715569	5.76531353837291	8.19098215770443	4.83355584463641e-08	9.493895524192e-07	8.41411371076529
TMEM125	-0.975278705680517	6.35676892869022	-8.18320668602544	4.90969997803715e-08	9.62715602645349e-07	8.39823248499809
DIO2	-2.10024908645742	7.66426557292902	-8.18291767522207	4.91255398743442e-08	9.62715602645349e-07	8.39764202991999
LYPD6	-0.495114979440792	5.18948942865049	-8.18170589405866	4.92453910988218e-08	9.63970155692923e-07	8.3951662132912
COL8A2	1.28253267219884	6.11280718046518	8.1784297946908	4.95709280399549e-08	9.69243570339549e-07	8.38847175235602
WDR72	-0.795557416263637	5.25093677365188	-8.17411920864106	5.000264853916e-08	9.76578876729183e-07	8.37966119283428
C1QTNF1	0.83241504822005	7.08846893744327	8.17313074114753	5.01021932801865e-08	9.77417363821943e-07	8.37764047618752
CARD16	1.17647891340124	6.44756558777032	8.17093821504871	5.03237252974515e-08	9.80631057856095e-07	8.3731578416753
NDUFB11	-0.806651877684088	9.12489048540263	-8.16985805490992	5.04332360099951e-08	9.81657068447087e-07	8.37094920873699
TNFSF14	1.37724836630709	6.14154750353593	8.15960490620139	5.14850772401876e-08	9.97143633078803e-07	8.34997648540193
PEAR1	1.2501772387022	7.34924891190208	8.15958354473198	5.14872921461529e-08	9.97143633078803e-07	8.34993277591884
CD47	0.757927587937367	7.63852427769819	8.15950073707878	5.14958791507292e-08	9.97143633078803e-07	8.34976333569609
AASS	1.13750894021018	6.5666275729161	8.15933429493073	5.15131433764367e-08	9.97143633078803e-07	8.34942276057949
ZDBF2	1.36046162553331	5.79142110630546	8.15929091612182	5.15176438289193e-08	9.97143633078803e-07	8.34933399793635
BTG3	-0.880712031609528	7.23362086457829	-8.15857520540554	5.15919558323213e-08	9.97463737340457e-07	8.34786945880637
DNAJC10	-1.7019204826064	7.76841539915238	-8.15751065753427	5.17026923344368e-08	9.98005823808889e-07	8.34569097609845
RBBP8	-1.08993880458046	8.03645293429691	-8.15719471518806	5.17356045357055e-08	9.98005823808889e-07	8.34504440467975
GAB1	0.657944427099409	6.17301611913198	8.15284812691385	5.21905982358358e-08	1.00565923944387e-06	8.33614780921652
CDIPT	0.687595793893859	9.26171471413205	8.14698376691024	5.28110279230046e-08	1.01572295859938e-06	8.32414060354717
ESYT2	0.894582192031431	7.30977103321769	8.14680052345897	5.28305367403559e-08	1.01572295859938e-06	8.32376534012706
SOCS5	0.870617413650804	7.66057758657044	8.14578400372017	5.29388946678363e-08	1.01667410060088e-06	8.32168353183931
PCNA	-1.39673300717875	8.86530959959642	-8.1441163391908	5.31171600754804e-08	1.01896418744797e-06	8.31826789279261
S100A10	1.80451696802655	8.75224266868934	8.13593146924246	5.40011147931926e-08	1.03470461917291e-06	8.30149855764945
ALDH18A1	-0.873796418074433	8.20795494597145	-8.13541364058061	5.40575480158684e-08	1.03470461917291e-06	8.30043731556285
PPDPF	-0.61465597167641	7.86020580411329	-8.1328420315806	5.43387068412795e-08	1.03883619921727e-06	8.29516650457686
CBS	0.942673735037917	6.61925424871505	8.13181240752662	5.44517005330333e-08	1.03883619921727e-06	8.29305592070213
ZNF641	0.677291062506214	7.16318935777171	8.13179229418185	5.44539102398859e-08	1.03883619921727e-06	8.29301468976325
DTX1	-0.909348988832226	6.79078744140371	-8.12731275860725	5.49483585859977e-08	1.04711193265701e-06	8.28383059898276
MCM10	-1.05892382984163	5.20815418764295	-8.124884200699	5.52183571849778e-08	1.05109695347149e-06	8.27885035904088
THBS2	2.39711132315261	8.62359420249335	8.12373631159504	5.53464519542047e-08	1.05237499227901e-06	8.27649610790072
APOL4	-0.491177489871347	5.82958341744413	-8.11353707326694	5.64981661294492e-08	1.07309223127056e-06	8.25557028537691
ALCAM	-0.771673797831082	7.99534136500325	-8.10775570218752	5.71619704886628e-08	1.08450705547996e-06	8.24370239248372
KIF20A	-2.93663910766676	6.46646549890833	-8.10442741314224	5.75477650353373e-08	1.09062806074105e-06	8.23686809756456
C1GALT1C1L	-0.817563201728733	5.3769280225823	-8.10162764716075	5.78743782985688e-08	1.09561528654034e-06	8.23111791303763
ADAMTS19	-1.70097100543552	5.97286355344844	-8.10065870296286	5.79878581017847e-08	1.09656119400582e-06	8.22912764055212
PNN	-0.458183621109823	9.2560455766519	-8.09523662569198	5.86271294059932e-08	1.10743696848411e-06	8.21798801568007
TFE3	0.435093186851106	7.35432163921003	8.09426275327673	5.87427191928809e-08	1.1084077014919e-06	8.21598678076301
CLU	1.9102581741403	8.05499656623837	8.08712739702752	5.95968316110292e-08	1.12329617659871e-06	8.20132025662608
SLC39A11	-0.898515416728912	6.99092351146339	-8.08431423646454	5.99370860428395e-08	1.12847741606284e-06	8.19553599725425
LDB3	0.757004886480314	6.16345807152506	8.08239468864083	6.01704079226324e-08	1.13163626664951e-06	8.19158852061336
FANCI	-1.11717098111042	6.2155878457204	-8.08036009345904	6.04187378893072e-08	1.13507019549389e-06	8.18740391104887
PLPP5	-0.635489464143605	7.37990497533025	-8.07912965477021	6.05694308119455e-08	1.13666437279156e-06	8.18487296205641
GPIHBP1	0.941495351970506	6.41031547463672	8.07696150717508	6.08359108812278e-08	1.14042562580282e-06	8.18041269731982
ACACB	0.743695073609828	6.6344163343451	8.0747613239687	6.11075660324308e-08	1.14378045868573e-06	8.17588588160108
TEAD2	-0.520936824522811	7.01300292341414	-8.07443978359086	6.11473711767699e-08	1.14378045868573e-06	8.17522426655004
SAMD9	0.69923769117479	6.15543107481234	8.06967801776003	6.17399987798319e-08	1.15361588629199e-06	8.16542462411591
PLOD2	1.53337400879775	8.12590911993101	8.0685649231358	6.18793826105308e-08	1.15497031434683e-06	8.16313345119972
FTL	1.22592433201383	12.2354579389858	8.0678424691215	6.19700235132698e-08	1.15541301939158e-06	8.16164627610828
CDCA3	-1.34254255804183	5.99625363642708	-8.05938232744004	6.30417135098977e-08	1.17412641181055e-06	8.14422579515283
ALYREF	-0.956407070128187	7.92470981886301	-8.05520199595713	6.35783033918886e-08	1.18284418972086e-06	8.13561441109758
EGFL6	-1.945618437864	6.77739676705219	-8.05350817015326	6.37970642768647e-08	1.18563650671697e-06	8.13212449905155
APP	0.702660986585899	8.95528258348797	8.05261916942788	6.39121912713404e-08	1.18616070114641e-06	8.13029267160495
PFKL	-0.564269125167744	7.60009514602486	-8.05222984685091	6.39626766734613e-08	1.18616070114641e-06	8.1294904207227
UBTD2	-0.453896992344757	8.15840364783565	-8.04961473858851	6.43028596701835e-08	1.19118977704476e-06	8.1241011129881
WDR77	-1.51174890138431	8.03563302791748	-8.04835471559671	6.44674344304262e-08	1.19295847314181e-06	8.12150408372355
RAPGEF3	0.941474385979765	6.47220770549982	8.04519468494152	6.48820895906967e-08	1.19934612075308e-06	8.11499001302349
GIMAP4	1.222560422603	6.2526879944653	8.04353440662015	6.51010516033642e-08	1.20125801883053e-06	8.11156698429147
FXYD1	1.40727617819755	7.68536081449994	8.04335563060455	6.51246745221766e-08	1.20125801883053e-06	8.11119837606524
PAX8	-1.26924063768165	6.88367026356191	-8.04013476313283	6.55517894424319e-08	1.20675166820469e-06	8.10455671193757
QPCT	-1.80542265480496	6.45145538970249	-8.04005579603421	6.5562297409557e-08	1.20675166820469e-06	8.10439385843723
FOXN3	0.888999399606653	7.30302290772343	8.03877327605348	6.57332030295574e-08	1.20860889276391e-06	8.10174880537147
C11orf52	-1.0585304953685	5.86523306770209	-8.03522319965172	6.62086806633541e-08	1.21434373558574e-06	8.09442601559083
HSPB2-C11orf52	-1.0585304953685	5.86523306770209	-8.03522319965172	6.62086806633541e-08	1.21434373558574e-06	8.09442601559083
SHISA6	-1.42064767723118	5.33833355725595	-8.03487049515294	6.62561134620196e-08	1.21434373558574e-06	8.09369839450895
OLFML1	1.55789675785305	8.07437116150105	8.03355678580603	6.64330940844553e-08	1.21629625595771e-06	8.09098809541294
TOMM7	0.880815654850659	11.3014087350538	8.03290143971028	6.6521563548699e-08	1.21646190851063e-06	8.08963597117736
ZBTB4	0.860706464810717	8.7993089498697	8.03210219985309	6.66296228182162e-08	1.21646190851063e-06	8.0879868838256
PBK	-2.63489797631601	5.99211434827077	-8.03192565411737	6.66535166783119e-08	1.21646190851063e-06	8.08762260191217
PDGFA	0.783843977533917	6.28855021913465	8.02888708537398	6.70661485090426e-08	1.2227001626279e-06	8.08135220440135
FXYD4	-0.787512726105949	5.56539433997956	-8.02702558135846	6.73202390055152e-08	1.22582835717613e-06	8.0775101852941
KCTD12	1.88117037388897	9.44561376995147	8.02659075890923	6.73797341998345e-08	1.22582835717613e-06	8.07661267366678
TTF2	-0.945943313724032	5.07367714293817	-8.01595747061715	6.88516679888532e-08	1.25128847139742e-06	8.05465669873132
STXBP1	0.87228055253799	7.77623160785859	8.01078455339378	6.95797022966854e-08	1.26318986346191e-06	8.0439699697666
KIF15	-2.04314901516598	5.60137037146781	-8.00800566299291	6.9974078827292e-08	1.26901520058109e-06	8.03822757036341
NPR2	-1.41628518497723	7.19545858932378	-7.99169898208005	7.23352659709142e-08	1.3104599863461e-06	8.00450986944898
PMAIP1	-2.34338089109597	6.59914383162861	-7.9905436753581	7.25056419802687e-08	1.3121697157121e-06	8.00211965463952
CAPRIN2	0.642677386497281	7.524059485548	7.98825575218636	7.28442713225667e-08	1.31691763809855e-06	7.99738563771131
CPNE2	-0.913493795627451	8.13289087961459	-7.98268490659409	7.3675641077198e-08	1.32986573098143e-06	7.98585586604632
SMC5	0.643833575732413	7.11917600900524	7.98242585490478	7.3714538346321e-08	1.32986573098143e-06	7.9853196145726
ZNF816-ZNF321P	-0.624279002868692	4.97118460802762	-7.98124295987084	7.38924226052813e-08	1.33155801237716e-06	7.9828708407304
MTIF3	0.446934339310809	6.96000089914514	7.98077716205537	7.39625910147519e-08	1.33155801237716e-06	7.9819065161457
MARVELD3	-0.777680456719515	6.00764464856478	-7.97990679349556	7.40938888878473e-08	1.33253228296738e-06	7.98010454477508
IRAK3	0.794771416631263	5.232257561691	7.97825219479528	7.43441541863783e-08	1.33564185434737e-06	7.97667865737215
TRAPPC6A	-0.694281936815898	7.62782778256291	-7.97108965600455	7.54376243797086e-08	1.35387794689778e-06	7.96184418573261
ANLN	-2.24970505443501	5.80796426926179	-7.96690068318453	7.60848148967539e-08	1.3640751081957e-06	7.95316511729181
NDUFC2-KCTD14	-0.812192568885022	8.55631242144472	-7.96337453021128	7.66340421000949e-08	1.37249661499807e-06	7.94585750071791
TIMELESS	-1.16887738741129	6.36693381001546	-7.96209937422723	7.68336641425348e-08	1.3746458149439e-06	7.94321444842831
IFI16	1.04453321692339	9.27723439481115	7.9608041794533	7.70369726636807e-08	1.37685645242075e-06	7.94052963669065
NDC1	-0.757881655418085	6.75317826885873	-7.95956335987332	7.72322666310492e-08	1.37891942438993e-06	7.93795732721991
ESPL1	-1.05341346298898	6.07624857978257	-7.95843925608774	7.74096317133623e-08	1.38065835901984e-06	7.93562679885166
STIL	-1.14260655982457	6.15021788135	-7.95762825168081	7.75378558896599e-08	1.38151814441174e-06	7.93394529243498
SLC1A2	-0.494567017855857	5.40613713116527	-7.95634114341967	7.77418048590957e-08	1.38372398030133e-06	7.9312764678834
SLBP	-0.630162124088567	8.34538554108129	-7.94739879862944	7.91741380220881e-08	1.40776672806524e-06	7.91272830945443
ANG	1.79407561770868	6.97738616510319	7.94435464027214	7.9667924792921e-08	1.41508921970142e-06	7.90641167403944
AGPAT2	-0.693224519953498	7.34187690697167	-7.93139993664067	8.18050876419666e-08	1.45155687372924e-06	7.87951666110866
CMIP	0.442779487964871	6.79496389414466	7.93085109449289	8.18969270111284e-08	1.45169450189644e-06	7.87837672073325
NOC2L	-0.467123125264841	6.59778762718819	-7.92959562251756	8.21074091322949e-08	1.45393273709648e-06	7.8757689636223
SOCS2	-0.870595852978505	7.21633457672308	-7.92810809819878	8.23575180106212e-08	1.45686736521862e-06	7.87267893250001
SCGB1D2	-4.63618775150156	7.57156578031311	-7.92356035297501	8.31270529136202e-08	1.4689749934019e-06	7.86323006059393
RNF165	-0.452873868220682	5.00876415012668	-7.9200927246928	8.37188022994333e-08	1.47658784846699e-06	7.85602347904481
FNBP1L	-0.9566090212615	8.29303178665815	-7.92003375702116	8.37289026150701e-08	1.47658784846699e-06	7.85590091575003
CDCA5	-1.30219227339202	6.47421899077756	-7.91728261404221	8.42015346021943e-08	1.48340764786417e-06	7.85018219105398
ARFGEF3	-0.628518619604366	4.5619159379198	-7.91609762585761	8.44059568921829e-08	1.48549321686395e-06	7.84771867451312
RRAGC	0.634613141938754	7.47013299242358	7.90841778955677	8.57432803867615e-08	1.50749260272651e-06	7.83174818442242
CASP1	1.09289943414748	6.63063433976489	7.90356431787323	8.65996946164828e-08	1.52100074013588e-06	7.8216511186622
LAMC3	-0.903199735552946	6.46381501132378	-7.89817948391341	8.75602065069012e-08	1.53630789160737e-06	7.81044490126478
MYOCD	2.97350739850489	7.24917832661853	7.89719547284762	8.77369126482173e-08	1.53784547905733e-06	7.80839668275964
DPYSL2	1.11439602402915	10.270580531106	7.89186385740738	8.87007693432638e-08	1.55316306563027e-06	7.79729665852901
ACE	-0.937500350343438	6.11268083517404	-7.88731085856069	8.95325140142889e-08	1.56613865699767e-06	7.78781462250506
MICA	0.547203942607185	7.17750743842744	7.88640043643817	8.96997937305641e-08	1.56747665866213e-06	7.78591825003414
LRRC46	-0.907028565933634	5.97799712820812	-7.88089851337188	9.07175962842988e-08	1.5823028848395e-06	7.77445558905493
SOBP	0.770313512758742	6.29043992589003	7.88082363770705	9.07315294521348e-08	1.5823028848395e-06	7.77429956557351
DEPDC1	-1.47469008510625	5.05976294808119	-7.8732947014367	9.21438796024569e-08	1.6053118883314e-06	7.7586071544207
KIF4A	-1.96352836920165	6.09082875878459	-7.86912128275479	9.29365226616465e-08	1.61748897555779e-06	7.74990529028225
ADGRG1	-0.993538754757653	7.27683032990562	-7.86739273565775	9.3266876924949e-08	1.62160385710901e-06	7.74630046360862
TRPV2	0.893961624040033	6.01102935729648	7.86603662708432	9.35268999664182e-08	1.62448886108673e-06	7.74347206304483
JCHAIN	3.95301196239877	6.14171477972734	7.86524380294186	9.36792640509316e-08	1.62549999380838e-06	7.7418183754444
LRCH2	1.11849040781425	6.86237966962255	7.86401721615783	9.39154929605573e-08	1.62796283731327e-06	7.73925977061597
VAMP5	0.484267448362057	6.54173074742067	7.86273832917791	9.41624489519007e-08	1.63060650065653e-06	7.73659185403222
YWHAE	-0.684801450979519	9.2101011643496	-7.86096063815295	9.45068385981493e-08	1.63493042925556e-06	7.7328830043376
DCN	1.64289045526736	10.703098954721	7.85934864543638	9.4820251249933e-08	1.63871034817827e-06	7.72951948779291
ZBED4	-0.441456371077782	5.94183308577721	-7.85863190915213	9.49599473473628e-08	1.63904948461181e-06	7.72802386339811
RFXANK	-0.686276213829784	7.69195577889697	-7.85827421098421	9.5029744228e-08	1.63904948461181e-06	7.72727742335175
MAPK10	0.600247026393341	6.52619610522442	7.85207683595429	9.62474636479887e-08	1.65793986234056e-06	7.71434208190938
KDSR	0.752221270492776	7.18626785957776	7.85172518995278	9.63170392080844e-08	1.65793986234056e-06	7.71360796099112
CD22	0.928112879290476	5.79639589456364	7.84995458638533	9.66681544654939e-08	1.66232638132147e-06	7.70991127133124
VHL	-0.531549154039658	5.35502237924995	-7.84656901517035	9.73432033052978e-08	1.67226905976713e-06	7.70284165472312
AURKB	-1.37119775016715	6.01362847090346	-7.84262908065624	9.81349135911118e-08	1.6826235639945e-06	7.69461249415651
TCF3	-0.554760935314775	6.92477807477051	-7.84259961811575	9.81408589019671e-08	1.6826235639945e-06	7.69455094922096
CNRIP1	0.885032486922535	8.52395779556067	7.84210143865341	9.82414439147267e-08	1.68267711228944e-06	7.69351027370226
MYO5A	0.590204741071227	5.43406110130041	7.84065790446338	9.85335019612369e-08	1.68600684971333e-06	7.69049460391265
CRIP1	-1.58648484051143	8.33842810112665	-7.83538530206438	9.96078960861387e-08	1.70270329299721e-06	7.67947728877725
FAM83D	-1.9212987716692	5.93488796245719	-7.83300471643142	1.00096939494148e-07	1.70937058394309e-06	7.67450173199182
FZD10	-1.86274006825488	6.27054227044459	-7.83235300397555	1.00231252107956e-07	1.70997289292872e-06	7.67313948349338
LAMC2	-1.34169568337775	6.16353924827328	-7.83067841757501	1.00577224020921e-07	1.71418141433484e-06	7.66963890008806
MANSC1	-0.862556276512029	8.01776593527695	-7.82623071095772	1.01502120804629e-07	1.72823877287171e-06	7.66033950582115
BICD2	0.37436178537981	7.00161949136531	7.81893583118504	1.03038127131105e-07	1.75266331519067e-06	7.64508139011006
FARP1	-0.689454465481381	7.43452559460772	-7.81337996505587	1.04224040419509e-07	1.77109060811301e-06	7.63345582190822
THBS4	1.76871831874363	7.4182496014574	7.81109717445774	1.0471538059761e-07	1.77769031073524e-06	7.62867791120479
DTL	-1.67449402471871	6.1881780862288	-7.80508665875973	1.06020524768927e-07	1.79807893922939e-06	7.61609446657353
LLGL2	-0.681857789133574	5.82685576776526	-7.79972662063982	1.07198575274236e-07	1.81627419245307e-06	7.60486873987857
SPINT1	-1.00197056167337	6.9537111059647	-7.7977985814758	1.0762562231844e-07	1.82172193071359e-06	7.60082982991921
ITGA7	0.999657155854075	6.96634244462616	7.79604631378808	1.0801525939388e-07	1.82652639905518e-06	7.59715869678819
NES	-0.745961134780272	7.17393884795731	-7.79261119236122	1.08783326449439e-07	1.83771441404066e-06	7.58996065843904
GYPC	0.705037640169733	8.3831336785478	7.78716850354201	1.10011824114063e-07	1.8566511664998e-06	7.57855266121683
ZFYVE26	0.467968801989221	6.89592307079694	7.78097626845569	1.11426923666438e-07	1.87727331594881e-06	7.56556874901531
RPLP0	-0.394543438405108	12.7956865712313	-7.78087070288455	1.11451210474806e-07	1.87727331594881e-06	7.56534735380631
JADE1	0.825304184332331	6.81240881452414	7.77602330342717	1.12572323406142e-07	1.89430912632266e-06	7.55517962984718
IQGAP3	-0.707036680683608	5.43304701668114	-7.77414222640706	1.13010508384163e-07	1.89983099050884e-06	7.55123310122893
APPBP2	0.453217594465725	7.57743419623846	7.77137292963482	1.13658802397536e-07	1.90887083987691e-06	7.54542220725235
C1QTNF6	-0.757280157335673	6.32598166674594	-7.77024452956995	1.13924060328816e-07	1.91146637665404e-06	7.54305415743278
RUSC1	-0.721449036170903	7.7707336899424	-7.76948568581094	1.14102804056684e-07	1.91260671071713e-06	7.54146155865429
LRFN5	-0.724332470523691	5.2995206857324	-7.76860030645943	1.14311718600396e-07	1.9142500694819e-06	7.53960329944251
HINT1	-0.640000698273445	10.0062575149941	-7.76622640842852	1.14873813983703e-07	1.92179883568667e-06	7.53462037454696
CCL2	2.14916513146388	7.42893651307778	7.76210664503	1.15856074407132e-07	1.93377493036334e-06	7.5259709952308
PCNX1	0.587242031756454	6.27654477693849	7.7617695570486	1.15936827528641e-07	1.93377493036334e-06	7.52526318316807
NPW	-0.893937436648028	4.79636935833702	-7.76166858350672	1.15961028145105e-07	1.93377493036334e-06	7.52505115753076
E2F8	-1.83203057182459	4.77219367512391	-7.76134883995024	1.16037696371643e-07	1.93377493036334e-06	7.52437974654612
ASPM	-1.69578156246086	5.30059725803068	-7.76047159312704	1.16248311534334e-07	1.93541668142747e-06	7.52253759608073
STK25	-0.427837552435185	7.25865874148106	-7.75866090493472	1.16684281115582e-07	1.94080357751495e-06	7.51873496352056
HEY1	-1.08232068984522	7.31669085940732	-7.7575503758511	1.16952503415442e-07	1.94339265781291e-06	7.51640251929324
QTRT2	-0.510327181783393	5.31390993092938	-7.75634829064098	1.17243555760776e-07	1.94635575981711e-06	7.5138775927207
KLHL21	0.872937998857638	7.05130725380509	7.75473282379553	1.1763587427519e-07	1.95099266989545e-06	7.51048407019913
YTHDF2	-0.442905964822009	9.1881783436412	-7.75283264827946	1.18099068149044e-07	1.95679502072288e-06	7.50649202642802
KAZALD1	-0.73984233476546	5.99555010619489	-7.7484764054045	1.19168075110153e-07	1.9726143976767e-06	7.49733824267948
ARL6IP5	0.544150182861465	9.6283821208721	7.74688066984484	1.19562156140965e-07	1.9772419787105e-06	7.49398448083454
OTUB1	-0.386999450093946	7.86760272109419	-7.74230274879146	1.20700190180424e-07	1.99415194589954e-06	7.48436115064316
NUF2	-2.08003181713655	5.12533913263253	-7.7409528557275	1.21037890965333e-07	1.99781949093354e-06	7.48152297799972
SKA1	-0.708098385780418	3.99416869573998	-7.73755798383039	1.21891494767033e-07	2.00998725611541e-06	7.47438412007709
SERINC3	0.495444256873119	8.75535564689407	7.73309449727102	1.23023246881924e-07	2.02671408150422e-06	7.46499578242132
FGFR1OP2	0.929382668138362	6.83321571414113	7.73020072763182	1.23762770321049e-07	2.03695350771488e-06	7.45890769953964
SERPING1	2.42479142898581	9.61599733882765	7.72859830271152	1.24174252135399e-07	2.0417794886835e-06	7.45553593926559
SCARA3	-0.761303289167142	6.164581825608	-7.72397510250893	1.25369355161922e-07	2.05946899797391e-06	7.4458060459315
WWC1	-0.585423189838432	6.0306408661206	-7.71760010982148	1.27036784436198e-07	2.08487650502943e-06	7.43238465236302
SEMA6A	0.599189294671673	6.38644876911542	7.71060949584845	1.28891545826712e-07	2.11234593371538e-06	7.41766089940794
C17orf58	-1.51954321371313	7.79233660424967	-7.71016786167379	1.29009654662494e-07	2.11234593371538e-06	7.41673050121492
CIT	-0.728161196728564	6.41569445132496	-7.70991394599265	1.29077611356486e-07	2.11234593371538e-06	7.41619556088145
CSE1L	-0.575437344905225	8.36944649976103	-7.70841834030325	1.29478637353418e-07	2.11690215332079e-06	7.41304449730068
NPTXR	-0.508113464236757	6.31488050427471	-7.70485773211626	1.30438543883325e-07	2.13057848641969e-06	7.405541508865
FLRT1	-1.07591568169172	6.33998890289181	-7.70395780833254	1.30682314612316e-07	2.13254268599398e-06	7.40364490080865
RFC3	-1.12967788180531	6.49795867718681	-7.70099236199254	1.31488922393402e-07	2.1436791738641e-06	7.39739439088265
CDCA4	-0.68390471859477	7.29808199441294	-7.69825914152016	1.32236910764962e-07	2.15383987203498e-06	7.3916323155857
STIM2	0.64777381858778	7.05241724748255	7.6957285036816	1.32933371141698e-07	2.16314293379963e-06	7.3862964226128
PRMT2	0.52404962770852	7.21922398405945	7.69522220456836	1.33073163883538e-07	2.16337869533831e-06	7.38522877901295
GNS	0.553422471618306	8.80458528081815	7.6929214032902	1.33710343462541e-07	2.17169245520298e-06	7.38037659703621
RAD54B	-0.885886271450757	5.48513979724237	-7.68795207586317	1.35097297192078e-07	2.19215680077183e-06	7.36989430770423
ENO2	1.11852543327432	6.21794494980155	7.68349299128001	1.36354467600172e-07	2.21047876349011e-06	7.36048549972772
ITGA6	-1.53371287088038	8.15058698661079	-7.67754133443071	1.38051266654464e-07	2.23586557203572e-06	7.34792315631705
MAP3K7CL	0.843752881648134	4.67265400467292	7.67700357307342	1.3820564933485e-07	2.23586557203572e-06	7.34678785269205
PKD1L2	-1.13586390468945	5.89287519654047	-7.67664400906627	1.38308973700211e-07	2.23586557203572e-06	7.34602873163221
CENPU	-1.60701580789605	6.38929561162751	-7.676167480293	1.38446031814044e-07	2.23598759520063e-06	7.3450226447055
SNRPE	-0.473828410316242	8.89501333658946	-7.67186213019113	1.39690692911362e-07	2.25398113375202e-06	7.33593145141725
MOXD1	-1.71816606334114	6.9780705730033	-7.66882423547261	1.40575875155563e-07	2.26614611070102e-06	7.32951512386532
FGFR3	-1.23373035989657	5.89664397665154	-7.66815155120044	1.40772662871713e-07	2.26720151537325e-06	7.32809418202917
IFT43	-0.468819271406248	7.25135651202974	-7.66624710328782	1.41331333706614e-07	2.27407779724575e-06	7.32407099988374
SUSD3	0.581721775835404	5.89902917100364	7.6653841344234	1.41585238207688e-07	2.27604202761241e-06	7.32224780155713
PATJ	-0.703803863330793	5.78788483267244	-7.66364645910806	1.42097928578904e-07	2.27832209834465e-06	7.3185763034974
NEK2	-1.50400926801681	5.1254450469681	-7.66355494879619	1.42124981126821e-07	2.27832209834465e-06	7.31838294202521
KIF9	-0.58870071215625	6.9043245765235	-7.66354644404504	1.42127495596069e-07	2.27832209834465e-06	7.31836497141191
GOLM1	-1.13005087383856	7.66191143446407	-7.6630176967219	1.42283912302332e-07	2.27832209834465e-06	7.31724770464177
SYNC	1.5050455999186	5.69629377882331	7.66266994225086	1.42386883528171e-07	2.27832209834465e-06	7.31651286341289
GDF11	-0.468291112712052	6.15956239158539	-7.66016949424085	1.43129540226811e-07	2.2875141202221e-06	7.31122867966691
PGAP3	-0.412029893459345	6.90866770347306	-7.65984456445465	1.43226340223579e-07	2.2875141202221e-06	7.31054194562443
JDP2	0.729561705308761	6.14786979278614	7.65567215544046	1.44475359909952e-07	2.30533002665927e-06	7.30172236475899
KIF5A	-0.471477200852359	5.9486268483945	-7.65283852308997	1.45330012233202e-07	2.31682609529662e-06	7.29573133930225
FBXO32	1.72747058974885	6.71421387164274	7.64961005855595	1.46310105289715e-07	2.33029886330898e-06	7.28890422404611
AGTR1	1.08241347626319	5.07092928286908	7.647641336278	1.46911109672913e-07	2.33557366116674e-06	7.28474035288073
TROAP	-0.829911919303363	6.54265451272697	-7.6475932292973	1.46925827412547e-07	2.33557366116674e-06	7.28463859953129
SLC26A7	-1.80059679429709	5.04706031674727	-7.64719694855904	1.47047122484115e-07	2.33557366116674e-06	7.28380039558981
MYCBP	-0.834009052847785	6.67792364756714	-7.64558202460867	1.47542492925723e-07	2.34128781283327e-06	7.28038432752379
FRMD3	0.872016292823658	5.65060897331113	7.64409721976175	1.47999468032063e-07	2.34638275075627e-06	7.27724319318009
SLC35A2	-0.588154647708587	6.30832347861318	-7.64329374875582	1.48247358708175e-07	2.34815655788683e-06	7.27554331085566
PJA2	0.565668890009148	8.6026694746336	7.64091115112869	1.48984968723511e-07	2.35767688818646e-06	7.27050200291891
ERI2	-0.62644192053054	5.61214322031942	-7.63955702199492	1.49405868307391e-07	2.36201371598881e-06	7.26763647891775
GCKR	0.736318179072868	5.70877338941352	7.63914994640941	1.49532637797612e-07	2.36201371598881e-06	7.26677500274529
ARRB1	0.459380912898613	6.4615216259721	7.63625015879424	1.50438889859424e-07	2.37415670331167e-06	7.26063766644286
CALHM2	0.939097483626636	7.52294397977988	7.62853328475454	1.52878281886773e-07	2.4104507185161e-06	7.24429957858809
CACNA1H	0.416675459880031	6.65319326125324	7.62476158041684	1.54085360297563e-07	2.42726619118379e-06	7.23631125845839
ZNF367	-1.7071207167102	5.82744376331462	-7.6232428583953	1.5457417549005e-07	2.43274670905717e-06	7.23309412675296
SMARCC1	-0.498998405152106	7.97964420465026	-7.61999585227186	1.55624625083432e-07	2.44704840807418e-06	7.22621490737229
HOXA5	-1.91623056739507	7.1071711239139	-7.61672135936182	1.56691421184454e-07	2.46158087966297e-06	7.21927602195765
TBC1D2B	0.503816735631056	7.08919335733293	7.61471147435441	1.57349951848851e-07	2.4696790169731e-06	7.21501621947146
SH3YL1	-1.02333253625662	8.58258901845863	-7.61067169794453	1.58682212128198e-07	2.48832733187406e-06	7.20645257436499
TMPRSS2	-0.431184309852034	6.03861442069968	-7.61007690316596	1.58879346685294e-07	2.48915782261488e-06	7.20519152493258
HNRNPAB	-1.10318773461613	9.84008829018078	-7.60281232771671	1.61307538008637e-07	2.52490901515786e-06	7.18978576683937
TMEM254	-0.603716428794301	6.3548892470462	-7.60126315228856	1.61830281287431e-07	2.53079692611186e-06	7.18649956403383
CSDE1	0.584300249130191	9.65766583938047	7.59854938746315	1.62750208317695e-07	2.54287995167874e-06	7.18074219005996
DMTN	-0.591586047417511	6.46542365662735	-7.59687552387637	1.63320309947729e-07	2.54948024525095e-06	7.17719052126096
ALAD	0.641997555675813	6.97854775097323	7.59240756417792	1.64852155659839e-07	2.57106817296036e-06	7.16770839257346
MFSD1	0.814210792053906	8.67222330234941	7.5909455397931	1.65356622211802e-07	2.57660837769563e-06	7.16460503022049
SETDB2	0.640365392640849	5.87653894457294	7.59001356297713	1.65679027829864e-07	2.57930425201317e-06	7.16262662256386
EMCN	0.849630705984736	6.60281326489107	7.58826078016793	1.66287137253139e-07	2.58643912132923e-06	7.15890548638434
FABP3	0.815373281970464	5.8251502154576	7.5823715657157	1.6834724176918e-07	2.61347702296175e-06	7.14639974329863
RGS5	0.96869680052125	7.83161597341241	7.58221492626062	1.68402393527544e-07	2.61347702296175e-06	7.14606705610526
POU5F1	-0.684396737077832	7.37237489008231	-7.58199579723484	1.6847957871743e-07	2.61347702296175e-06	7.14560164153832
HOXB8	-0.655669990006551	4.8418529452119	-7.57961033224534	1.69322188818604e-07	2.62418993712136e-06	7.14053466647406
CACNA1G	-0.669640478583696	6.26530919188589	-7.57910504397524	1.69501226920426e-07	2.62460868410866e-06	7.13946128398747
SLC9A7	0.528156306529428	5.05986146138946	7.57580631561555	1.70674865791201e-07	2.64041358233431e-06	7.13245296432601
GPX7	-1.11117072269852	7.64592433285593	-7.56839886379583	1.73340947904949e-07	2.6792582502945e-06	7.11671013996568
GIMAP6	1.26550080900196	6.26189718532783	7.56764643706921	1.73614151230834e-07	2.68108078801463e-06	7.11511062019884
MTSS1	0.5758844054443	6.21600813530823	7.56485026680599	1.74633325220019e-07	2.69440961566008e-06	7.10916581646606
PIGN	-0.525519096573086	6.51453128830679	-7.56170208735309	1.75788185323149e-07	2.70980626750372e-06	7.10247137065434
AFDN	-0.555964619113096	6.66335986205712	-7.55961092893594	1.76559641849107e-07	2.71895606108547e-06	7.09802389405405
RBM24	-1.46851519856532	6.2546107092705	-7.5592403684012	1.76696710138309e-07	2.71895606108547e-06	7.09723572472462
NTF3	1.04135761055585	6.26346985646901	7.55638597192502	1.7775621830129e-07	2.73282378359017e-06	7.0911639071964
SLC41A1	0.892439206053692	7.24328607481425	7.55145589039187	1.79601635586194e-07	2.75873864625946e-06	7.08067416504468
HSD17B8	-0.62889485076444	7.41686590560115	-7.55019941630587	1.8007510582071e-07	2.76355262399516e-06	7.078000243282
TK2	0.430071899276951	6.78477557045552	7.5491062447545	1.80488086021806e-07	2.76743055521002e-06	7.07567367637021
SNRPF	-0.870037552421589	8.85680774699159	-7.54776760947048	1.80995127674097e-07	2.77274257257612e-06	7.07282447806259
CLDN10	-2.15156696340702	6.6087724048477	-7.54541057340846	1.81891485024566e-07	2.78400397956484e-06	7.06780709732044
MIA2	-0.477384119355202	3.94208296771447	-7.54135627506563	1.83444011314103e-07	2.80527976557837e-06	7.05917504656161
KLHDC1	1.11121483619052	5.82272937227468	7.54090317487666	1.83618364834306e-07	2.80546112288876e-06	7.05821020947298
STRA6	-1.00915114400781	6.24405513191901	-7.53978201036193	1.84050524806502e-07	2.8081926822468e-06	7.05582267003764
SPATA17	-0.966200997823034	4.87423431216557	-7.53959567365207	1.84122450987743e-07	2.8081926822468e-06	7.05542584646922
C3AR1	1.05648859369327	6.69475403455915	7.53610187241298	1.854764386724e-07	2.82634661401499e-06	7.04798457078363
PRKDC	-0.77727196962118	7.87291768611736	-7.53014377033917	1.87809158631422e-07	2.8593695976821e-06	7.03529093778535
SLC25A15	-0.973711310116713	6.25254564712392	-7.52365017173385	1.903859938183e-07	2.89604773856648e-06	7.02145103563243
EGFR	-0.465519147439557	7.03114856635085	-7.52211990755521	1.90998530968761e-07	2.90280777920393e-06	7.01818874075051
ZMAT1	1.15077594611976	5.56550819417581	7.52005660760191	1.91827649290097e-07	2.91284464819131e-06	7.01378959782892
GIMAP1	0.769625979310367	5.77310013913904	7.51009069226155	1.9588489448453e-07	2.97183893082198e-06	6.99253335422012
NAA40	-0.725941179879268	6.79702779971729	-7.50736568236807	1.97009600130091e-07	2.98627809152415e-06	6.98671888696927
PPP1CA	-0.902664817186309	9.02745621382784	-7.50638209754215	1.97417192002623e-07	2.9898314209871e-06	6.98461992747566
FEM1C	-0.893032007448308	7.43964451030798	-7.50299262681749	1.98828437560185e-07	3.00856527123277e-06	6.97738584373545
SERINC1	0.83316772437402	9.32459353985702	7.50080812214742	1.99743486261469e-07	3.01820024211484e-06	6.97272268365328
ATRNL1	0.846333103564003	5.48614326167488	7.50063825857948	1.99814820546612e-07	3.01820024211484e-06	6.97236005713649
EMP2	0.967023751516396	7.81320010110246	7.49724830993828	2.01243933345873e-07	3.03712981574869e-06	6.96512235403634
MGLL	-1.26823167393874	7.88466561528434	-7.49608916822914	2.01735009574957e-07	3.04188204394029e-06	6.96264717894353
MRPL48	-0.460107559800582	7.68314474622006	-7.49542747651542	2.02015892015775e-07	3.04345931557797e-06	6.96123415409223
DNAJC15	-1.41942822792161	7.30170578966815	-7.49467887703732	2.02334151911087e-07	3.04559645400602e-06	6.9596354696019
SOWAHC	0.96462457030633	7.38680892444671	7.4914270080546	2.03722660389518e-07	3.06382555019602e-06	6.95269001687626
NDUFA9	-0.546897615947669	8.44768034114119	-7.49000925092089	2.0433109504153e-07	3.07030144115928e-06	6.94966148112292
SORCS2	1.00664229052388	6.2548263411576	7.4891285154451	2.04710007755725e-07	3.07332024687182e-06	6.94777996680663
SLC16A9	1.67816684954675	7.70144598417927	7.48870449748397	2.04892688155866e-07	3.073390322338e-06	6.94687410075421
TRIP13	-1.36241806093172	6.73622262496802	-7.48411967142656	2.06878737127657e-07	3.1004873233585e-06	6.93707761055537
MEX3D	-0.575418578340401	6.15606265575275	-7.48319918248842	2.07279858270615e-07	3.10380464270786e-06	6.93511044530342
HNRNPM	-0.489959854782971	8.07476636239437	-7.48171592883223	2.0792790188112e-07	3.10857489051175e-06	6.93194036492431
SDCBP	0.609352178537371	10.3389842431991	7.48164594746964	2.07958528731021e-07	3.10857489051175e-06	6.93179079017331
OXR1	-0.654743818439304	7.58915955911535	-7.48042566696597	2.08493323645082e-07	3.11387303869579e-06	6.92918251715047
TRMT5	-0.761090564320181	9.48756029282572	-7.47590809983724	2.10485537059837e-07	3.14090993719801e-06	6.91952477241649
EML3	0.509720045968698	7.065953569152	7.47393024874267	2.11363917574677e-07	3.15129364156027e-06	6.91529562653495
PRR15L	-1.16013255178146	6.40471586811421	-7.47321693625748	2.1168163155291e-07	3.15330747951768e-06	6.91377025605794
EIF5A2	0.551012313699596	4.8845794471331	7.46939163660897	2.1339385867655e-07	3.17607325004365e-06	6.90558895435131
NCAPH	-1.12216757826232	6.20167903387229	-7.46859980761015	2.13750064941789e-07	3.17763350635972e-06	6.90389519838972
CREBRF	1.27661919342181	7.23703032102266	7.46834062859516	2.1386679029192e-07	3.17763350635972e-06	6.90334078528059
SIGLEC1	0.728311225499194	6.33882062293402	7.46111678650265	2.17146721238223e-07	3.223592555613e-06	6.88788457105986
PROM1	-2.24750927608403	6.46027088253567	-7.46005717282433	2.17632170918947e-07	3.22802356607871e-06	6.8856168248253
HJURP	-1.35115247038043	6.05386148668353	-7.45949892018776	2.17888377406569e-07	3.22904964457032e-06	6.88442201288803
DACH1	-1.13637956096351	5.85995970117471	-7.45867560910489	2.18266797949222e-07	3.2318835905603e-06	6.88265982826567
SDR42E1	-0.554105651909511	5.59147075345102	-7.45794491467089	2.18603215956015e-07	3.23409127976059e-06	6.88109580125411
CITED4	-1.02060409409802	6.75390607596691	-7.45295774883117	2.20913660809082e-07	3.26547461803835e-06	6.87041904006236
PRNP	0.937626679865826	8.9746974315839	7.44927883820799	2.22634131820622e-07	3.28809092034477e-06	6.86254093040502
YDJC	-0.72380825542551	6.37826724238184	-7.44323617037732	2.25490046685991e-07	3.32742363763559e-06	6.84959710156601
C4orf46	0.77434112029448	9.80849585864805	7.44131993467047	2.26403567353907e-07	3.33805088844168e-06	6.84549137166508
PTGFR	0.794566782823132	5.30978691918847	7.44084277912192	2.26631632403933e-07	3.33856240055794e-06	6.8444689413566
GIT2	0.461838035812	6.69307164340688	7.43866384562287	2.27676104453715e-07	3.35062888627953e-06	6.83979962240422
PDCL	-0.381482526928517	6.77979810715923	-7.43832519184099	2.27838882855034e-07	3.35062888627953e-06	6.83907385167225
MXD3	-0.746538575943339	6.83601171232317	-7.43695870220066	2.28496922861075e-07	3.35744627506081e-06	6.83614516534933
NR3C2	1.71314645804382	6.40888688910712	7.43618386463945	2.28870919266012e-07	3.36008199075484e-06	6.83448440848868
DYNLT1	-0.657404352309294	10.1420497480194	-7.43160683277829	2.31093048850053e-07	3.38982284485656e-06	6.82467254550773
COL10A1	2.54922955955352	6.23631156461887	7.43013536540295	2.31812151228664e-07	3.39748454241332e-06	6.82151754310729
BACH2	0.858482005093087	6.04117565392513	7.42138468449352	2.36136461718471e-07	3.45792706664071e-06	6.8027490847227
LMCD1	1.30330531162551	6.70215189240772	7.42044182593438	2.36607325149622e-07	3.4618859904307e-06	6.80072623409852
ZNF395	0.957975332354014	7.31442749086642	7.41988407799581	2.36886319539068e-07	3.46303328267739e-06	6.7995295612522
S1PR3	-1.29344496082786	7.14966833551983	-7.41733228691677	2.38167094154452e-07	3.47881123568241e-06	6.79405405318278
ABHD17C	-1.36188471072596	6.44217902384575	-7.41569676409848	2.38991731476735e-07	3.48790553165328e-06	6.79054417329405
DNAJC18	0.477246068173764	6.1346755883939	7.41261432798563	2.40553912242964e-07	3.50773926931991e-06	6.78392820839019
PRKCQ	-0.843073406166997	6.42951430478537	-7.40917457014065	2.42309606509118e-07	3.53035895053158e-06	6.77654381744502
CDC20	-1.80844178187488	6.79904685364469	-7.40709452703835	2.43377684222042e-07	3.54168650632659e-06	6.77207766704195
GALNT12	-1.82581296435056	6.26023416787214	-7.40686205292116	2.43497357834327e-07	3.54168650632659e-06	6.77157847610064
KITLG	0.911783754690464	5.9944226389606	7.40439648310208	2.44770326463424e-07	3.55720512322476e-06	6.76628372380075
FKBP5	1.71881928531097	7.32007235816832	7.40122888841664	2.46415815336794e-07	3.57810685600483e-06	6.75948020445677
GANAB	-0.419467340478143	9.33774457758823	-7.39760200299	2.48313892971607e-07	3.60263811945781e-06	6.75168856049898
LINC00672	0.457409826245365	5.36863260690164	7.39505146869551	2.49657690557008e-07	3.61909322205436e-06	6.74620819709879
FANCD2	-0.619924044277264	5.50241027744545	-7.3942676837307	2.50072145296775e-07	3.62206005750739e-06	6.74452389547772
GALNT15	1.65372301892768	5.8331026497621	7.39169287940398	2.51438660917826e-07	3.63880006768337e-06	6.73899023851278
ATL1	0.893414799290399	7.00542971764304	7.39064261398112	2.51998270202994e-07	3.64384433421666e-06	6.73673280118436
FCGR2B	1.87007843478097	6.06170225140041	7.38980878324738	2.52443470693516e-07	3.64585780837418e-06	6.73494046363079
EMID1	-0.893765844618436	7.11040247893048	-7.38959104834882	2.52559857446598e-07	3.64585780837418e-06	6.73447242246472
MDFIC	1.05637613997387	6.90125226141562	7.38791764807471	2.53456193624474e-07	3.65574033661365e-06	6.73087508478725
DDIAS	-1.04343520415891	5.93851137025028	-7.38713878102168	2.53874500789152e-07	3.65763291172434e-06	6.72920061395745
DYNC1I1	-0.837924264666885	6.26577687602371	-7.38688470269375	2.54011112722704e-07	3.65763291172434e-06	6.72865435857995
COL3A1	-0.86134797783283	12.0194857070509	-7.38229176011963	2.56493726286692e-07	3.69030348694979e-06	6.71877829009806
SUSD6	0.916935579472819	8.2014472129574	7.38132046636014	2.57021930900936e-07	3.69436303850069e-06	6.71668938723711
SPTAN1	0.479332666024565	7.89159045080544	7.38098642906901	2.57203844325389e-07	3.69436303850069e-06	6.71597096446642
RUFY3	0.781686668152487	7.61019506930927	7.3800838145637	2.57696062829256e-07	3.69685909670487e-06	6.71402961369588
DHRS11	-0.797827083330822	5.69825150558566	-7.37988269519738	2.57805870398648e-07	3.69685909670487e-06	6.71359702976545
PODXL	-1.3384939494913	8.50606529465458	-7.37940853813344	2.58064942416501e-07	3.69750309611692e-06	6.71257715285124
AMIGO2	1.86196716311128	8.66904996813285	7.37714252502226	2.59306764061661e-07	3.71221499297229e-06	6.70770271365066
TGFBI	-1.81964249550039	10.1837530028227	-7.37104671818117	2.6267802756014e-07	3.75736217549777e-06	6.69458659306407
TSNAX-DISC1	0.740823486134558	6.01934178811504	7.36982659259966	2.63358217168847e-07	3.76387075526842e-06	6.69196070230221
ADD1	0.532487639800539	8.3465735456236	7.36944904912974	2.63569055494904e-07	3.76387075526842e-06	6.69114813290279
PMP22	0.907746765869518	8.05167215348718	7.36562446445738	2.65714711192429e-07	3.79137561052669e-06	6.68291559012243
TMEM51	0.979997433438136	6.94226517080184	7.35959627187364	2.69133215521736e-07	3.83698180510551e-06	6.66993577251237
C4BPB	1.42166279444265	6.01366878751206	7.35644743211708	2.70936853661872e-07	3.8595088931289e-06	6.66315382094304
PLS1	-1.70280411357464	5.98601969031479	-7.35528311664405	2.71606915161632e-07	3.86586429535497e-06	6.6606457927423
ERG	0.661196071526417	5.9610367899554	7.35406301892265	2.72310910460863e-07	3.87047971193378e-06	6.65801741239748
LEPR	1.08565497096579	6.42692816195487	7.35394424131538	2.72379545322881e-07	3.87047971193378e-06	6.65776152667857
CITED2	1.79423072255727	8.2157999821464	7.35347438910316	2.72651220994043e-07	3.87115405465637e-06	6.65674929339589
PRIM2	-0.62105713066468	5.11453874307529	-7.35134507767452	2.73885923162157e-07	3.88548928791671e-06	6.65216161221347
RFTN1	0.762932361545319	8.4473618265404	7.34699338834375	2.76427232319708e-07	3.91832197536926e-06	6.64278386663899
EPS15	0.913172072166871	7.90873063511791	7.34655640380597	2.7668376144781e-07	3.91874088711767e-06	6.6418420409338
APOBEC3B	-2.31905121901033	5.6579353734353	-7.34076961516216	2.80104071014711e-07	3.96393179185983e-06	6.62936748436165
DDX39A	-0.940916981874935	8.24382759541147	-7.33976862809998	2.80700111728515e-07	3.96911337345849e-06	6.62720921085087
NCAPG	-1.92638270721064	5.33848960600982	-7.33455328578567	2.83826798855079e-07	4.01004065649177e-06	6.61596202949441
SERPINA1	-2.12455431603853	7.25869973290806	-7.32995765955773	2.86611673095453e-07	4.04607566311774e-06	6.60604831754222
SLC16A14	0.874567120941607	7.58465082479013	7.32554744539228	2.89310649068543e-07	4.08084016026829e-06	6.59653195020636
SRGAP2C	0.464289651910927	6.83432964087966	7.32296264335029	2.90904653565075e-07	4.09997456636819e-06	6.5909532643566
CHD9	0.564234304579876	7.64551512073637	7.32198742951602	2.91508398622783e-07	4.10513254667402e-06	6.58884826562885
SIGLEC16	1.49000962658403	5.99701338545174	7.32072819852488	2.92289884733799e-07	4.11278309692668e-06	6.58613002993036
KIF23	-1.44706804300337	4.79478232929647	-7.31884218662982	2.93464391619259e-07	4.12594684145481e-06	6.5820584030911
SYNPO2	1.71334362979656	8.19173844644216	7.3168411129331	2.94715866666593e-07	4.14017041334315e-06	6.57773786027947
LEF1	-1.48545904455543	7.53245724920856	-7.31586174601355	2.95330365868835e-07	4.14542989164669e-06	6.57562310418978
GLS	0.796058863692684	6.91503300072022	7.31477898007199	2.96011277908387e-07	4.1516122770823e-06	6.57328493005892
ENDOD1	0.847625381451442	7.07138110117031	7.31377696549678	2.96642848346891e-07	4.15709316291321e-06	6.57112099605216
HLA-DRB3	1.41710260478472	8.54466431538985	7.31158155439778	2.98031471783851e-07	4.17316574237485e-06	6.5663793588903
DLG2	0.733782642856405	5.03102040948485	7.30759630401559	3.00569315410799e-07	4.20504552124602e-06	6.55777040894891
FAR2	-0.649627388130168	5.39964028059113	-7.30724308200594	3.0079532109695e-07	4.20504552124602e-06	6.55700727645628
CCDC50	0.683295510070279	7.74155307558409	7.30618974826851	3.01470325850603e-07	4.21107214871412e-06	6.55473146196268
ST13	0.974564726794791	9.78417794446236	7.30510842704241	3.02164888046462e-07	4.2167795920503e-06	6.55239502572522
DEFB124	-0.729557180295316	6.85592116627278	-7.30444682627354	3.02590664459462e-07	4.2167795920503e-06	6.55096541320267
PRKAB2	0.49647431081213	6.67199630419312	7.30441426230737	3.0261163710109e-07	4.2167795920503e-06	6.55089504623252
CDS1	-0.906519793357749	6.27307342689223	-7.30392731532668	3.02925431166732e-07	4.21774803959164e-06	6.54984279333642
KCTD7	0.44098382457634	6.93684560698937	7.30329142021749	3.03335713500216e-07	4.22005728733379e-06	6.54846862847119
HIP1R	-0.377090828935848	6.77044278286496	-7.30097486744843	3.0483520802335e-07	4.23750391829561e-06	6.54346212254439
CAST	0.661209066236168	8.06676582749545	7.29920321033891	3.0598714234627e-07	4.25009494176054e-06	6.53963276029812
NAP1L4	-0.398297919812043	6.75222914922753	-7.29654981534885	3.07720772385119e-07	4.26848745351724e-06	6.53389678357217
SYTL4	1.01138669350701	7.03849554883574	7.29642009587374	3.07805785092903e-07	4.26848745351724e-06	6.53361633865894
HLA-DRB1	1.28394876034983	9.52406075361215	7.2950103527741	3.08731232317626e-07	4.27788501281205e-06	6.53056842419788
CBX7	1.41444880391809	8.21649144183579	7.29401969902903	3.09383275281977e-07	4.28348215536754e-06	6.52842643879353
VSIG4	1.34972275144468	6.9551759956576	7.28925038486727	3.12542311682525e-07	4.32375241281955e-06	6.51811244426312
EIF4E2	-0.606009917167534	7.60372616442828	-7.28873183680604	3.12887776449287e-07	4.3242563684643e-06	6.51699086480657
MPPED2	-1.65215367958631	5.67730963647547	-7.28844115263418	3.1308160667485e-07	4.3242563684643e-06	6.51636212184595
ZNF589	-0.650780289569404	6.44319575650889	-7.28778164321509	3.13521830638771e-07	4.3242563684643e-06	6.51493557729055
SIRPA	0.70342042005721	6.60722615388934	7.28769367907482	3.13580595037203e-07	4.3242563684643e-06	6.51474530309197
SERPINF1	1.26334962274136	10.7394740648878	7.28655340226406	3.14343383333668e-07	4.33131565303734e-06	6.51227869132257
CLMN	-0.850273899027561	6.26291948202025	-7.28497844470484	3.15400093687648e-07	4.34241038079526e-06	6.50887150941441
CCL26	1.33488242194244	5.59292499199218	7.28025118375265	3.18593841490827e-07	4.38288659230209e-06	6.49864283206702
ADAM23	0.732217178020306	5.69507441165149	7.27881320090826	3.19571934996192e-07	4.39284192492776e-06	6.49553079184502
MND1	-1.39950076934294	4.9769775661696	-7.27795236399758	3.20158941406289e-07	4.39740980380237e-06	6.49366766341943
COL14A1	1.20580914018556	7.607062449649	7.2764042303328	3.21217411385341e-07	4.40811293376635e-06	6.49031675750865
RCOR1	-0.472122148785206	7.04165955216562	-7.2760664423829	3.2144883774178e-07	4.40811293376635e-06	6.48958557991137
CDC25A	-0.608817631367433	5.54814381558082	-7.27539553189318	3.21909003200401e-07	4.41091979385311e-06	6.4881332788774
TPK1	1.06042404332248	5.49873915340272	7.27204836410543	3.24214916680324e-07	4.43899328825201e-06	6.48088687259738
ACTL6A	-0.71316130933796	7.73951432834696	-7.2711499981582	3.24836703710801e-07	4.44398232136844e-06	6.47894171584905
CCDC146	-1.62568352439078	7.16261761421297	-7.26741867929438	3.27432431240233e-07	4.47594689260699e-06	6.47086146447439
IHH	-2.24039829915237	7.14352608828215	-7.26570295959242	3.28633144573869e-07	4.48880636160431e-06	6.4671454207765
GNAZ	0.686128164364354	6.40398927989602	7.26477391310216	3.29285210448834e-07	4.49415743746966e-06	6.46513305531921
CACNB2	0.676012301621467	5.66387822374755	7.26164084179509	3.31494041044139e-07	4.52073034646688e-06	6.45834581342501
ODF2	-0.632614181200259	6.56403649750992	-7.26119932797253	3.31806534228815e-07	4.52142053153945e-06	6.45738924829415
KNL1	-1.23958159290934	4.95988869540399	-7.25899956936699	3.33367996928247e-07	4.5391155102257e-06	6.4526229619558
IGDCC4	1.48787676176967	6.8673635981643	7.25662259840175	3.35063755172166e-07	4.55860971871351e-06	6.44747198772988
SEMA3F	-0.462937526195494	6.56730922889376	-7.251120494408	3.39023166090836e-07	4.60884642721125e-06	6.43554589381541
GMNN	-0.98288717382635	8.11481739322831	-7.24926121245667	3.40371998223448e-07	4.62354252504157e-06	6.43151490362988
ABCA1	1.13422664124585	7.01132336144077	7.2469599878838	3.42049093674461e-07	4.64267107098237e-06	6.42652513598541
ZNF217	-0.710601582907229	8.23912255024345	-7.24438862858811	3.43933123742972e-07	4.66457610480944e-06	6.42094880835259
THOC6	-0.590961422619776	6.75748761464355	-7.24291139952094	3.45020314009109e-07	4.67512777757031e-06	6.4177448512813
MPHOSPH8	0.757598069580765	8.32936844369315	7.24259626057999	3.45252702948285e-07	4.67512777757031e-06	6.41706131036099
PRKACA	0.521081477589995	7.0569091199002	7.24216696272292	3.4556953389372e-07	4.67575078579552e-06	6.41613013608313
PIGR	-2.24985786130313	7.1805762945957	-7.23990978411038	3.4724030958506e-07	4.69467810883795e-06	6.41123377376138
RUVBL2	-0.747193283111907	8.03016026538067	-7.23681601317408	3.49543852906859e-07	4.72212411614782e-06	6.40452155335115
NCAPG2	-1.05518131651995	6.09995948733201	-7.23250954200604	3.52776554199821e-07	4.76206974844403e-06	6.39517617339308
SPC25	-1.87733150805159	4.95838093814531	-7.23200214335004	3.53159459721858e-07	4.76351411882646e-06	6.39407491800969
CTNNAL1	1.34309645176636	8.87040784125425	7.22767665575236	3.56441080430344e-07	4.80402439783754e-06	6.38468552879369
LRRC41	-0.505911863458737	6.97133149914282	-7.22526636003852	3.58283301018902e-07	4.82508673330057e-06	6.37945240359421
HMOX1	1.86957885145308	7.8592553461165	7.22245569154146	3.6044391280392e-07	4.85040074400599e-06	6.37334904325895
TULP4	-0.593359066643768	6.723711312066	-7.22172983150623	3.61004070120224e-07	4.85372699882797e-06	6.37177267124096
CD40	0.501251259706427	6.60919608441625	7.22140717567376	3.61253356124758e-07	4.85372699882797e-06	6.37107192767316
INSIG2	0.914689337354178	7.23851250996351	7.21918396006483	3.62975849741179e-07	4.87307779609755e-06	6.36624317892214
PPT2-EGFL8	0.84408521547584	7.08651540118786	7.21752220464436	3.64268855892479e-07	4.88501423681445e-06	6.36263347877466
LRRN3	0.973635808734208	5.91478986014923	7.21731446125229	3.64430833305358e-07	4.88501423681445e-06	6.36218218870467
AHR	1.0235713161156	8.16584975506562	7.21652143575114	3.65049836705358e-07	4.88951546215516e-06	6.36045941257763
ADGRL3	-0.874393939257589	5.46984894323211	-7.21527020382152	3.66028698628077e-07	4.89882595489438e-06	6.35774105656439
THAP4	-0.358154883838554	7.57454686732046	-7.21349878660542	3.67419132325498e-07	4.91362611897733e-06	6.35389222388202
PRDM2	0.546312676179144	6.59162616925195	7.21005412502772	3.70138524230891e-07	4.9461622452371e-06	6.3464066837571
CSRP1	0.828778505312313	10.1373902047786	7.20798791869417	3.71779622884353e-07	4.96424995289896e-06	6.34191589607549
NRN1	1.1759888460773	6.03552097321022	7.20729995152293	3.7232770565536e-07	4.96772630459026e-06	6.34042051235436
SMC4	-1.21492718874466	7.38690736921884	-7.20596610095221	3.73392714387628e-07	4.97808896826439e-06	6.33752104242941
GAB2	0.767831739761592	7.80928447649664	7.20225440597725	3.76372835282284e-07	5.01394830335543e-06	6.32945148321467
ARFIP1	-0.545140143467211	7.79306044826123	-7.19962566910211	3.78498245654417e-07	5.03576316427363e-06	6.32373527960273
GNLY	-3.02338514120372	7.91023638338474	-7.19950794105391	3.7859372066187e-07	5.03576316427363e-06	6.32347925808054
TNRC6C	0.444763071464524	5.99620222066611	7.19890511016421	3.79082992508866e-07	5.03811158161471e-06	6.32216826179225
AP3S1	0.384695148543557	9.73166496641395	7.19857167181321	3.79353898412924e-07	5.03811158161471e-06	6.3214431019102
ST6GALNAC5	1.20583316106707	5.54278687791044	7.19784912257115	3.79941625826699e-07	5.0416922911406e-06	6.31987165580083
LARGE2	-0.788137719386929	6.54303117273399	-7.19752257364204	3.80207550713296e-07	5.0416922911406e-06	6.31916143393797
POU6F1	0.600271003630321	6.10262265212822	7.19709370667037	3.80557089193279e-07	5.04245444736912e-06	6.31822865600994
ECEL1	1.45447038068681	6.94373991748962	7.19419228448293	3.82930530963303e-07	5.07001197628944e-06	6.31191748183441
GJA9	-0.99384429087033	6.33696238542108	-7.1904212934207	3.8603808610118e-07	5.10723950692481e-06	6.30371317255844
GINS3	-0.896510641777094	5.62428678308778	-7.18941369250641	3.86872803299465e-07	5.11223189303975e-06	6.30152068287237
EGFL8	0.622546945012339	7.16917974551735	7.18876564296366	3.8741064193321e-07	5.11223189303975e-06	6.30011048888376
PPT2	0.622546945012339	7.16917974551735	7.18876564296366	3.8741064193321e-07	5.11223189303975e-06	6.30011048888376
STON1	1.52389410071713	7.18331947958707	7.18853787392561	3.87599857977934e-07	5.11223189303975e-06	6.29961483697073
KIF14	-1.55359089320636	5.07707404290367	-7.18577966140875	3.89898768413047e-07	5.13793074617939e-06	6.29361210640334
SPAG5	-1.23955017840926	6.29416852386167	-7.18493091604421	3.90608998589152e-07	5.13793074617939e-06	6.29176477133811
PI4K2B	-0.642108080850128	7.04182211848501	-7.18489914405883	3.90635611222757e-07	5.13793074617939e-06	6.29169561625355
RUVBL1	-0.885821376767399	7.47914064454953	-7.18477613112651	3.90738666072026e-07	5.13793074617939e-06	6.29142786435691
TPM3	-0.651777782755652	8.25583767386073	-7.18212246169653	3.9296861808246e-07	5.15973230679779e-06	6.2856513630228
PGRMC1	-1.65852622649646	10.3884737761796	-7.18209189444721	3.92994380737857e-07	5.15973230679779e-06	6.28558481893524
OCLN	-0.890236851060462	6.33720323648172	-7.18093891671224	3.93967402283601e-07	5.16857690002004e-06	6.28307472778976
CDK14	0.724249479919091	7.08033187140325	7.17618142094325	3.98008640421493e-07	5.21763035450044e-06	6.27271557723066
DNAAF2	-0.67815437133507	7.72271896618973	-7.17501449473951	3.99006380083452e-07	5.22441327957714e-06	6.27017421574642
GSTM4	0.640380012462202	6.6979745194063	7.17486865636548	3.99131254895004e-07	5.22441327957714e-06	6.26985659271031
SELP	0.706160224498768	6.08868551994705	7.17374562127485	4.0009420716703e-07	5.23305036874149e-06	6.2674106287204
PLEKHA4	0.74948293877264	6.82372048294388	7.17316863636274	4.00589875100457e-07	5.23556714126373e-06	6.26615389472005
NDUFC2	-0.74097266198547	9.41976309189928	-7.17193982876196	4.01647608286608e-07	5.24542054241172e-06	6.26347727699511
CTNNBIP1	-0.598319966044031	7.48534151470702	-7.16681572703564	4.06089402317008e-07	5.2994206583546e-06	6.2523137086166
NSG1	1.21131659789569	7.2488228980981	7.16564898072048	4.07107833848836e-07	5.30869845271915e-06	6.24977130953203
BAIAP2L1	-0.641348559796115	5.72745929022836	-7.16477191106341	4.07875141850951e-07	5.31469005589183e-06	6.24786001330929
EXOC6	0.506387235487379	6.07875258266398	7.16291150511138	4.09507655034548e-07	5.33193790661499e-06	6.24380551338825
PIK3CA	0.695236885432578	6.24886833426694	7.16077144713167	4.11393880988621e-07	5.3524607047992e-06	6.23914099061959
S1PR1	0.825888422475237	6.39774080079296	7.15906019130143	4.12908595283421e-07	5.36812266383152e-06	6.23541066482172
DDOST	-0.714527587642472	9.7231117363183	-7.15677019528466	4.14944561786409e-07	5.39053262546452e-06	6.23041815839735
TRIO	0.375426343658895	6.82157439069662	7.15627950190193	4.15382164522226e-07	5.39216020336559e-06	6.2293482901615
COLEC12	1.33070358037232	6.9325200957785	7.15527649078249	4.16278132477757e-07	5.3975126944123e-06	6.22716130782634
CASK	0.493221521948028	6.58618781997233	7.15511816205757	4.16419745667951e-07	5.3975126944123e-06	6.22681607319763
PPP2CB	0.623272958591748	9.0318499105737	7.14968440865569	4.21309990595358e-07	5.45680194120694e-06	6.21496582911408
CLN5	0.529975311751841	7.29670156070269	7.14909411540357	4.21844786023195e-07	5.45963285658955e-06	6.2136782512128
VAPB	0.412198704804463	7.03688107974181	7.14598407814094	4.24673981054495e-07	5.49213204712049e-06	6.20689372725114
GLIS2	0.935703325689369	8.03386477449472	7.14398642272931	4.26501533879518e-07	5.5116384599026e-06	6.2025351903372
RAP1A	0.519167362727608	7.30597120208782	7.14284467271922	4.27549694365771e-07	5.51805456481901e-06	6.20004385633971
SDK2	-0.656189241953045	6.47650973627517	-7.14274943680307	4.27637243424722e-07	5.51805456481901e-06	6.19983604092451
RIPK2	-0.710356069352638	6.82992377558092	-7.14211846424181	4.28217753827832e-07	5.52141861078231e-06	6.19845915836304
CDC42EP3	1.34660154857892	7.67437983874779	7.14062131305733	4.29598416186168e-07	5.53508705630909e-06	6.19519192829755
TNS2	0.868201637140205	8.09384404303361	7.13933637189787	4.3078703152499e-07	5.54626256471212e-06	6.19238757053421
PTGER2	1.41973006832318	6.05004911064949	7.13745251025819	4.32535788497761e-07	5.56462771118766e-06	6.18827569169625
ITLN1	0.849616823043567	5.20180502416951	7.13289267347068	4.36798903992058e-07	5.61393607991721e-06	6.1783210826212
CPM	-2.60926249854997	8.01861022838087	-7.13265868405771	4.37018829505284e-07	5.61393607991721e-06	6.17781018568799
GFRA1	0.964106256590726	5.48321582633739	7.12986017392559	4.39657980946057e-07	5.64363943571277e-06	6.17169931223858
CAPN2	0.787062092393105	9.22112315454546	7.12819796635012	4.41233291276737e-07	5.65965287807791e-06	6.16806920474352
SAMD11	-0.665592955202621	6.85040386724384	-7.12463547013189	4.44629134305702e-07	5.69897698870672e-06	6.16028782984221
INSR	1.29956852912548	7.61122443352742	7.12424607914202	4.45001935939743e-07	5.69952405341222e-06	6.15943720312856
ARHGEF4	0.594634449099159	5.5089132617867	7.12344122619466	4.45773518962766e-07	5.70517405848195e-06	6.15767893491618
VGLL4	0.632591093951712	8.66605754119095	7.12289063742836	4.46302140842171e-07	5.70525761139397e-06	6.15647607934339
FNDC4	0.862165865404925	7.16858983940422	7.12274616937324	4.4644095180963e-07	5.70525761139397e-06	6.15616045756341
PRSS12	-1.69838111887551	6.23523573356491	-7.12003679181312	4.49052478002785e-07	5.7343868585193e-06	6.15024073141804
C9orf24	-1.67777842805438	6.10193953164263	-7.11803066252541	4.50996275905707e-07	5.75495247857504e-06	6.14585691822005
MMP16	-1.0779105744324	6.07591527388877	-7.11758584580215	4.51428443006652e-07	5.75621275370003e-06	6.14488482941076
NLGN1	-1.20049995196629	5.51239854179469	-7.11421768959431	4.54714671859687e-07	5.79383675989483e-06	6.13752332817995
DNAJC14	-0.55664960915241	6.72240164964242	-7.11182297789202	4.57066093516915e-07	5.81950302696869e-06	6.13228850606608
PRICKLE2	-0.719975000333795	8.24409452964826	-7.10995991516032	4.58904125355581e-07	5.83320016681299e-06	6.12821534847983
C1RL	0.718903745229849	6.94814571051266	7.10973882786026	4.59122746338624e-07	5.83320016681299e-06	6.1277319620355
SMC2	-0.988606570166973	6.4865508307722	-7.10970575388858	4.59155460567556e-07	5.83320016681299e-06	6.12765964838166
TRIM27	-0.492581967853841	7.64646491684218	-7.10755205251436	4.61290906125004e-07	5.85299275094799e-06	6.12295044227771
CENPH	-1.1579969028331	5.63449571266836	-7.10745091661468	4.61391435507687e-07	5.85299275094799e-06	6.12272928731563
RABGEF1	0.361172549217203	6.68088772177672	7.10598848220542	4.62847621098959e-07	5.86562633473613e-06	6.11953121749524
HMGA1	-0.774659436654606	6.57349042783037	-7.10576874983483	4.63066822719105e-07	5.86562633473613e-06	6.11905067996356
LAMA4	0.791292021344047	7.0741262553256	7.10131049161998	4.67537448578897e-07	5.91791352618377e-06	6.1092994612463
FCGR1A	1.1100047712901	5.69039289675371	7.09669516280478	4.72212366391682e-07	5.96887959486624e-06	6.09920197112141
LDLRAD3	0.945722157403556	7.3843796312787	7.09649712664394	4.72414031859919e-07	5.96887959486624e-06	6.09876864249253
IFI44	0.97709856930709	6.63644614108854	7.09631347925807	4.72601124018659e-07	5.96887959486624e-06	6.09836679380175
SBK1	-0.562262594578926	6.06287107855419	-7.09378613466095	4.75183630258146e-07	5.99710919327989e-06	6.09283613039812
UBE2T	-1.92845437829511	6.17999341294038	-7.09331635130162	4.75665264545271e-07	5.99880262408627e-06	6.09180799801259
NPAS3	-1.74386332529312	5.88503440991241	-7.09244007743881	4.76564985786862e-07	6.00576239387604e-06	6.08989017458223
GLUL	0.870862813638624	9.3375345549744	7.09102194813403	4.78024771694576e-07	6.01976490394373e-06	6.0867862285129
CORO2A	-0.628875287695911	5.51591210235254	-7.09035565096022	4.78712228151683e-07	6.02402814798747e-06	6.08532777305906
MBNL1	0.677232219604503	8.17817406279078	7.08979548051294	4.79290974417206e-07	6.02691818886603e-06	6.08410157339025
PLEC	0.53335523864788	7.35920206253336	7.08820211647527	4.80941113845417e-07	6.04326661611435e-06	6.08061351490905
SPARCL1	0.822957741122373	11.2348894910453	7.08676791161385	4.82431419502195e-07	6.05758433287665e-06	6.07747359235655
CCPG1	0.720464992962897	6.65616418417418	7.08424050317844	4.85069261248213e-07	6.0862796478564e-06	6.07193965558022
ZNF165	-0.967398490054962	5.06064864320285	-7.08354910720872	4.85793448082238e-07	6.09093963771957e-06	6.07042565149643
MPLKIP	-0.356670520811033	7.88921584476583	-7.08119919622134	4.8826313141072e-07	6.11449273821592e-06	6.06527940292215
MET	-1.18592389418441	6.3967139898197	-7.08108803552268	4.8838027720821e-07	6.11449273821592e-06	6.06503594591078
TTBK2	0.563896135715089	5.23281148927896	7.07950519464926	4.9005148090053e-07	6.12829911437904e-06	6.06156913567075
SIX4	-0.842246118417268	5.98814173862229	-7.07937147171432	4.90192938138283e-07	6.12829911437904e-06	6.0612762347091
GLA	-2.09558114596016	8.87621476301931	-7.07760389168331	4.92066703061493e-07	6.14727324772553e-06	6.05740438545401
CADM1	-1.37999726433601	7.51940677401242	-7.07700944748253	4.92698511561371e-07	6.14775821100142e-06	6.05610217605295
EGLN1	0.432674244721106	6.87454922713112	7.07689740791608	4.92817686882477e-07	6.14775821100142e-06	6.05585673328708
PTH1R	-0.791191109650174	6.85982328735904	-7.07466284413305	4.95200771106813e-07	6.17302621888745e-06	6.05096118042911
VANGL1	-0.708560686652336	6.70583133676589	-7.07418316019268	4.95713880516516e-07	6.17496403110942e-06	6.04991018927626
BICDL2	-0.656470495782098	5.5402033082288	-7.07281165901789	4.97183969730042e-07	6.18881127425319e-06	6.04690505516177
DTNA	0.404600877629594	5.45908565184861	7.07139318261123	4.98709128028015e-07	6.20332355576634e-06	6.04379673572131
NCAPD2	-1.04953290244241	6.73822108304778	-7.06197618226411	5.08957126248335e-07	6.32623814591612e-06	6.02315456925308
ZNF280C	-0.755793673697099	5.13317217779306	-7.05659486447864	5.14910307693269e-07	6.39563054843474e-06	6.01135350391485
ELMO3	-0.689461501420349	6.01142836315541	-7.05398298311361	5.17825515251743e-07	6.42721604660054e-06	6.00562437631056
KMO	-3.15241764242687	6.47964407823463	-7.0531256432707	5.18786116238574e-07	6.43451314429524e-06	6.00374362007368
EI24	-0.549926471942335	8.64139220229984	-7.05148295254556	5.20631781075086e-07	6.45276934692129e-06	6.00013976484689
MS4A7	1.67117135819868	6.53994919226497	7.05100353424869	5.21171709108593e-07	6.45482751632702e-06	5.99908791604275
IL7R	1.30501043654351	6.58798266514608	7.04439655534997	5.28671508315924e-07	6.54302049539386e-06	5.98458910593172
FHL5	1.11446574033685	4.83495538564306	7.0414371055022	5.32066779399558e-07	6.58032446012419e-06	5.97809285431145
SPAG1	-1.30359425828177	4.99314836045819	-7.04096614419071	5.32609160920239e-07	6.58231722497346e-06	5.97705894854399
ATP8B4	0.988260007127296	4.96547085852582	7.03834406343819	5.3563928541185e-07	6.61503023078369e-06	5.97130214599308
HDAC1	-0.358927919292665	8.83534835504756	-7.03634681960442	5.37959226291608e-07	6.63893212432066e-06	5.96691658249356
NOG	-1.25931957465839	4.96835710949347	-7.03461275890022	5.3998183983953e-07	6.65913318916392e-06	5.96310850052492
BLM	-0.861135490678099	5.91399011143208	-7.0298962212412	5.45522875049685e-07	6.72266412400629e-06	5.95274878848011
UHRF1	-1.76427932519987	7.2202897883177	-7.02888409832677	5.46719526665937e-07	6.73260529806519e-06	5.95052532106429
PGM5	1.50937525178463	5.95683761806561	7.02580037794204	5.50382132260135e-07	6.77287777154043e-06	5.94375007972677
ANKRD12	0.834522174933943	6.79478483943246	7.02469842206834	5.51697060863049e-07	6.78422347279241e-06	5.94132867504159
MB21D2	0.701263554047349	6.69835313623866	7.02127114684143	5.5580740180418e-07	6.82990376665421e-06	5.93379668195707
LPP	0.729171074207002	8.80521437119302	7.01932085629996	5.58160434254787e-07	6.85394018307888e-06	5.92950992565915
RMI1	-0.958617131756242	6.50343532154674	-7.01848988790197	5.59166109894157e-07	6.86085337959939e-06	5.92768330052415
BTBD3	-1.20853402204538	8.5504004353157	-7.01819933429858	5.5951819047066e-07	6.86085337959939e-06	5.92704458793431
HCFC2	0.441007604515934	6.16150245079506	7.01759811423269	5.60247447492625e-07	6.86491992970914e-06	5.92572291487123
SGO1	-0.429166395026537	5.086737072276	-7.01585655039987	5.62365418385629e-07	6.87796647842023e-06	5.92189414017177
MUSTN1	1.50250969924723	6.74218914936736	7.01581874363365	5.62411487574364e-07	6.87796647842023e-06	5.92181101881783
SRSF2	-0.650998932277867	9.7310681553138	-7.01574011886072	5.62507307705147e-07	6.87796647842023e-06	5.92163815505443
DSTN	0.749021441522459	10.3184714635917	7.01256475915848	5.66391183682013e-07	6.91770569977431e-06	5.91465616989584
UBE2D2	-0.605138434611336	8.13443976084775	-7.01242831060344	5.6655869443851e-07	6.91770569977431e-06	5.91435611750379
CDC6	-1.23996370253801	5.27599309234853	-7.00928558184477	5.70430987229986e-07	6.9600643070853e-06	5.90744454635065
ME1	0.852209963062049	6.31401398337393	7.00652216566536	5.73858392162686e-07	6.99693865867851e-06	5.90136611780256
PLA2G4A	-1.56427192436913	6.22235247755116	-7.00491244120712	5.75864649823774e-07	7.01157225162938e-06	5.89782490379404
DEPDC7	0.898023247701576	4.45171632366357	7.00471199701962	5.76114975015176e-07	7.01157225162938e-06	5.89738392560366
R3HDM4	-0.434794737791263	8.23501544675692	-7.00458236960922	5.76276920073101e-07	7.01157225162938e-06	5.89709874191313
PHF5A	-0.544454191294895	8.15447861827218	-6.99469477730901	5.88768570155069e-07	7.15851363642765e-06	5.87533940464499
NACC2	0.719807802826643	6.64464773878365	6.99042375936719	5.94250202458042e-07	7.21870739164314e-06	5.86593640877119
SEC61A1	-0.929678399286585	8.61860965847716	-6.99018702457498	5.94555569702667e-07	7.21870739164314e-06	5.86541514910941
KIFC1	-0.54658070547821	6.87038222614541	-6.98713447173101	5.98507578437621e-07	7.26158351491605e-06	5.85869317359581
ARFIP2	-0.581089292765614	8.25467957604027	-6.9861969676359	5.99726737217885e-07	7.27126553235027e-06	5.85662847107565
REXO2	0.601922960459248	7.92508420595576	6.98377551109326	6.02887499330583e-07	7.30445801820527e-06	5.85129507842042
PPARG	1.32971230092888	6.12332864621112	6.98338592490303	6.03397628734733e-07	7.30551196360811e-06	5.85043692280894
IDE	-0.619955144080981	7.15707687941905	-6.98258198642212	6.04451719640843e-07	7.31002014419983e-06	5.84866599675348
GRAMD1C	-2.25789165890842	5.80574408082984	-6.98245622539998	6.04616783429907e-07	7.31002014419983e-06	5.84838896124042
GTF2E1	-0.363097548076446	6.91981023860069	-6.98022019115163	6.07559370434484e-07	7.33686637244566e-06	5.84346292336939
MMP11	-1.97299501637227	8.15646288051562	-6.98012333370483	6.07687165513889e-07	7.33686637244566e-06	5.84324952954332
NR0B1	0.904535879102342	5.02354079855102	6.97622509517127	6.12853558744812e-07	7.39407176221466e-06	5.83466003096824
SLC35B1	-0.969463981834933	7.82937524674776	-6.9753723483186	6.13989722801587e-07	7.40260653922444e-06	5.83278080223206
MAP2	1.05251498069551	6.22020852237499	6.97372086935444	6.16196244930942e-07	7.42402523986931e-06	5.82914111351082
PLCL1	1.41337558271828	5.67641899043996	6.97224776556606	6.18171319789142e-07	7.4426275008086e-06	5.82589424980752
ENKUR	-0.597004670229625	4.79477521325788	-6.9707350877534	6.20206226522978e-07	7.46192369402036e-06	5.82255987129439
TRIP10	0.724748475017311	7.36425812429538	6.96886936944226	6.22725542450929e-07	7.48701705460674e-06	5.81844688523041
C20orf85	-2.07150050172724	5.86756819141212	-6.96672622665213	6.25632455845211e-07	7.51241718731026e-06	5.81372176431069
MTMR11	0.633647094185942	7.02283935324612	6.96667035698179	6.25708422551529e-07	7.51241718731026e-06	5.81359857707555
GXYLT2	0.543368813107209	8.25321166896099	6.96527450971271	6.27609454687151e-07	7.52925790804213e-06	5.81052073851689
AIP	0.414989965929885	7.58596255450938	6.96500053452758	6.27983283381446e-07	7.52925790804213e-06	5.80991659481526
CDCA8	-1.20455263792607	6.55672411195616	-6.95836785795104	6.37103498182557e-07	7.63330457746138e-06	5.79528791850852
DPCD	-0.56012488129676	7.49645534444105	-6.95578518342473	6.40691513728146e-07	7.67097016956757e-06	5.78959018477214
LMNB1	-1.84348683942724	6.66101405287581	-6.95337380927455	6.44060296841812e-07	7.70596051626741e-06	5.78426959179592
PIK3R1	-0.82624725340858	8.83226415236802	-6.9506043056283	6.47951872605506e-07	7.74715310286292e-06	5.77815788278768
PHTF1	-0.606839325207684	5.91940547250704	-6.94979072717014	6.49099661102503e-07	7.75550563940118e-06	5.7763623005228
SLC38A2	0.91941457739137	10.5105175089837	6.94824831018783	6.5128142763783e-07	7.76670908466682e-06	5.77295792596069
CCNB2	-1.04624138518303	5.89289145111495	-6.94818811866183	6.51366721888558e-07	7.76670908466682e-06	5.772825066932
PDIA3	-0.678346218664821	9.24019998998455	-6.94817388332216	6.51386895719523e-07	7.76670908466682e-06	5.77279364560729
SOD3	1.42072172469744	7.34574152467594	6.94655837654672	6.53680512872076e-07	7.78867774653995e-06	5.76922760767086
SLC25A39	-0.60616937441489	7.64910378356229	-6.94122454369474	6.61312344069098e-07	7.87417766920895e-06	5.75745143848074
SLC25A28	0.368369985253457	7.08917816650628	6.93753872519144	6.6663959446019e-07	7.93213824834954e-06	5.74931167055711
SAMD4A	-0.5215550330211	6.50151328031335	-6.93498623384015	6.70354635465544e-07	7.97084902294257e-06	5.74367372647636
CCND3	0.450480094448844	7.54800776979476	6.93330525001417	6.72812849064537e-07	7.99295020336074e-06	5.73996031389217
SLC26A11	0.603342234875401	8.40167810837406	6.93308250668834	6.73139275742051e-07	7.99295020336074e-06	5.73946823098448
EML1	-0.729255732795201	6.29089800944144	-6.9308719614219	6.76387629649045e-07	8.02600166727888e-06	5.73458436714464
CDKN3	-1.92247489570312	6.45885757785947	-6.92916556370434	6.78906163155565e-07	8.05035364483573e-06	5.73081391382288
SMIM3	1.17785048317704	7.33722989201746	6.9286233527263	6.79708447847185e-07	8.05433517644588e-06	5.72961576756857
ASAP1	0.748436582229725	7.69449169746576	6.92750887735117	6.81360546836098e-07	8.05556458708216e-06	5.7271529468805
FOLR2	0.676169687653288	6.78233854612807	6.92745270381788	6.8144392767874e-07	8.05556458708216e-06	5.72702880773674
MLXIP	0.601280824174996	7.52589627163247	6.92736102356904	6.81580035222472e-07	8.05556458708216e-06	5.72682620064523
LYPLA1	-0.986863936490721	8.56883460591706	-6.92729468890743	6.81678532390793e-07	8.05556458708216e-06	5.72667960490216
SETSIP	-0.402280843318962	10.0089089493857	-6.92571216675071	6.8403268614163e-07	8.07785521630317e-06	5.72318215643285
FZD6	-0.971573414698018	7.71146401282211	-6.9249040784138	6.85238015990321e-07	8.08655799458161e-06	5.72139611985874
ASNSD1	0.438408848433435	8.35835123136192	6.92037878387654	6.92028315403898e-07	8.16111261301113e-06	5.7113927752822
SLC11A2	-0.559806725078871	7.02474672513243	-6.91947832839393	6.93387695636242e-07	8.17156216051858e-06	5.7094019707399
HLF	1.53263933865747	6.30727359316466	6.91861687514913	6.94690764244135e-07	8.17991793656796e-06	5.7074972988999
HNRNPA3	-0.431221479623462	9.32371496185967	-6.91838344915339	6.95044286877798e-07	8.17991793656796e-06	5.70698117807231
MLPH	-1.16076307392661	7.67230832755551	-6.91695727634513	6.97208238361771e-07	8.19979580062396e-06	5.703827661606
RFC2	-0.633492437365113	6.63893234312941	-6.91299289495243	7.03259892936508e-07	8.26533836048251e-06	5.69506036146998
MUC1	-1.293528752959	7.19215920268418	-6.91150334827642	7.05547623349749e-07	8.28658484158736e-06	5.69176568465419
RNASE6	1.25268188340788	6.80401147359436	6.90946025690324	7.08697963933765e-07	8.31641304846619e-06	5.68724618157765
PDE10A	0.801582892715992	5.16412043891363	6.90915870069018	7.09164170622848e-07	8.31641304846619e-06	5.68657906689134
PEMT	-1.18957567737406	7.57745756303251	-6.90892068047359	7.09532373031607e-07	8.31641304846619e-06	5.68605250089046
HLA-DRB4	1.29515651558533	8.76182062194173	6.90740807160979	7.1187687999547e-07	8.33823224770814e-06	5.68270602655566
C4A	2.50551390422401	8.55583931005944	6.90570998426856	7.14518360903595e-07	8.3488091802124e-06	5.67894885505759
C4B	2.50551390422401	8.55583931005944	6.90570998426856	7.14518360903595e-07	8.3488091802124e-06	5.67894885505759
C4B_2	2.50551390422401	8.55583931005944	6.90570998426856	7.14518360903595e-07	8.3488091802124e-06	5.67894885505759
TNNC1	-1.19069780454249	5.41195024975254	-6.90558437103383	7.14714159765649e-07	8.3488091802124e-06	5.6786709098517
MXI1	1.17721956475318	9.17388612029231	6.90454908116697	7.16330012771131e-07	8.35988485249016e-06	5.67638004083513
EMILIN1	0.69964727834259	8.02059848222722	6.90435667307734	7.16630731635415e-07	8.35988485249016e-06	5.67595426896668
WDR17	0.877076548579939	3.92973443688169	6.9034839520032	7.17996356197976e-07	8.37016008761517e-06	5.67402300158004
MED24	-1.01075478036209	6.92484107723698	-6.90214034205038	7.20104052324322e-07	8.38906643952728e-06	5.67104950227005
PTPN2	0.381274047451587	6.82536015008027	6.89941804141258	7.24393987254984e-07	8.43335279160977e-06	5.66502416320053
ANTXR2	1.20467318911536	7.59671249825155	6.89883498765659	7.25316201423062e-07	8.43839906844283e-06	5.66373355247439
SRGAP2B	0.329374784723129	6.50265964070232	6.89666809189743	7.28754159361311e-07	8.47268724671585e-06	5.65893667070982
ADAMTS3	1.0883334180639	5.38208271091292	6.89185287033068	7.36453979167282e-07	8.55644545782175e-06	5.64827502190496
DNAJB11	-0.718736198513385	8.6197263512852	-6.89054026640782	7.38567373482604e-07	8.57522912116823e-06	5.6453682015005
KL	-0.952566335077855	4.82479764567863	-6.88842807891878	7.41981250081525e-07	8.60907680286124e-06	5.64069020761621
GGH	-1.68324181586855	6.64850503026441	-6.88392273030162	7.49317416318819e-07	8.68835808780686e-06	5.63071003580766
DBN1	-0.616024847431086	7.92511392737423	-6.88092334698874	7.54242669288167e-07	8.73959710420148e-06	5.62406442331094
TBCEL	0.497399370977375	6.31903851779482	6.88015549667995	7.55508886779018e-07	8.74839767286368e-06	5.62236294475008
ZMYND10	-0.729091113305538	5.97248144008264	-6.87795998532373	7.59141441404756e-07	8.78456902537072e-06	5.61749750089502
HEG1	1.11247054960786	8.66349590064474	6.87692856163008	7.608541605096e-07	8.79849101218905e-06	5.61521156520153
SGPL1	-0.584995653148503	7.14080410020695	-6.8761281690856	7.62185978839734e-07	8.80799258679251e-06	5.61343756888662
OSTC	-0.977395735544956	9.94722784564829	-6.87456994951781	7.6478566301907e-07	8.83212339265836e-06	5.60998368566747
NUDT21	-0.654778652549523	7.95260114343466	-6.87390156504761	7.65903564765107e-07	8.8391210198326e-06	5.60850207868287
MRPS35	-0.629199152891162	7.6584608589576	-6.87307625236123	7.67286252412048e-07	8.84916309144556e-06	5.60667253094353
CENPA	-1.36679150972825	6.43540657199486	-6.87183701953215	7.69367219326763e-07	8.86723968069197e-06	5.60392524551341
CYP2U1	0.654620945509831	5.97824320369652	6.87105562462234	7.70682347320349e-07	8.87647146530075e-06	5.60219285200258
AGR3	-2.88996481376819	6.17892901775694	-6.87031590540959	7.71929461088606e-07	8.88490809712985e-06	5.60055278436379
CPZ	0.968886997351509	8.85773602972233	6.86935658587674	7.73549893910677e-07	8.89762752722708e-06	5.59842572679467
ING2	1.2593718629246	7.0268339014677	6.86558347975072	7.79957207408592e-07	8.96535365240302e-06	5.59005865068204
HID1	-0.576096653817052	6.07090626618256	-6.86401013150991	7.82645078840501e-07	8.99026432879657e-06	5.58656912905882
STEAP1	1.46917838613298	6.85906972029777	6.86261617506574	7.85034431635609e-07	9.01171506794467e-06	5.58347721765831
ARMCX6	-0.581207198042605	8.31017608309214	-6.86089149216497	7.88001051303999e-07	9.03975956861365e-06	5.5796513868354
RCC1	-0.532008957615613	7.32381571325355	-6.85946845088852	7.90457489180043e-07	9.06191802834889e-06	5.57649439820112
PURA	0.599678294269346	7.61753850922336	6.85148006104315	8.04393738623139e-07	9.21327690140902e-06	5.55876755709808
KLF7	0.769580966581797	6.85200909669526	6.85129045150464	8.04727574128283e-07	9.21327690140902e-06	5.55834670110541
MS4A4A	1.50151476907593	6.07708016630851	6.85021327801425	8.06626799472898e-07	9.22612369172034e-06	5.55595572814964
ABHD14A-ACY1	-0.98121357131591	7.27890134186044	-6.85004810362426	8.06918434665376e-07	9.22612369172034e-06	5.55558908203461
JAKMIP3	0.596907334408792	5.30332045952003	6.84945756939014	8.07961979847125e-07	9.23194148382569e-06	5.55427821451391
POLE2	-1.19010385603816	6.42597263528208	-6.84599486854806	8.14108950176807e-07	9.29602581005462e-06	5.54659082618472
CALCOCO1	0.573761273101095	8.39934194733057	6.84354979176475	8.1847835995968e-07	9.33974149683006e-06	5.54116170700016
PMEPA1	-1.43627917384311	8.34192405818459	-6.84217822685537	8.20939918229583e-07	9.35667354329618e-06	5.53811591392292
ICAM1	0.728748437675128	6.47017985604745	6.84211917417717	8.21046071131984e-07	9.35667354329618e-06	5.53798477207467
CHRM3	0.790970010235172	5.353564428794	6.83988658775586	8.25069721936686e-07	9.39632503247816e-06	5.53302640949683
ZNF703	-0.66421966716549	7.09434838001091	-6.83801936436735	8.28450453673443e-07	9.42860717381147e-06	5.52887900018926
ARMCX5-GPRASP2	0.842653262707324	8.36225836472316	6.82857770182093	8.45764396128521e-07	9.61298373874846e-06	5.50790078188196
GPRASP2	0.842653262707324	8.36225836472316	6.82857770182093	8.45764396128521e-07	9.61298373874846e-06	5.50790078188196
GNG4	1.12860216063444	6.06029096295098	6.82825322676332	8.46365975767833e-07	9.6134924813366e-06	5.50717963817027
BRI3BP	-1.05813631733932	6.96199356551771	-6.82432382993168	8.53686098889861e-07	9.69026331185631e-06	5.49844552563852
SLC25A33	-0.971864702639638	6.74990749839307	-6.82342633584763	8.55367155486943e-07	9.70296579466627e-06	5.4964503372321
SCG2	1.98985403089026	5.50973231683542	6.82059513797822	8.60692462108313e-07	9.75696346572556e-06	5.49015573307231
AFF1	0.568392965915943	7.91253681770899	6.81828236923936	8.65067900460039e-07	9.80012946288883e-06	5.48501300354538
CYP27C1	-0.803293536519079	4.53704503083792	-6.81659110840173	8.68281988647769e-07	9.8256771578971e-06	5.48125184796647
ASF1B	-0.904466678796117	6.28360070376176	-6.81649697426105	8.6846124198963e-07	9.8256771578971e-06	5.4810424946651
TERF2IP	0.552722907733941	8.65862297388169	6.81522421995216	8.70888597283904e-07	9.84668738186419e-06	5.47821179348553
GJB1	-0.648514545540289	6.51320062779672	-6.81418546954901	8.72874831702276e-07	9.86268584380877e-06	5.47590138347323
SLCO2B1	0.740820090015076	6.55491215195077	6.81276473947482	8.75599000344231e-07	9.88369502457359e-06	5.4727411465708
RAB17	-0.673160110216792	6.48270548877635	-6.81261889525052	8.75879142056044e-07	9.88369502457359e-06	5.4724167199055
CWH43	-1.10177518581835	4.99345732721846	-6.80936664722381	8.82150123827444e-07	9.94795681768832e-06	5.46518148408091
TAF7L	-0.674696990706698	4.64154199112886	-6.807868503783	8.85054337969125e-07	9.97419265341837e-06	5.46184813544848
TXLNB	1.16956958095951	4.07279485472754	6.80447288177725	8.9167330247991e-07	1.00422306375184e-05	5.45429187847698
HYOU1	-0.982437503427704	8.84681318679675	-6.80107129765596	8.98354871257011e-07	1.01108845190693e-05	5.44672090126568
TBX2	-0.708582821386534	6.81896868383922	-6.7996123551948	9.0123633784767e-07	1.01367070833486e-05	5.44347325700126
NCAPD3	-0.638100692921155	6.73029905363599	-6.79120672834384	9.18023657574753e-07	1.0318801072935e-05	5.42475690599297
FANCG	-0.642552245052736	7.24885816342401	-6.79058340982898	9.19281238870131e-07	1.0326213786007e-05	5.42336864355603
SOX13	-0.537392859606774	6.93281008278711	-6.78978279486418	9.20899122038268e-07	1.03376614707352e-05	5.42158543285981
FAM228B	0.711155518491553	7.66230743481045	6.78737922428117	9.25773847941406e-07	1.03856305943524e-05	5.41623147427925
PTTG1	-1.66115422653191	7.83744428980646	-6.78631417222351	9.27942364657456e-07	1.0399572982285e-05	5.41385883698431
PHYHD1	-0.53797893983924	7.84328192662411	-6.7861773259243	9.28221370732767e-07	1.0399572982285e-05	5.41355397149938
CXCL12	1.26810016924511	9.45701323143177	6.78481538884655	9.31002825807988e-07	1.04239713278696e-05	5.41051972713142
QPRT	-0.938019532026659	7.92327765924423	-6.7828206706528	9.3509205295529e-07	1.04629710267486e-05	5.40607529728399
RPN1	-0.522412734625609	9.04312844693783	-6.78250765933549	9.35735407007454e-07	1.04633884727874e-05	5.4053778317931
TMCC3	0.991012884653585	6.38199979422364	6.78197731787918	9.36826492586284e-07	1.04688086695807e-05	5.40419607377776
ARSG	-0.625179994968073	6.08924344970134	-6.78100258920945	9.38835236208026e-07	1.0478329817292e-05	5.40202399740535
XBP1	-0.9416517471677	8.46736188922307	-6.78097491195152	9.38892338682344e-07	1.0478329817292e-05	5.40196231992171
SHISA2	1.23103051889265	4.76218571007248	6.77878169014808	9.4342865338533e-07	1.05156446503506e-05	5.39707452201384
CIPC	-0.710004578695324	7.24915382247652	-6.77876945891056	9.43454014676689e-07	1.05156446503506e-05	5.39704726187936
HMGB2	-1.17415988684835	8.9691511440405	-6.77767738695533	9.45721233953842e-07	1.05341142607826e-05	5.39461325209912
SMARCA2	0.795285160218839	7.58268627460686	6.77724623650898	9.46617872779649e-07	1.05373034000907e-05	5.39365226295242
CAPRIN1	-0.502848950908979	8.22634800836564	-6.7760872509761	9.49032478224417e-07	1.05573748302478e-05	5.39106889035449
KPNA5	1.06508358118486	6.8936212447201	6.7733714204056	9.54715386561431e-07	1.06137547643162e-05	5.38501465995394
ADCYAP1R1	-1.03979437115455	5.97072765741679	-6.77099605594468	9.59714509627502e-07	1.06624652565758e-05	5.37971865275578
PIAS3	-0.642817248275596	7.41957310136718	-6.76942065760969	9.63044865155736e-07	1.06925849497838e-05	5.3762058253216
PGAP2	-0.50582841682388	7.34846482081231	-6.76828688598398	9.65448973474009e-07	1.07123885135146e-05	5.37367754627852
UBE2A	-0.627533288453613	8.61752099218076	-6.76659186023239	9.69054693478267e-07	1.0745490868916e-05	5.369897386515
LMNB2	-1.158919783582	7.57694449357831	-6.76328406347666	9.76131033139288e-07	1.08170104538831e-05	5.36251947328265
PAQR8	0.933395170019197	7.44682332535668	6.76284150027824	9.77081820793133e-07	1.08206014342485e-05	5.36153224943364
PCBD1	-0.757218756326198	7.87853630389177	-6.76030605625975	9.8254724119853e-07	1.08699404648899e-05	5.35587597368794
SKAP1	-0.79476653484411	6.04481079068714	-6.76019088973146	9.82796238962819e-07	1.08699404648899e-05	5.35561903172317
INTS9	-0.488377378799965	6.62555337216029	-6.75859460735792	9.86254188997257e-07	1.0901202671599e-05	5.35205747979596
FEZ1	0.775366931653083	6.89265901285032	6.75707043435127	9.89567591050629e-07	1.09308281890525e-05	5.34865651811487
FAM13C	1.15539958009894	5.98028641171249	6.75413838793544	9.95973750590863e-07	1.09844664953303e-05	5.34211328444237
PPA1	-1.1879878255811	10.5685389329434	-6.75411409599498	9.96027002965099e-07	1.09844664953303e-05	5.3420590694143
GPR78	0.86059156088318	8.0123292526759	6.75397492490359	9.9633214779538e-07	1.09844664953303e-05	5.34174846437606
ESD	0.411697015975884	8.63957575654165	6.74832555056908	1.00880027228318e-06	1.11148287817289e-05	5.3291380299493
CCL8	1.60994837208426	5.73346772157224	6.74119468016996	1.02476710140791e-06	1.12835484730915e-05	5.31321494687255
XRCC5	-0.50080970186934	8.90369750467279	-6.73646525370199	1.03549972272758e-06	1.13944567959794e-05	5.30265074507387
CDCA2	-1.05348740836239	5.41988504061966	-6.73488451680859	1.03911260935363e-06	1.1426929427064e-05	5.29911920510014
ITGB8	-1.5961984171672	6.94526019325017	-6.73421053489015	1.04065697576854e-06	1.14366280627905e-05	5.29761336089613
BRCA1	-0.696642943231754	6.1104685335296	-6.73330421271505	1.04273744383196e-06	1.14522022695667e-05	5.29558832137263
ANKRD18A	-0.491600593026933	4.90537148173844	-6.73171063092662	1.04640588103532e-06	1.1485185973347e-05	5.29202745672235
FANCC	-0.397702481071486	5.64278837451466	-6.72967128717245	1.05111980100156e-06	1.15295955300457e-05	5.28747007470758
ATP8B3	-1.47456076799249	5.45201911154347	-6.72628448589499	1.05899657530135e-06	1.16059761686366e-05	5.2799003474481
AK1	0.637978142323206	7.40420998153388	6.7260998808278	1.05942765373711e-06	1.16059761686366e-05	5.2794877018267
RPL21	0.328303444567194	11.6846003026881	6.7255365078438	1.06074432185837e-06	1.16130315262427e-05	5.27822837438826
SLIT3	0.965936642986319	6.52593920719439	6.72325086291792	1.06610339592129e-06	1.16643061664011e-05	5.27311878756205
P4HA2	-1.23775201718572	7.05256627870659	-6.72287922881756	1.06697737725266e-06	1.16664752490609e-05	5.27228793373163
GJC1	-0.615417277871501	6.59519583831241	-6.72158190680357	1.07003409186607e-06	1.16924927823213e-05	5.26938740627435
TIMP4	0.490820589863273	5.3313543959794	6.72078183946513	1.07192366868304e-06	1.17057319037398e-05	5.26759852705037
BMP6	1.04292353333596	5.94620601189071	6.71940951687225	1.07517276266743e-06	1.17337912436493e-05	5.26452995111039
FBXO16	0.841817904878621	7.26171438245474	6.71350250120938	1.08927396808194e-06	1.18801737580131e-05	5.25131892739261
GNAL	0.952925385953319	5.68463565339709	6.70770487643171	1.10329868779042e-06	1.20255377807459e-05	5.23834834982763
BIRC5	-1.19515142549008	5.96653800002787	-6.70595261208617	1.10757386997362e-06	1.20645191577884e-05	5.23442732487557
PDZD8	-0.636165178398904	7.0065973218364	-6.70341851511917	1.11378666973821e-06	1.21245440435247e-05	5.2287561281965
SEMA5A	-1.17335114507064	7.14791488146663	-6.70286885280375	1.11513898144075e-06	1.21316159512127e-05	5.22752590339257
SAT2	0.560541309772191	9.1729352099009	6.70200310902235	1.11727235411546e-06	1.21471707769543e-05	5.22558816612775
PANK1	-1.06198289680917	5.89813486011073	-6.70145934642332	1.11861443973024e-06	1.21541084341993e-05	5.22437105070816
ARHGAP22	0.70860578940848	5.16613472481014	6.69942816739661	1.12364233925386e-06	1.21983275170875e-05	5.21982429584269
RDH13	-0.577598743229864	6.65208870602798	-6.699244850877	1.12409725338467e-06	1.21983275170875e-05	5.21941392025939
GALNT11	0.538792007814566	8.67602030040215	6.69840147771614	1.12619258590857e-06	1.22133888164016e-05	5.21752587672871
LSM4	-0.971587193507506	7.74147740766237	-6.69641577722418	1.13114183873786e-06	1.22593621128746e-05	5.21308017927721
EDNRA	-1.29951508404459	9.09779653421522	-6.6959299464724	1.13235614173283e-06	1.22648235803119e-05	5.21199239995566
SORD	-1.77125524772499	7.15605100675233	-6.6954862794339	1.13346622807167e-06	1.2269150111384e-05	5.21099900006878
TMEM132D	-0.74686295967594	5.48433916692201	-6.69249527682843	1.14097913452681e-06	1.23427348105297e-05	5.20430131226768
SRGAP3	-0.584872770060105	5.97503768795153	-6.69080357553039	1.14525102064455e-06	1.23811890240627e-05	5.20051263253287
TRAF4	-0.611209991821864	6.20682116980351	-6.68753097953743	1.15356164097544e-06	1.24632301198003e-05	5.19318242871045
RTN4	0.564798738177693	9.96946784444844	6.68636608946902	1.15653474630913e-06	1.24875374578031e-05	5.19057290221857
ZDHHC2	-0.433909711007556	6.68136074206081	-6.68386772118089	1.16293778911378e-06	1.25488255806559e-05	5.18497562200373
PDGFRA	1.23439860879513	8.99863822894275	6.67477545586873	1.18654902808278e-06	1.27956083509364e-05	5.16459904540387
C21orf62	0.654949392525276	6.00753589605517	6.67440990559341	1.18750853045516e-06	1.27979617842125e-05	5.16377960161276
RAB3B	0.540366993715534	5.44455311696758	6.6740141494568	1.18854821542222e-06	1.28011758822612e-05	5.16289242763328
MAP3K5	2.03606248937141	8.10468502480726	6.67284333359826	1.19162952148978e-06	1.28263614018211e-05	5.16026767473185
POLE	-0.52832335751943	6.5954534838838	-6.67157993140363	1.19496369009796e-06	1.28542355822687e-05	5.15743517099802
LAG3	0.778514580360008	5.74491386505046	6.6702319521417	1.19853161929444e-06	1.28845880492643e-05	5.15441283171988
MAD2L2	-0.686833833875384	7.7549620219437	-6.66886962277586	1.20214864049265e-06	1.29154301668361e-05	5.1513580904441
CCDC113	-1.40558768790074	5.66051646069745	-6.66810779403535	1.20417619824841e-06	1.29291679494769e-05	5.14964974779269
WFIKKN2	0.790299051395414	5.93934405983008	6.66701532629825	1.20708985676939e-06	1.29523967539612e-05	5.14719984785811
SET	-0.372857863961741	10.2651543329906	-6.66618253532009	1.20931580528317e-06	1.29682219740459e-05	5.14533218417807
LBH	1.36586600752827	8.5313710007549	6.6654342228347	1.21131954623672e-06	1.2981646161252e-05	5.1436539039239
SLC35F2	-0.685046490097491	6.92222802852521	-6.66452269520601	1.21376492868683e-06	1.29922693359465e-05	5.14160947933144
UGT2B28	-1.03554737467107	6.19727370372216	-6.66450373864624	1.21381583775741e-06	1.29922693359465e-05	5.14156696142584
CCNO	-0.797588158847632	5.72509737839128	-6.66398756293377	1.21520290362093e-06	1.29990570824134e-05	5.14040920746384
RNF38	0.66946278010214	7.29446418262392	6.66353906688289	1.21640942154488e-06	1.30039062928622e-05	5.13940322868927
TERF1	0.590666461458129	8.01503983518138	6.66247555789472	1.21927532756796e-06	1.30264780510277e-05	5.13701767411533
BDH1	-0.375014874112686	6.27091349047812	-6.66095126466825	1.22339502643268e-06	1.30624088629315e-05	5.13359829301407
GNG7	0.46375781586166	6.39592613936288	6.65967874618354	1.22684519411592e-06	1.30911509742963e-05	5.13074348859623
CAMKMT	-0.495742430033115	5.23905973109043	-6.65592821333633	1.23707217829246e-06	1.31921254837673e-05	5.12232827848899
AIF1	0.80411378351726	7.09861991727462	6.65447125972065	1.2410685678828e-06	1.32265733484547e-05	5.11905879154513
PTPRB	0.88645054007471	6.31024504876611	6.65212954292869	1.24751962254703e-06	1.32785436784572e-05	5.11380329960209
SLC44A4	-1.02548375525226	5.51564141460768	-6.65209825370836	1.24760605190775e-06	1.32785436784572e-05	5.11373307295641
IGF1	-1.52927813579125	9.40121692335597	-6.65186435994707	1.24825232494272e-06	1.32785436784572e-05	5.11320810962382
PRRG2	-0.49317945823134	6.10578527298088	-6.64931974973827	1.25530558933429e-06	1.33453516008969e-05	5.10749642027053
IRS4	0.782608510590226	5.41043657048089	6.64734065605191	1.26081959453914e-06	1.33957232613651e-05	5.10305355293945
UBE2G1	-0.43272928494595	7.64513950775584	-6.64440740719597	1.26903775105272e-06	1.3471642580333e-05	5.09646781935073
PYY	-0.403822333754371	5.43102005651356	-6.64423383439026	1.26952577342611e-06	1.3471642580333e-05	5.0960780804447
HLA-DQB1	1.21270024090382	8.29621854255275	6.64167034253829	1.27675582834581e-06	1.35400426144904e-05	5.09032160769973
NNT	-0.626233732124516	6.42368189468425	-6.6406179661411	1.27973616363696e-06	1.35633179037398e-05	5.0879582010989
GSTP1	-0.787737612118338	9.72741119659037	-6.63911960986757	1.28399183849991e-06	1.36000730623932e-05	5.08459298746237
HMGN2	-0.841385989765955	11.6391128251034	-6.63826072499654	1.28643781300729e-06	1.36176265123058e-05	5.08266386228874
DUSP8	-0.556294181548028	6.88264182888658	-6.63326626279951	1.30075633274773e-06	1.3760758630447e-05	5.07144410551231
TPCN1	0.47679897032663	7.44304618903795	6.63060348728668	1.30845691703536e-06	1.38308242503598e-05	5.06546109446391
MSC	0.663842910143758	5.64861464715691	6.63042265327405	1.30898157110268e-06	1.38308242503598e-05	5.06505474567303
PDS5B	-0.576220274434512	6.47201515400555	-6.62889079829497	1.31343461274705e-06	1.38693875162555e-05	5.06161238210253
LRRC1	-0.846964359474796	5.97234742825397	-6.62484587327145	1.3252679094058e-06	1.39765014137351e-05	5.0525213035568
EPS8L2	-0.457729001537981	6.04369057902118	-6.62477336721793	1.32548101859174e-06	1.39765014137351e-05	5.05235832600244
MNDA	1.55649266990554	5.75407483922385	6.62438265116394	1.32663001332744e-06	1.39765014137351e-05	5.0514800717715
STMN1	-0.647416502487631	7.28380359714433	-6.62431928983176	1.32681643887124e-06	1.39765014137351e-05	5.05133764597681
KIF12	-0.460224711221679	6.35922852578178	-6.62188631422963	1.33399525575749e-06	1.40435537138128e-05	5.04586834843249
MICALL1	-0.842400215738568	6.96149216153526	-6.61945399564517	1.34121197389443e-06	1.41109230525821e-05	5.04039980556883
CSNK2A2	0.422608207311704	7.35157124413938	6.61738827556477	1.34737243974067e-06	1.41671042461161e-05	5.03575491335715
FRAT2	-0.658454045827749	6.2948451119417	-6.61463165592428	1.35563857987235e-06	1.42453439327426e-05	5.02955568247061
CHRNA3	-0.425677457906565	6.15923214261686	-6.61174886415985	1.36433873508699e-06	1.4328046387638e-05	5.02307171812717
TRIM5	-0.719454063238594	6.27813392761026	-6.61106083257241	1.36642364232184e-06	1.43412183493535e-05	5.02152405038038
ZWILCH	-0.899595464970628	6.94858251399548	-6.60931252564568	1.37173616605071e-06	1.43882289835149e-05	5.01759112520017
KCTD2	0.387363776880543	7.2619308783792	6.60566737464787	1.38288082196052e-06	1.44963189988758e-05	5.00938993419781
YIPF3	-0.413772188570985	7.59396499724269	-6.60493750173712	1.38512346831393e-06	1.45110174031796e-05	5.00774760562677
ALDH4A1	-0.376676115494502	6.33079818382814	-6.60403536854074	1.38790056754604e-06	1.45312936923484e-05	5.0057175747987
LARS2	-0.501415531364657	6.66689231986551	-6.6032216976172	1.3904102464262e-06	1.45487472148778e-05	5.00388652181239
COL5A1	-1.15449732744718	9.54358534397232	-6.60135315481936	1.39619119868619e-06	1.46003882769939e-05	4.99968132187658
F8A1	-0.707519366349075	7.69712540951325	-6.5982761125172	1.40576483330004e-06	1.46738390852027e-05	4.99275543980634
F8A2	-0.707519366349075	7.69712540951325	-6.5982761125172	1.40576483330004e-06	1.46738390852027e-05	4.99275543980634
F8A3	-0.707519366349075	7.69712540951325	-6.5982761125172	1.40576483330004e-06	1.46738390852027e-05	4.99275543980634
NCEH1	-0.972029791394179	5.84730930266519	-6.59173285354468	1.42634744798796e-06	1.48796910510647e-05	4.97802388767092
FCGR2A	1.01777358778694	5.53206413782428	6.59089454013406	1.42900671405214e-06	1.48984305061052e-05	4.97613612556106
SCRIB	-0.65663765067112	7.21007935270497	-6.58564991227213	1.44575936261769e-06	1.50639923932374e-05	4.96432403673179
SP5	-0.792326633951139	5.94621444512716	-6.58463947921263	1.44901001350934e-06	1.50887562625083e-05	4.96204792950166
SIDT2	0.767583754597087	8.348624717117	6.58224779682673	1.45673417145583e-06	1.51600454913713e-05	4.95665991900661
HOXB9	-0.418725560234721	5.33119888007276	-6.57793644921129	1.47076492693929e-06	1.52968412431367e-05	4.94694551299562
BORA	-1.08344219875714	5.76392389199403	-6.57686446191163	1.47427504767288e-06	1.53225486898271e-05	4.94452974246359
AAMDC	0.587963230019382	7.08596698861016	6.57663984045044	1.47501163756111e-06	1.53225486898271e-05	4.94402353049006
ANOS1	0.825852540642898	5.82706036526299	6.57139432757276	1.49232074357701e-06	1.54900991047678e-05	4.93220038851849
PSD3	0.868968808326493	8.30328230551416	6.57120928877094	1.49293512367991e-06	1.54900991047678e-05	4.93178325888592
FBXL13	1.34952346278	5.55196432480294	6.5690510977805	1.50012010443336e-06	1.55552994612865e-05	4.92691778212303
PBXIP1	0.835846673717896	7.97530312184455	6.56628797735444	1.50937079865896e-06	1.56330313683926e-05	4.92068771628016
IL17RD	0.682520662773348	7.49626263815165	6.56627113770443	1.5094273554075e-06	1.56330313683926e-05	4.92064974473798
NAP1L2	1.28918051343553	5.38086739130573	6.56360721093627	1.51840170270068e-06	1.57165499982778e-05	4.91464245414078
GMPS	-0.49413347714208	7.34050613500913	-6.56290335151527	1.52078202090313e-06	1.57317564954419e-05	4.91305507214003
TVP23A	0.976797455491177	4.86927866291044	6.56244885502992	1.52232107443694e-06	1.57382475150621e-05	4.91203003519375
ELAVL1	-0.591751542282333	7.94599854525256	-6.56079964050943	1.52791920896094e-06	1.57866697442912e-05	4.90831031226792
COL16A1	1.87979213008343	9.25817571443129	6.55771822594969	1.53843548524658e-06	1.58858185722381e-05	4.9013594524108
NXT2	-0.637451823234539	6.31992540157523	-6.55254582275647	1.55625509041495e-06	1.60602176545213e-05	4.88968929837684
MCHR1	0.434280832019093	5.35958267231357	6.55184375378395	1.55869007378144e-06	1.60757372304878e-05	4.88810501764947
SLC6A8	-0.663001875730515	6.56400764939358	-6.55070748332495	1.56263927898976e-06	1.61068460607511e-05	4.88554079703594
STOM	1.00086870860193	7.99451624046439	6.54864903634389	1.56981974144408e-06	1.61712039594464e-05	4.88089510537759
PCDH19	-1.19823455382693	6.86815089554196	-6.5440473880341	1.58599426000866e-06	1.63280804406974e-05	4.87050783928223
FAAH2	-0.634524835327242	5.89751124372312	-6.54360180587092	1.58756950329228e-06	1.63345574936479e-05	4.86950189470964
AMIGO1	0.590118012682179	6.26046322628536	6.54148868040692	1.59506180105948e-06	1.63972968544821e-05	4.86473098566086
PLSCR3	-0.439116708968958	8.39838562310927	-6.5410795998799	1.59651642122123e-06	1.63972968544821e-05	4.86380732205827
TMEM256-PLSCR3	-0.439116708968958	8.39838562310927	-6.5410795998799	1.59651642122123e-06	1.63972968544821e-05	4.86380732205827
GINM1	0.510460151300245	8.57980076300338	6.54063631250488	1.59809421088468e-06	1.64037434904423e-05	4.86280640004314
DPY19L1	-0.831940369199773	6.32520493105304	-6.53895019560219	1.60411021787747e-06	1.64557117716308e-05	4.85899901169149
PARVA	0.554442013667678	7.76895800377743	6.53823010156132	1.60668656109639e-06	1.64723536088653e-05	4.85737287697922
DPM3	-0.489537943078673	7.8589480247337	-6.53689906450687	1.61145990467481e-06	1.65114867977511e-05	4.85436693116699
TMEM184B	-0.649371750916683	7.40165070092792	-6.53649724533416	1.61290375795794e-06	1.65164788737508e-05	4.85345944153275
USP16	0.447345343691315	8.04481511361799	6.53597404226388	1.61478576744267e-06	1.6525949184883e-05	4.85227778302884
ANP32A	-0.545202721740749	8.50375496612054	-6.53496595616495	1.61841829777208e-06	1.65533127435041e-05	4.85000091945639
IPO8	0.380066630242402	7.80478361993477	6.52720719305657	1.64665810127138e-06	1.68321800582891e-05	4.83247289259723
COQ8A	0.713220496321686	6.84047793246998	6.52633170437234	1.64987621158671e-06	1.68550963272453e-05	4.83049459960313
GPR137C	-1.16186107449993	4.50521312804589	-6.52566914480801	1.65231592624062e-06	1.6870038123326e-05	4.82899738959677
LCA5	0.512153406383041	5.07408194545014	6.52433319489415	1.6572464931633e-06	1.69103786669411e-05	4.82597833486698
FEN1	-1.35485689345259	6.78363453147011	-6.52392058749773	1.65877234335071e-06	1.69159506839634e-05	4.82504585824588
MECR	-0.658846887724385	6.83019462149132	-6.52358807027479	1.66000306283935e-06	1.69185081935782e-05	4.82429436744955
C1orf54	-0.727164757916587	8.26876619673061	-6.52151179958504	1.66770900313844e-06	1.69870182532066e-05	4.81960168443923
LRRTM1	-0.817461642684463	5.90834927328916	-6.51855567801569	1.67874379039664e-06	1.70893346351404e-05	4.8129195158263
YPEL3	0.812435874585193	7.16625608837141	6.51747456894017	1.68279809121467e-06	1.71144965221919e-05	4.8104754602699
RAB33B	0.841017489795171	7.08228273930923	6.51736805001291	1.68319809410263e-06	1.71144965221919e-05	4.81023464612356
SNRPN	0.435506825073641	7.47823451508821	6.51331520971787	1.6984900797053e-06	1.72598182613961e-05	4.80107112279862
ZNF25	0.914232065930372	7.10883394253286	6.51243886513805	1.70181535023576e-06	1.72834364834237e-05	4.79908943830805
GTSE1	-1.08645899325999	6.5294767398818	-6.51153172019903	1.70526452355539e-06	1.73082845380269e-05	4.79703800804056
DLG5	-0.82527239577114	8.68797354924862	-6.50931182921934	1.71373532230923e-06	1.73840425027431e-05	4.7920175007235
ARRDC1	-0.43725975488853	6.36609052719208	-6.50683656790156	1.72323146823604e-06	1.74701064586583e-05	4.78641875349258
TMX4	0.69099577175978	7.93586540229115	6.50070109282811	1.74700303627463e-06	1.77007085805642e-05	4.77253788417027
TLR5	1.01204330406986	6.68114857536766	6.50032361739866	1.74847647738306e-06	1.77027011676534e-05	4.77168373893366
GALNT18	0.634940136550632	6.03175071217237	6.50012547910582	1.74925040208611e-06	1.77027011676534e-05	4.77123538804118
HLA-DRB5	1.22117721406284	8.61875975111257	6.49957985164561	1.75138342912049e-06	1.77139044544612e-05	4.77000070821889
TRIM56	0.589240846513263	7.65383825385289	6.49843690252022	1.75586021966496e-06	1.77487861197398e-05	4.76741425666858
LMO4	-0.727909762061854	7.31337101901215	-6.49610740107122	1.76502094862423e-06	1.78309459789335e-05	4.76214219912235
NHP2	-0.713341950041	9.73176531456072	-6.48925086043729	1.79226959176224e-06	1.80956342115644e-05	4.74662093229439
GNG11	0.786857115758645	9.02404592618788	6.48398519219294	1.81348845574833e-06	1.82991690172385e-05	4.7346971530876
CCNY	0.392194335671416	7.23526393742287	6.48154789745347	1.82339695020456e-06	1.83884044072908e-05	4.72917693462751
PTMA	-0.420819435143132	11.9069244538938	-6.48048475379413	1.8277363854877e-06	1.84214061269382e-05	4.72676880407818
ULK3	-0.547252671735568	7.35277647781685	-6.47881008336062	1.83459337442644e-06	1.84797284769384e-05	4.7229752298313
ADGRL4	0.96586565770236	7.24851296671475	6.47838662484403	1.83633141160126e-06	1.84864500415719e-05	4.72201593085441
RAB11FIP4	-0.564760213849669	5.31740587139876	-6.47795279980366	1.83811374742768e-06	1.84936094693118e-05	4.72103312558133
ASXL3	0.623654120526356	5.74470871541523	6.47369940907552	1.85568267535424e-06	1.86594999359295e-05	4.71139613484737
TMED9	-0.746292850585528	9.55621253542957	-6.47305332533746	1.85836639008097e-06	1.86756086872805e-05	4.70993210255543
KIF21A	-1.19618465223272	6.69780154111954	-6.46976352025012	1.87209347990242e-06	1.88026142702241e-05	4.70247660356976
ZNF805	0.370066543264119	6.29215084172994	6.46878854812989	1.87618159654447e-06	1.8832718176942e-05	4.70026683313252
FAS	0.97597369579993	6.94310941350346	6.46692779241038	1.88400927401174e-06	1.89003022172066e-05	4.69604912523116
CRELD2	-0.804680720168987	8.76605379174211	-6.46438203355406	1.89477283123807e-06	1.89901586672212e-05	4.69027808140295
CXXC5	-1.07832951345975	8.13987534715912	-6.46407282816415	1.89608444832748e-06	1.89901586672212e-05	4.68957708380806
BDNF	0.779702741351724	5.70574849190812	6.46403003142444	1.89626606094928e-06	1.89901586672212e-05	4.6894800586974
C16orf87	-0.491436343015942	5.42839522469958	-6.46214201120113	1.90429585018103e-06	1.90595175961597e-05	4.68519948497989
PPIB	-0.737434875113507	11.1172347146551	-6.46116264763498	1.90847482384656e-06	1.90902768445601e-05	4.68297887768287
TMEM9	-0.533957946680415	8.51590124641221	-6.45998515883097	1.91351165116536e-06	1.91295765242443e-05	4.68030889141092
ERI1	-0.52265502732109	6.25390491982682	-6.45921345355809	1.91682008766599e-06	1.91515618133989e-05	4.67855894086597
FGFR1	0.565151150829292	7.79576483537829	6.45828559073137	1.92080576322406e-06	1.9170467243365e-05	4.67645478785327
SMPDL3B	-0.504516332610052	6.04830801692487	-6.45825600144343	1.92093300498242e-06	1.9170467243365e-05	4.67638768532392
CHDH	-0.39340232483817	6.00175773450703	-6.45787206628293	1.92258481119959e-06	1.91758675709769e-05	4.67551698853717
GREM2	-1.5237732713473	5.58417582662498	-6.45569136505268	1.93199451087975e-06	1.92585942438447e-05	4.67057121490871
PREP	-0.464271349962842	7.00334457449456	-6.4549485018528	1.93521072470871e-06	1.92795228863796e-05	4.66888629224933
LIMA1	0.845798458291797	8.02229605749644	6.45354368137144	1.94130788132818e-06	1.93210146151301e-05	4.66569977529482
IFIT3	0.710766110755587	7.53597516293957	6.45347334042151	1.94161368996529e-06	1.93210146151301e-05	4.66554021666298
TACSTD2	-1.54782615499455	6.76636297793436	-6.45080601719595	1.95324643803087e-06	1.94255758943566e-05	4.65948933513583
PCDH18	-0.89985004103824	8.55436994868429	-6.45013171064211	1.95619852412057e-06	1.94437348986423e-05	4.65795952292472
ODC1	-1.01858133202165	9.24221778622386	-6.44808443762838	1.96518944997913e-06	1.95218618261736e-05	4.6533145067982
ARF5	-0.43762651968842	8.43373857106283	-6.44666560493874	1.97144531752949e-06	1.95727449149779e-05	4.65009505622858
ATL3	0.661937473020236	7.66877708325448	6.44564562294433	1.975955194062e-06	1.96062450721152e-05	4.64778048479469
PPP3CB	0.432077970763817	8.59765932467934	6.44503727733908	1.97865004227107e-06	1.9621707627691e-05	4.64639995170769
EXO1	-0.97400835372328	5.79884376645115	-6.44322073324721	1.98671940473885e-06	1.96904193586775e-05	4.64227736571508
EDIL3	1.24054027103508	7.65536854435165	6.44213368589527	1.99156435559853e-06	1.97271133674174e-05	4.63981016227268
FANCA	-0.542016306703535	6.04376245190547	-6.44061919381822	1.99833461552089e-06	1.97828251932157e-05	4.63637258230141
FXYD3	-1.22318954895701	6.9759182824744	-6.43953477855331	2.00319678323271e-06	1.98035316941341e-05	4.63391102079425
OSBPL9	0.555201801361921	9.18800654926306	6.43943941763416	2.00362493033947e-06	1.98035316941341e-05	4.6336945502647
AKR1B1	0.525578747394219	9.04147740573482	6.43938543199711	2.00386735416463e-06	1.98035316941341e-05	4.63357200169047
GALNT7	-0.921242588199623	7.74682140741931	-6.43833889444535	2.00857280099043e-06	1.98386781516589e-05	4.63119627085153
EIF2AK1	-0.435143081442583	7.76254626311432	-6.43770649750048	2.01142167428862e-06	1.98554575223517e-05	4.62976061258547
SLC25A37	0.680981857950432	7.24993060709421	6.43417779010068	2.02739427878302e-06	2.0001692698965e-05	4.62174892943195
PARP8	0.591400903156995	5.99966520791523	6.43380739210328	2.02907839698939e-06	2.00068752278823e-05	4.62090788181363
ECHS1	-0.613245819579294	9.62828355592654	-6.43281432827372	2.03360071802166e-06	2.00400207743402e-05	4.6186528927391
ZNF627	-0.383913556089778	7.30182286286723	-6.43236955952873	2.03562950167534e-06	2.00485700778236e-05	4.61764290129507
FBXO5	-1.18795938796577	6.10564310431989	-6.43136441445976	2.04022204945439e-06	2.00726578469088e-05	4.61536030836131
ANO10	-0.464857458273389	7.14353471366405	-6.43132540621471	2.04040049356067e-06	2.00726578469088e-05	4.61527172179624
CCNE1	-0.58177068247964	6.07297654068854	-6.42813676936121	2.05504120897525e-06	2.02051745290192e-05	4.60802981800265
FAAH	-0.573869945181726	6.04699510750463	-6.42715208213802	2.05958415035713e-06	2.02383155127581e-05	4.60579319477516
RBM23	-0.40502782382827	8.45026814309337	-6.42618648974583	2.06404899061874e-06	2.0270651776469e-05	4.60359983314663
HDGF	-0.45159527594579	8.94929377001789	-6.42236018362556	2.08183934829644e-06	2.04337443708573e-05	4.59490723014362
SCN3B	0.610076166752746	5.09316687509759	6.42075628942032	2.08934329861243e-06	2.04957454832635e-05	4.59126299243817
SNRPD1	-0.733510882480562	8.088410387993	-6.41888168597433	2.0981489236886e-06	2.0570437914528e-05	4.58700328923439
NTN4	1.47983350209823	6.72832008893616	6.41862172699747	2.09937303497515e-06	2.05707579164846e-05	4.58641254615606
MCM3	-0.812160335715636	8.17387051040723	-6.41721465443958	2.10601145972393e-06	2.06240997459635e-05	4.58321491056095
IRS2	1.70874965989394	8.0777373001253	6.4154677994868	2.11428288213874e-06	2.06914027228578e-05	4.57924478170307
BEX2	1.17612537474435	7.65887472797777	6.41525748707222	2.11528096182126e-06	2.06914027228578e-05	4.57876677437674
FBXW9	-0.632370626375497	6.66912182407392	-6.41492369699146	2.11686602079729e-06	2.06951822474888e-05	4.57800811094125
FAM114A1	0.607715687681301	8.67942487704332	6.41436327903176	2.11952999845049e-06	2.07094993906326e-05	4.57673432113849
SHCBP1	-1.95922840165066	5.18257869891165	-6.4114825135216	2.13327819187294e-06	2.08320407141891e-05	4.57018596805946
TTC26	-0.415768859836107	5.46870859231899	-6.40697270368606	2.15498461313948e-06	2.10253897710862e-05	4.55993263800696
CCNI	0.492828691687269	10.2867081053219	6.40686341001199	2.15551346045888e-06	2.10253897710862e-05	4.55968412262424
MGST3	0.43113882070134	8.19278618295693	6.40543448408383	2.16243995673801e-06	2.10810422659976e-05	4.5564348577037
ANTXR1	0.898431204352693	8.18218029627787	6.40509820123142	2.16407334811142e-06	2.10850600198328e-05	4.55567014234929
CPED1	1.60618771492332	7.84277785164552	6.40457297220514	2.16662701746311e-06	2.10980346624369e-05	4.55447573240437
GABARAPL2	0.457793278344788	9.2611091503234	6.40410648120445	2.16889769082218e-06	2.11082404915699e-05	4.55341487010469
EDN3	-1.78061061387266	6.06974757229963	-6.3995424270111	2.19124254925061e-06	2.12891952688485e-05	4.54303426709043
SCUBE2	-1.65226902513794	7.429765750639	-6.39945688747454	2.19166358116281e-06	2.12891952688485e-05	4.54283969055969
IGF2	-1.44839381410321	8.22945738296823	-6.39930256998246	2.19242335291124e-06	2.12891952688485e-05	4.54248866285924
INS-IGF2	-1.44839381410321	8.22945738296823	-6.39930256998246	2.19242335291124e-06	2.12891952688485e-05	4.54248866285924
UTP23	0.424112103378005	7.13028467015943	6.39851190898697	2.19632035453496e-06	2.13150482973839e-05	4.54069009402409
LIX1L	0.678388374287366	8.07393956072055	6.39792435564043	2.19922087741686e-06	2.13312069935967e-05	4.53935350038834
ADRB3	0.595287203643953	5.86914944169076	6.39710489790621	2.20327277765665e-06	2.13585089872218e-05	4.53748929269436
GSN	0.821616613797625	7.94920160204831	6.39559566137556	2.21075539408782e-06	2.14190190117431e-05	4.53405568285007
KIF22	-0.706583543946352	6.55833090417174	-6.39283500344676	2.22450985168637e-06	2.15401921421005e-05	4.52777432263563
MECP2	0.401665474820527	7.10647421782997	6.39098140816566	2.23379421054746e-06	2.1617969195685e-05	4.52355631578497
MIEN1	-0.581503679934402	8.25213710767737	-6.38869516730293	2.24530032727152e-06	2.17171485436094e-05	4.51835323809794
PUF60	-0.561483557047969	8.8379863242166	-6.38529468369187	2.26252660260125e-06	2.18715127625479e-05	4.51061321772369
MRPL14	-0.770540490800817	8.22222412479089	-6.3835483850481	2.27142561970077e-06	2.19452508808807e-05	4.50663785288089
VAMP2	0.462759858059084	6.94232223302464	6.38199203700483	2.27938688053731e-06	2.20066304857056e-05	4.50309460292898
TRIM16	-0.695078747877852	5.89176608713449	-6.38156882995614	2.28155667126075e-06	2.20066304857056e-05	4.50213106263323
RPRD1A	-0.553248077268385	7.29837644161468	-6.38155987984614	2.28160258148932e-06	2.20066304857056e-05	4.50211068516862
BMP4	0.714554886768743	7.32750726720534	6.38130377678098	2.2829166815402e-06	2.20070108915642e-05	4.50152758994282
VPS25	-0.642891538295254	8.02143764788803	-6.3797602491054	2.29085317056901e-06	2.20611545895261e-05	4.49801312632072
CDC45	-0.86580074995809	6.03025847867212	-6.37971448349092	2.29108891856474e-06	2.20611545895261e-05	4.49790891821061
SNX33	0.553069219641503	6.8807058889249	6.37315597226093	2.3251314544865e-06	2.23764741146652e-05	4.4829727041475
MBNL2	0.692410019766371	7.98063235389334	6.37117504239714	2.33551520964803e-06	2.24562337039863e-05	4.47846039630312
CAMK1D	0.519289285263905	6.00814913003802	6.37107885763699	2.33602060424902e-06	2.24562337039863e-05	4.47824128800759
PROX1	0.824082094406591	6.07392512718141	6.36904314899003	2.34674337942285e-06	2.25467581779274e-05	4.47360370492055
TTC39B	0.76051499904389	5.51688208633685	6.36870972083164	2.34850445941844e-06	2.25489520419215e-05	4.47284407074461
ANK3	-0.86992529593939	7.11836284295692	-6.36850548951929	2.34958382411913e-06	2.25489520419215e-05	4.47237877350028
B3GALT5	-0.40138286559605	5.93558501748104	-6.36686902805918	2.35825091102524e-06	2.26195566549171e-05	4.46865027275689
YAP1	0.584573005980474	9.0626403498681	6.3665658147701	2.35986039315067e-06	2.26224262563833e-05	4.4679593999957
VAV2	-0.45478063155451	6.22766078754059	-6.36567748505621	2.36458220389495e-06	2.26551119590712e-05	4.4659352757727
DNA2	-0.944562674094911	5.73382085576657	-6.36483286986499	2.36908063085675e-06	2.26856223470559e-05	4.46401067365415
ZNF672	-0.376618038633573	6.44170124216933	-6.36301202138394	2.37880832902883e-06	2.27661451223297e-05	4.45986127421257
GGT1	-0.528425854232929	6.55109548802644	-6.36035679719359	2.393066985343e-06	2.28883257924196e-05	4.45380978981603
RRAD	0.882929118771211	5.77268330680153	6.36014163171001	2.39422626012799e-06	2.28883257924196e-05	4.45331937349368
SLC44A3	-1.13189345216683	6.36450169451577	-6.35939448565053	2.39825622399917e-06	2.29141636454597e-05	4.4516163979554
JAM2	1.00651338717163	7.5009160928638	6.35879112601315	2.40151570205881e-06	2.29326153739189e-05	4.45024110882932
ILF2	-0.78042548496253	8.85535232689238	-6.3576013265842	2.40795655700069e-06	2.29814095945919e-05	4.44752897427932
SYNE2	1.04617568839215	6.80962114988973	6.35708259284052	2.41077020434672e-06	2.29955511480918e-05	4.44634647534028
CEP126	0.959516695901371	6.17701790932519	6.35565348652274	2.41853920686438e-06	2.3056918501664e-05	4.44308854189191
MGST2	-0.615222345505961	8.61800519864601	-6.35325941596188	2.43161152563104e-06	2.31687488907395e-05	4.43763025172659
CMKLR1	0.505952325615608	5.81070622039089	6.35289109295731	2.43362909027624e-06	2.3175182704699e-05	4.43679044595745
ERGIC3	-0.372240873565045	7.90018271263765	-6.3494798903173	2.45239632565784e-06	2.33410267709386e-05	4.42901188947821
AGO3	0.460250684828767	6.69836386715041	6.34420180866642	2.4817270849266e-06	2.36071725185993e-05	4.41697365288872
NFYA	-0.422094332733744	6.14655361219538	-6.34390450005585	2.48338990547151e-06	2.36099816728885e-05	4.41629545671493
UBE2N	-0.636645330112589	8.54522167914105	-6.34362587325924	2.48494927612265e-06	2.36118047618369e-05	4.41565986674433
SPEF2	-0.494305235561353	6.01733853807717	-6.34079542601435	2.50084719348976e-06	2.37497947170521e-05	4.40920268147616
RAB11FIP5	0.472865516872457	6.95935013721445	6.33918006804194	2.50996691034988e-06	2.38232978049427e-05	4.4055171035576
RAB31	0.738754965423587	9.62852446945456	6.33579220112794	2.52920435359652e-06	2.3992699541123e-05	4.3977864208336
CEP70	-0.692761562755662	6.30864188853095	-6.33278035915586	2.5464333848001e-06	2.41428733600075e-05	4.39091267314177
SYTL1	-0.979782725477279	6.55851420976825	-6.32931438728154	2.56640906401222e-06	2.43189091603573e-05	4.38300120434915
TFDP1	-0.593393606964153	7.1271014630687	-6.32878286386528	2.56948659265389e-06	2.43347153166041e-05	4.38178782088538
FOXP2	0.494619207178878	4.90720062901511	6.32676174674437	2.58122344242206e-06	2.44324686038469e-05	4.37717363628247
IFIT2	0.655350393277094	6.95539728566238	6.32637710278971	2.58346332368838e-06	2.4440270840263e-05	4.37629544605118
STOX2	0.665176273725682	5.88643334282889	6.32530878809192	2.58969484424238e-06	2.44858058520507e-05	4.37385626119098
MAGOH	-0.427190889415006	7.8920871529252	-6.32309529177268	2.60265528858493e-06	2.4586212556236e-05	4.36880197255688
STK17A	0.600604607087122	6.60819450342574	6.32300893507707	2.60316226775554e-06	2.4586212556236e-05	4.36860477466111
DOK5	0.986297659405502	6.67113303812392	6.3191811603383	2.62573609521556e-06	2.47858576729889e-05	4.35986308877397
MYB	-0.793352438807629	5.06851766806192	-6.31872876000541	2.6284172841597e-06	2.4797608967769e-05	4.3588298082025
DDX24	0.496561444529327	8.98678796575566	6.31847579393517	2.62991773103714e-06	2.47982138865955e-05	4.35825202450311
SNX3	0.332141667897909	9.7442951835888	6.31700332154429	2.63866900621039e-06	2.48486237403948e-05	4.35488869890121
MIS18A	-0.721727730725692	6.60669689192907	-6.31658844594053	2.64114009738826e-06	2.48486237403948e-05	4.35394102232611
PAQR7	0.669247380153602	6.90278635549209	6.31646472540708	2.64187746297486e-06	2.48486237403948e-05	4.35365841079374
RSAD2	1.062425256067	5.71073163088081	6.31646335536387	2.64188562951505e-06	2.48486237403948e-05	4.3536552812306
UBXN6	0.380053704862591	8.00098572771471	6.31636699562444	2.642460074565e-06	2.48486237403948e-05	4.35343516800812
SNRPA1	-0.492693444279665	7.92124248831413	-6.31394597764881	2.65693493994288e-06	2.49669997318681e-05	4.3479045221321
CAMSAP3	-0.558949074307045	5.32595770556619	-6.3137782662707	2.65794066071089e-06	2.49669997318681e-05	4.34752137246368
EMP3	0.583412851315403	8.40770150775225	6.31311601250019	2.66191583192984e-06	2.49907432508258e-05	4.34600837092896
ADAP2	0.699744745454007	6.8308867539024	6.30987402214757	2.68146387710342e-06	2.51605836077123e-05	4.33860091667442
RMND5A	-0.320822747047408	6.65043507521943	-6.30604844376867	2.70471994186168e-06	2.53650134688984e-05	4.32985851149926
ZNF440	-0.481140571638154	5.26375731587849	-6.30479457718474	2.71238717773953e-06	2.54231078304414e-05	4.32699274940622
RAD51	-0.834479799317431	5.21436096101158	-6.30382169849724	2.71835153912918e-06	2.54651868274907e-05	4.32476907303258
CDC42BPB	0.40218977176304	6.46043754321129	6.29779316040963	2.75561093951462e-06	2.57972637282261e-05	4.31098744348435
RAB30	0.386679399945952	6.05181690214998	6.29760401281877	2.75678839146118e-06	2.57972637282261e-05	4.31055497294997
ZNF443	-0.605184043429492	6.51780278139695	-6.29501127480063	2.77298032460247e-06	2.59347266003584e-05	4.30462647928917
TPP1	0.640696647382242	8.06812993890748	6.29461500604163	2.77546363150779e-06	2.59438979956589e-05	4.30372031321835
ZBTB8A	-0.61828205209221	7.94962528312418	-6.29250562217542	2.78872093138797e-06	2.60413509814547e-05	4.29889638770672
CNOT8	-0.479011636656248	7.5309932311698	-6.29247628634184	2.78890576106052e-06	2.60413509814547e-05	4.2988292963684
PRDM1	-1.49313602073312	7.76938528146672	-6.28859191744528	2.81349024765529e-06	2.62567076355506e-05	4.28994484445157
NIPA2	-0.510992648003616	7.93842553526473	-6.28665535816332	2.82582966471603e-06	2.63576170509574e-05	4.28551484551909
LILRA4	0.486906990708983	5.65409557550158	6.28613369755677	2.82916305845687e-06	2.6368412612554e-05	4.28432144201707
PLEKHM3	0.498554856879162	6.13713044332668	6.28599631153198	2.83004162010209e-06	2.6368412612554e-05	4.28400713873922
CKAP2L	-0.770216263034804	5.89626703028998	-6.28265507008725	2.85149454644232e-06	2.65539662051385e-05	4.27636259442298
DUSP26	0.480232992784805	6.08885026264209	6.28182703936815	2.85683673494343e-06	2.658937263008e-05	4.2744679182929
OIP5	-1.29316937337768	5.59431236921119	-6.2800511715197	2.86832864571163e-06	2.66819472350276e-05	4.27040416685349
TRIM32	-0.384670082578362	6.63066447525828	-6.27787330791575	2.88248656878934e-06	2.67992087292126e-05	4.26542003415451
MCM8	-0.639273596647046	5.68704006555585	-6.27700716946176	2.88813705492353e-06	2.68372907713965e-05	4.26343769076011
PIGW	-0.905655179957209	5.67747154828711	-6.27482173520315	2.90244477946279e-06	2.69557337909764e-05	4.25843547954679
LILRB5	0.788737413119613	5.68069397562952	6.27155626193883	2.92395871270298e-06	2.71188007954033e-05	4.25096017653306
GGTLC1	-0.552180241790944	6.5577729654058	-6.27150305294958	2.92431061830209e-06	2.71188007954033e-05	4.25083836084951
BCL11A	-0.758403956496966	6.17896013480727	-6.27144189472073	2.92471515094358e-06	2.71188007954033e-05	4.25069834592811
PLEKHO2	0.562503261884464	7.70320748531834	6.27099886069699	2.92764732181621e-06	2.71314176120005e-05	4.24968405650499
ZNF540	0.634367252402685	5.7289859693524	6.26935364742084	2.93856234448525e-06	2.72179607712113e-05	4.2459172842455
MORF4L2	0.520295977401094	10.1281977095607	6.26493784722442	2.96806501622603e-06	2.74764839169664e-05	4.23580564955595
C1orf21	0.758480885666351	6.55128115261413	6.26275347719258	2.9827710693223e-06	2.75978255690511e-05	4.23080290112782
PTGDR	0.974690225691258	5.1159361522035	6.26170170853836	2.98987858014846e-06	2.76487700515603e-05	4.2283938988258
C2CD2	0.79665452634322	7.8974953717912	6.26074689247346	2.99634593009538e-06	2.76937432993023e-05	4.22620685183606
TTC7B	0.581384677551238	6.79936426989319	6.25835634603391	3.01260093860608e-06	2.78290825067063e-05	4.22073075334014
SKA3	-0.814784255678204	5.8588169635139	-6.25754023492781	3.01817089824791e-06	2.78656259669787e-05	4.21886111533105
MUC16	-2.09987812712499	6.75874215347982	-6.25730225169918	3.01979711857464e-06	2.78657387772267e-05	4.21831590280847
AHCTF1	0.504525983677799	6.46306134784908	6.25509695749576	3.03490937626803e-06	2.79902299045232e-05	4.21326333645129
FGD4	1.06029532790121	6.08428906194335	6.24670524075732	3.09312676201609e-06	2.85119239435173e-05	4.19403201946261
TPSAB1	1.10782658443495	6.7712525326528	6.24351325392925	3.1155701075529e-06	2.87034780719855e-05	4.18671486332223
C2orf74	1.03144033324071	6.79490841812161	6.24175707360794	3.12798909016725e-06	2.880252354226e-05	4.18268859409663
MMEL1	-0.923443482534666	6.49308687030037	-6.2412767488357	3.1313945648685e-06	2.88185112806261e-05	4.18158732768516
TAF3	0.520630609972837	6.2627258872829	6.24078292012676	3.13489973818412e-06	2.88335696414261e-05	4.18045507316453
F11R	-0.576421589032688	8.03013827082221	-6.24046171175953	3.13718181563593e-06	2.88335696414261e-05	4.17971858933989
BCL9	-0.565585002335907	6.98206785209904	-6.24034084542415	3.13804097053228e-06	2.88335696414261e-05	4.17944145751577
LEFTY2	1.34461348873342	6.91619476165267	6.23670218488402	3.16401875194656e-06	2.90567998682751e-05	4.17109768622853
LARP4B	-0.332606801820875	6.53332075347957	-6.23247491168211	3.19447544012192e-06	2.93209029631606e-05	4.16140231657795
SLC38A5	-0.964833424031575	7.07634982454049	-6.23176592019826	3.19961289462129e-06	2.93416686399757e-05	4.15977602939941
PDE3A	0.714218065136788	6.04595618396355	6.23169368283628	3.20013681141467e-06	2.93416686399757e-05	4.15961032793436
CCNE2	-1.34783401512985	5.03102199374786	-6.2299601570165	3.21273594503017e-06	2.94270895351879e-05	4.1556337101384
PRKCZ	-0.62133193855373	6.68792392270245	-6.22966213571146	3.21490704988301e-06	2.94270895351879e-05	4.15495003105299
KDM1A	-0.461655276434682	8.2898835253741	-6.22963839519289	3.21508006568609e-06	2.94270895351879e-05	4.15489556842678
LEPROT	0.698285071945128	7.98224116893164	6.22947502238932	3.21627095006658e-06	2.94270895351879e-05	4.15452077659734
DNM1	-0.579057968708894	6.27881846285957	-6.22660015397934	3.23730095008841e-06	2.96038140377524e-05	4.14792508446946
THEM6	-0.623008736041139	6.44425753773876	-6.22551238545404	3.24529475601334e-06	2.96612037917259e-05	4.14542922184913
ADM5	0.519969935405303	6.10336996218044	6.22423398525124	3.25471530543129e-06	2.97178071888724e-05	4.14249579032689
PSMA4	-0.566011636133972	9.52773529920314	-6.2242048401341	3.25493040221012e-06	2.97178071888724e-05	4.14242891149113
CMTM7	-0.800942054434617	7.38901120281951	-6.22123902583113	3.27689494381902e-06	2.99025323493845e-05	4.13562281045156
SRSF1	-0.421818860165194	8.51341021851197	-6.21938825383278	3.29067839452473e-06	3.00124471640092e-05	4.13137506925895
CHAF1A	-0.558885089801351	6.14807586832828	-6.2163589863181	3.31336674238227e-06	3.01950809932939e-05	4.12442171960434
DRC1	-0.524655189262751	6.20097785449741	-6.21624801794848	3.31420089674439e-06	3.01950809932939e-05	4.12416698458895
CCDC24	-0.446869349826983	6.77182948137902	-6.21542937214154	3.32036133963835e-06	3.02146960583651e-05	4.12228768833733
RBM4	-0.337439158726926	7.70787794572597	-6.2153076509439	3.32127831166167e-06	3.02146960583651e-05	4.12200825687788
ZNF516	-1.19118579622748	8.27203696502285	-6.21526442607049	3.3216040034044e-06	3.02146960583651e-05	4.12190902652302
C7orf31	0.637746539568261	5.79224868393667	6.21467930675309	3.32601599060491e-06	3.02388973553416e-05	4.1205657610594
RAP2C	0.535548229063869	7.01171848597255	6.21364970269947	3.33379410174736e-06	3.02936606140359e-05	4.11820199436707
CLEC10A	0.853975439960639	6.09158240035113	6.21341726480572	3.33555262040177e-06	3.02936959448904e-05	4.11766834678833
LPIN2	0.394114314963054	7.29979703735551	6.21005890904171	3.36106660179827e-06	3.0509366393295e-05	4.10995732405289
SYNE3	0.860766036624634	5.79758281577995	6.20862888088611	3.37199130364857e-06	3.05844510117901e-05	4.10667349851677
PACRG	-0.545333313327346	5.17504119990232	-6.20851259748119	3.37288124682585e-06	3.05844510117901e-05	4.10640646275236
DEGS2	-1.02361812238902	6.01092718452263	-6.20627874378641	3.39002417004541e-06	3.07149348061584e-05	4.10127630130526
UBE2D1	-0.573438434135261	6.48279467033661	-6.20617412958064	3.39082917697874e-06	3.07149348061584e-05	4.10103603578256
MICU1	0.410550892614219	8.16052851094412	6.205721902339	3.39431131936067e-06	3.0730353921742e-05	4.09999739985234
CTHRC1	1.76684528947107	8.74747830893798	6.20435899883634	3.40482780204575e-06	3.08094088062473e-05	4.09686706550786
WNT2	-1.5152693629675	7.80617266900577	-6.20232502719132	3.42058444849075e-06	3.09357729194305e-05	4.09219503094688
SEC31A	0.331592041405012	10.2697898037789	6.19987619769036	3.43965392639521e-06	3.10919502823106e-05	4.08656946056194
NDUFA11	-0.605878820405115	9.26069728576326	-6.19927354255101	3.44436356835757e-06	3.11182297266842e-05	4.08518491019615
FANCF	-0.545032128492652	6.89394534244774	-6.19707506724223	3.4616002715126e-06	3.12486730822869e-05	4.08013375475508
LPIN1	0.504388979808871	7.61528877998126	6.19697056995592	3.4624217553672e-06	3.12486730822869e-05	4.07989365142116
CLEC2B	1.421884270876	7.98312163640938	6.19561005817317	3.47313536122629e-06	3.1328987466861e-05	4.07676749453107
CHST10	-0.416535738213868	7.08168689017688	-6.19326883807414	3.49165121502554e-06	3.14739109480649e-05	4.07138740739906
RFTN2	0.629502732594903	5.46538120924459	6.19311800266954	3.49284757465927e-06	3.14739109480649e-05	4.07104076926847
CBFB	-0.469470586954878	7.54545203771163	-6.1908186342133	3.51113716621661e-06	3.16222134453468e-05	4.06575622991685
WDR81	0.34962281177474	7.71798814395506	6.18899222000319	3.52573460573609e-06	3.17332269162403e-05	4.06155824567686
EFCC1	0.479231457418162	5.37381722158076	6.18881685696001	3.52713944119694e-06	3.17332269162403e-05	4.06115515715417
SLC45A3	0.396308474412081	6.38428266754787	6.18695021006984	3.54212871408808e-06	3.1847678845511e-05	4.05686428305339
LAYN	0.469988073887963	5.61336680182663	6.18677363166003	3.54355001808437e-06	3.1847678845511e-05	4.056458361183
GJA4	-1.02200443579583	7.34901241056721	-6.18260971943344	3.57723557284221e-06	3.21337003980857e-05	4.04688528483003
ARMCX1	0.7133325426776	9.00851089352645	6.18222799239372	3.58034004788922e-06	3.21448626764469e-05	4.04600757675909
TRPT1	-0.489756609203793	7.53811554810325	-6.18149776951115	3.58628642050713e-06	3.21677856803741e-05	4.04432852475586
IGSF3	-0.403546632153781	5.93291839610846	-6.18145689096975	3.58661960235854e-06	3.21677856803741e-05	4.04423452816492
MRRF	-0.462898652582069	7.40189913029547	-6.17760589646919	3.61814970423184e-06	3.24337251524209e-05	4.03537868372625
ZC3H6	0.627385788593297	6.08355599849129	6.17203478263099	3.66426597432881e-06	3.28300737139527e-05	4.02256432923349
GRTP1	-0.679401732652702	6.21499518381104	-6.17146590264514	3.66900873161049e-06	3.28555164684933e-05	4.02125563287684
MEF2A	0.540822006266855	7.17046494686982	6.16993955784025	3.68176493531822e-06	3.29362296727339e-05	4.01774413384121
MRPL3	-0.615141612528843	9.80735156095461	-6.16993089867818	3.6818374322836e-06	3.29362296727339e-05	4.01772421190088
SLFN13	-0.904504511935563	4.99347446628722	-6.16939121025628	3.68635874026653e-06	3.29595979547911e-05	4.01648254663034
SLC37A4	-0.405566265206785	7.02812592209318	-6.16875219892673	3.69171948342227e-06	3.29896021138276e-05	4.01501232716121
STARD3NL	-0.505854324376427	8.50599158647412	-6.16853586908975	3.69353610692319e-06	3.29896021138276e-05	4.01451459137098
ECHDC2	0.920391637609759	8.78746360212575	6.16742701984749	3.70286200351075e-06	3.30557975649499e-05	4.01196324961064
TDP1	-0.512170257476649	6.14513519752212	-6.16533950189971	3.72048433957866e-06	3.31959494174809e-05	4.00715973241366
BAG4	0.349141989020308	6.94782760842529	6.16309707790727	3.73950995894814e-06	3.33484707857642e-05	4.00199923536067
MFSD12	-0.482196112827981	7.07824665942299	-6.16232503776731	3.74608326303511e-06	3.33898438494069e-05	4.0002224099197
FAM133A	0.57042950812748	4.71563299202836	6.16048825406661	3.76176956111241e-06	3.35123588609937e-05	3.99599484989807
SPDEF	-0.842189938930614	7.4604073121484	-6.15948888457051	3.77033247526336e-06	3.35499550669759e-05	3.99369453619574
TDGF1	1.63832640491366	7.19780832634714	6.1593155779296	3.77181944888504e-06	3.35499550669759e-05	3.9932956139496
TDGF1P3	1.63832640491366	7.19780832634714	6.1593155779296	3.77181944888504e-06	3.35499550669759e-05	3.9932956139496
ADGRB3	-0.619731903410009	4.19543541458176	-6.15656945164598	3.79546148237019e-06	3.3742864311597e-05	3.98697406361467
LAPTM4B	-0.714176146052889	10.1223583089329	-6.15617614584488	3.79885993130401e-06	3.37556956839752e-05	3.98606861096826
CADPS2	0.742422158316517	7.03549664836827	6.15109319300797	3.84306145717737e-06	3.41308930340367e-05	3.97436532684774
SLC26A2	-1.33719035467354	8.49139500310435	-6.14932520228002	3.85855898728206e-06	3.42509104963623e-05	3.97029394353555
GRP	0.650821675435012	5.44190690966918	6.14627387049093	3.88545632872807e-06	3.44719442525643e-05	3.96326644336667
RMI2	-0.682673934089007	6.51845144014216	-6.14557051279706	3.89168354505734e-06	3.45094588625655e-05	3.96164640182501
CCSER2	0.450427353002035	6.53510695262858	6.14236105234701	3.92022851056082e-06	3.47447357468339e-05	3.95425337978509
SSR2	-0.423219145463666	10.7344651561197	-6.14115615709693	3.93100006923392e-06	3.48223274475749e-05	3.95147760366712
ATP8A1	0.627867785853075	5.34124935352091	6.13842275377664	3.95554860766661e-06	3.50041642029865e-05	3.94517994492083
FBXO11	0.490268089694499	7.90675796855268	6.13841904020822	3.95558206545188e-06	3.50041642029865e-05	3.94517138844745
TMEM256	-0.542505373603946	8.33581343372688	-6.13780031715239	3.96116055949064e-06	3.50355722641424e-05	3.94374576105213
EXOC8	0.500552831359517	6.80697618020377	6.1345948784368	3.99019034214368e-06	3.52742633164929e-05	3.93635930270384
IMMP2L	0.357018010959746	6.10254357082837	6.1308760713219	4.02414221300919e-06	3.55562002597767e-05	3.92778846929784
FAM111A	-0.471631463085144	6.94482877501236	-6.12590196681925	4.07001710903243e-06	3.59431434206879e-05	3.91632218148096
NUTF2	-0.522567211970792	7.90463885420966	-6.12494897945707	4.07886714076217e-06	3.60028840415434e-05	3.91412505344933
LVRN	1.08303630809445	4.79709896501016	6.12047464413935	4.12068245980305e-06	3.63533892020949e-05	3.90380809011434
GLT8D2	1.14698433947472	8.35542884537303	6.11843265143109	4.13991153764454e-06	3.65043782928667e-05	3.89909892757899
DOCK11	0.971300711231351	6.19687448990618	6.11366899108411	4.18512761395907e-06	3.68842410694248e-05	3.88811141830665
EFCAB2	-0.480216184721388	5.37416030527181	-6.11337618276357	4.18792333508207e-06	3.68900491735673e-05	3.88743596850647
ADGRD1	-0.675960484521349	7.61912195459408	-6.1130717160094	4.19083239585204e-06	3.68968492169227e-05	3.88673361527522
CSF1R	0.854585528209589	7.66164237145359	6.10996266824888	4.2206566830699e-06	3.71404880903169e-05	3.87956099855298
POLR2H	-0.455136132993383	8.33610644800384	-6.10925100765179	4.22751393121726e-06	3.71818787684493e-05	3.87791904158222
GJA5	0.8791371030376	5.59857102876675	6.10782980353729	4.24124214134335e-06	3.72836280907805e-05	3.87463984953277
ASH1L	0.465030406767908	8.08409981725119	6.10709242232898	4.24838287483288e-06	3.73273945720049e-05	3.87293837967957
MACC1	-0.591479465335866	4.63762203656188	-6.10562127255827	4.26266611073526e-06	3.74338404892392e-05	3.86954360173376
NCALD	0.593037893622781	6.89857468699353	6.10533231963758	4.26547728827119e-06	3.74394841799705e-05	3.86887679599139
PSRC1	-1.17584606245841	6.35451403969524	-6.1045064053963	4.27352293598981e-06	3.74910434399716e-05	3.86697081553853
PAIP2B	0.723486104539912	6.56551591559602	6.10148575455386	4.30308102030819e-06	3.77311802009247e-05	3.85999937073655
TIMM9	0.328284931846423	7.48190434151799	6.09863173416271	4.33120063932407e-06	3.79560098828851e-05	3.8534115995281
MED4	-0.478967899852858	7.1777009898743	-6.09843774344564	4.3331187650835e-06	3.79560098828851e-05	3.85296379027797
SIAH3	-1.13116339284647	4.23673340362391	-6.09746832320157	4.34271714402417e-06	3.80207969024226e-05	3.85072591489254
KIF18A	-1.07230390384799	4.30529163315059	-6.09680175549505	4.34932954420847e-06	3.80593890424528e-05	3.84918710653384
PNOC	2.39506995426397	6.50049804472945	6.09612296341484	4.35607379118123e-06	3.80990952404984e-05	3.84762002872889
INTS5	-0.271828254454944	7.18579440227933	-6.09421867416269	4.37505129612399e-06	3.82457015835852e-05	3.8432234721369
TNFAIP8L3	0.913781799132405	5.6049625643666	6.0909948107582	4.40737214994146e-06	3.85087450246656e-05	3.83577944616496
HSPA6	1.36134690121445	6.38781659123291	6.08742655467549	4.44343048145352e-06	3.88041614882626e-05	3.82753891152743
LYST	0.414717877589784	6.23385207652782	6.08652559374208	4.45258257121992e-06	3.88644277513205e-05	3.82545801676921
PPP4C	-0.507957430367821	8.52842886218351	-6.08505386667565	4.46757406018577e-06	3.89595020473964e-05	3.82205867219114
DUSP14	-0.632456984356351	7.08210235725097	-6.08498587499433	4.46826789132417e-06	3.89595020473964e-05	3.82190162177035
BUB1	-0.729114542968475	5.00454649062676	-6.08479222440622	4.47024463109715e-06	3.89595020473964e-05	3.82145431573076
SSR4	-0.816748533478632	10.6444560256501	-6.08328323508859	4.48567870047335e-06	3.90742899917621e-05	3.81796862267413
C8orf88	0.609250735285965	6.28992642287789	6.08250345343319	4.49367571294387e-06	3.91242113887927e-05	3.81616726945309
EIF4E	-0.600816509579349	6.97321913959976	-6.0818100282334	4.50079934478017e-06	3.91664822014263e-05	3.81456535169885
GPR39	-0.454487957187959	5.28079967215544	-6.0812445415563	4.50661719654218e-06	3.91973530973808e-05	3.81325895355679
ALG8	-0.722131721100801	7.86474005916646	-6.07946731869315	4.52495176021129e-06	3.93370051057643e-05	3.80915295801619
TMEM158	-1.61175311500363	7.1864248917197	-6.07016229467874	4.62219868421592e-06	4.0162184339702e-05	3.78764968199546
SKIDA1	0.507836738864624	4.3622078234425	6.06905954489614	4.63386428698247e-06	4.02432932166763e-05	3.78510069418409
UACA	0.587984179917727	7.4885985575811	6.0681858970292	4.64312766624194e-06	4.0303468656444e-05	3.78308118026018
ZNF185	-0.948495138771671	7.24921493818372	-6.06724908631221	4.65308180269511e-06	4.03695765444879e-05	3.78091557011544
PDZD2	1.35718440274234	6.68506272073625	6.06684242233177	4.65740962214683e-06	4.038682929501e-05	3.77997546268747
CEP85	-0.424063033827363	6.12414071396143	-6.06417273849626	4.68592342604266e-06	4.06136887302342e-05	3.77380337393746
MAGOHB	-0.414449195977401	7.19807922744247	-6.06276119292758	4.70107162615089e-06	4.07245366911666e-05	3.77053969264657
FMNL2	0.719874566257562	7.50643401900169	6.06204383816198	4.70878919495468e-06	4.07709355320424e-05	3.76888099226851
SLC7A2	0.85110889202539	7.15230939734641	6.05942199370685	4.73710631119844e-06	4.09955591292437e-05	3.76281818196597
OTUD1	0.815567806910502	7.14791342110206	6.05749792085486	4.75799787474659e-06	4.11557281099699e-05	3.75836845258274
HTRA3	0.987232867315687	6.91767101875243	6.05335875316441	4.803260741132e-06	4.15264380048292e-05	3.74879463607097
DNAAF1	-0.679760359716087	6.69035815678367	-6.05265467240438	4.8110037363521e-06	4.15725623163759e-05	3.74716593107018
ACAP2	0.615314880195528	7.19106358290616	6.05095139854237	4.82978797808769e-06	4.17140017217028e-05	3.74322564085326
[truncated: 15,266 more rows]
