# Supplementary material for: Identification and validation of immune-related and inflammation-related genes in endometriosis
Source: Front Endocrinol (Lausanne). 2025 May 8;16:1545670. doi: 10.3389/fendo.2025.1545670 (PMC12095003; doi:10.3389/fendo.2025.1545670)
Supplement: Supplementary file 2 [file Table2.csv]

ONTOLOGY	ID	Description	GeneRatio	BgRatio	pvalue	p.adjust	qvalue	geneID	Count
BP	GO:0019221	cytokine-mediated signaling pathway	14/56	496/18903	1.29324465089386e-10	2.63045961991811e-07	1.62676563980859e-07	CXCL12/MX1/TXK/IL20RA/LEPR/LIFR/OSMR/CXCL2/HSPA1A/HSPA1B/CCL2/TNFAIP3/GHR/ANGPT1	14
BP	GO:2000351	regulation of endothelial cell apoptotic process	6/56	60/18903	2.2710822724547e-08	2.30969067108643e-05	1.42839121872809e-05	SEMA5A/SCG2/CCL2/TNFAIP3/THBS1/ANGPT1	6
BP	GO:0072577	endothelial cell apoptotic process	6/56	66/18903	4.0659269878794e-08	2.61278389404828e-05	1.61583437012249e-05	SEMA5A/SCG2/CCL2/TNFAIP3/THBS1/ANGPT1	6
BP	GO:0048545	response to steroid hormone	10/56	339/18903	5.16331496631763e-08	2.61278389404828e-05	1.61583437012249e-05	BMP6/NR3C1/HSPA1A/HSPA1B/NR3C2/PTGER2/THBS1/ADM/GHR/NR4A3	10
BP	GO:0048846	axon extension involved in axon guidance	5/56	37/18903	7.70732712108636e-08	2.61278389404828e-05	1.61583437012249e-05	CXCL12/SEMA3C/SEMA5A/SEMA6D/NRP2	5
BP	GO:1902284	neuron projection extension involved in neuron projection guidance	5/56	37/18903	7.70732712108636e-08	2.61278389404828e-05	1.61583437012249e-05	CXCL12/SEMA3C/SEMA5A/SEMA6D/NRP2	5
BP	GO:0050920	regulation of chemotaxis	8/56	230/18903	3.65431599879541e-07	0.000106183982022141	6.5667783737752e-05	CXCL12/SEMA3C/SEMA5A/SEMA6D/SCG2/CCL2/THBS1/PDGFRA	8
BP	GO:0032102	negative regulation of response to external stimulus	10/56	436/18903	5.30247537208494e-07	0.000134815436335259	8.33744482847566e-05	HLA-DRB1/KLRC1/SEMA3C/SEMA5A/SEMA6D/SOCS3/CCL2/TNFAIP3/THBS1/PDGFRA	10
BP	GO:0001755	neural crest cell migration	5/56	59/18903	8.42463447407379e-07	0.000168926469434513	0.000104469870607174	SEMA3C/SEMA5A/SEMA6D/NRTN/NRP2	5
BP	GO:1904035	regulation of epithelial cell apoptotic process	6/56	110/18903	8.67366992559221e-07	0.000168926469434513	0.000104469870607174	SEMA5A/SCG2/CCL2/TNFAIP3/THBS1/ANGPT1	6
BP	GO:0032103	positive regulation of response to external stimulus	10/56	464/18903	9.33798738942949e-07	0.000168926469434513	0.000104469870607174	CXCL12/NFKBIZ/TXK/SEMA5A/SCG2/OSMR/PLSCR1/BMP6/CD14/THBS1	10
BP	GO:0090497	mesenchymal cell migration	5/56	61/18903	9.96616338846685e-07	0.000168926469434513	0.000104469870607174	SEMA3C/SEMA5A/SEMA6D/NRTN/NRP2	5
BP	GO:0001936	regulation of endothelial cell proliferation	7/56	183/18903	1.1041843166529e-06	0.000172762376928615	0.000106842126186252	CXCL12/SEMA5A/SCG2/NRP2/BMP6/CCL2/THBS1	7
BP	GO:0050922	negative regulation of chemotaxis	5/56	69/18903	1.8491377333269e-06	0.000262062327040208	0.000162068250692464	SEMA3C/SEMA5A/SEMA6D/CCL2/THBS1	5
BP	GO:0001935	endothelial cell proliferation	7/56	199/18903	1.93261303126997e-06	0.000262062327040208	0.000162068250692464	CXCL12/SEMA5A/SCG2/NRP2/BMP6/CCL2/THBS1	7
BP	GO:0048841	regulation of axon extension involved in axon guidance	4/56	33/18903	2.65116266811963e-06	0.000337029054184708	0.000208430222921247	CXCL12/SEMA3C/SEMA5A/SEMA6D	4
BP	GO:1904019	epithelial cell apoptotic process	6/56	137/18903	3.13032310463366e-06	0.000361565068798482	0.000223604128351801	SEMA5A/SCG2/CCL2/TNFAIP3/THBS1/ANGPT1	6
BP	GO:0050678	regulation of epithelial cell proliferation	9/56	414/18903	3.23830598275874e-06	0.000361565068798482	0.000223604128351801	CXCL12/SEMA5A/SCG2/NRP2/BMP6/CCL2/TNFAIP3/THBS1/NR4A3	9
BP	GO:2000352	negative regulation of endothelial cell apoptotic process	4/56	35/18903	3.3774514784519e-06	0.000361565068798482	0.000223604128351801	SEMA5A/SCG2/TNFAIP3/ANGPT1	4
BP	GO:0050679	positive regulation of epithelial cell proliferation	7/56	224/18903	4.23081295144623e-06	0.000430273677162081	0.000266095867209381	CXCL12/SEMA5A/SCG2/NRP2/BMP6/TNFAIP3/NR4A3	7
BP	GO:0014032	neural crest cell development	5/56	83/18903	4.62917837093053e-06	0.000448368990784414	0.000277286624223658	SEMA3C/SEMA5A/SEMA6D/NRTN/NRP2	5
BP	GO:2001234	negative regulation of apoptotic signaling pathway	7/56	233/18903	5.48133477272472e-06	0.000506774314896458	0.000313406461885456	CXCL12/SCG2/NR4A2/HSPA1A/HSPA1B/TNFAIP3/THBS1	7
BP	GO:0048864	stem cell development	5/56	89/18903	6.52923370885129e-06	0.000577411363643631	0.000357090813825048	SEMA3C/SEMA5A/SEMA6D/NRTN/NRP2	5
BP	GO:0070424	regulation of nucleotide-binding oligomerization domain containing signaling pathway	3/56	13/18903	6.89680106961315e-06	0.000584503890649714	0.000361477073604724	HSPA1A/HSPA1B/TNFAIP3	3
BP	GO:0071526	semaphorin-plexin signaling pathway	4/56	44/18903	8.58487874529696e-06	0.00069846573471736	0.000431954951605468	SEMA3C/SEMA5A/SEMA6D/NRP2	4
BP	GO:0062208	positive regulation of pattern recognition receptor signaling pathway	4/56	45/18903	9.40172815756132e-06	0.000713019539286873	0.000440955519043531	RSAD2/HSPA1A/HSPA1B/CD14	4
BP	GO:0014033	neural crest cell differentiation	5/56	96/18903	9.4648611409762e-06	0.000713019539286873	0.000440955519043531	SEMA3C/SEMA5A/SEMA6D/NRTN/NRP2	5
BP	GO:0050673	epithelial cell proliferation	9/56	481/18903	1.08659323993303e-05	0.000735232620377764	0.000454692843425673	CXCL12/SEMA5A/SCG2/NRP2/BMP6/CCL2/TNFAIP3/THBS1/NR4A3	9
BP	GO:0002468	dendritic cell antigen processing and presentation	3/56	15/18903	1.09261269210093e-05	0.000735232620377764	0.000454692843425673	HLA-DRA/HLA-DRB1/THBS1	3
BP	GO:2001237	negative regulation of extrinsic apoptotic signaling pathway	5/56	99/18903	1.10007146923273e-05	0.000735232620377764	0.000454692843425673	SCG2/HSPA1A/HSPA1B/TNFAIP3/THBS1	5
BP	GO:0050919	negative chemotaxis	4/56	47/18903	1.12056102417457e-05	0.000735232620377764	0.000454692843425673	SEMA3C/SEMA5A/SEMA6D/NRP2	4
BP	GO:0030522	intracellular receptor signaling pathway	7/56	266/18903	1.29982807979082e-05	0.00080808367216548	0.000499746410100786	NR4A2/NR3C1/HSPA1A/HSPA1B/NR3C2/TNFAIP3/NR4A3	7
BP	GO:0070431	nucleotide-binding oligomerization domain containing 2 signaling pathway	3/56	16/18903	1.34192918013803e-05	0.00080808367216548	0.000499746410100786	HSPA1A/HSPA1B/TNFAIP3	3
BP	GO:2001233	regulation of apoptotic signaling pathway	8/56	374/18903	1.35077899968664e-05	0.00080808367216548	0.000499746410100786	CXCL12/SCG2/IL20RA/NR4A2/HSPA1A/HSPA1B/TNFAIP3/THBS1	8
BP	GO:0002822	regulation of adaptive immune response based on somatic recombination of immune receptors built from immunoglobulin superfamily domains	6/56	182/18903	1.59728773131587e-05	0.000907370691046662	0.000561148877400384	HLA-DRA/HLA-DRB1/KLRC1/NFKBIZ/RSAD2/TNFAIP3	6
BP	GO:0062207	regulation of pattern recognition receptor signaling pathway	5/56	107/18903	1.60596582486135e-05	0.000907370691046662	0.000561148877400384	RSAD2/HSPA1A/HSPA1B/TNFAIP3/CD14	5
BP	GO:0009266	response to temperature stimulus	6/56	186/18903	1.80665889963806e-05	0.000993174108611843	0.000614212627330721	CXCL12/HSPA1A/HSPA1B/CD14/THBS1/ADM	6
BP	GO:0002221	pattern recognition receptor signaling pathway	6/56	187/18903	1.86231769106816e-05	0.00099683004832438	0.00061647358471647	COLEC12/RSAD2/HSPA1A/HSPA1B/TNFAIP3/CD14	6
BP	GO:0010518	positive regulation of phospholipase activity	4/56	55/18903	2.10528913064585e-05	0.00109798925429068	0.000679033876146233	TXK/FGFR3/ADCYAP1R1/PDGFRA	4
BP	GO:0009408	response to heat	5/56	114/18903	2.18310430897153e-05	0.00111010854111202	0.000686528855058151	CXCL12/HSPA1A/HSPA1B/CD14/THBS1	5
BP	GO:0001938	positive regulation of endothelial cell proliferation	5/56	115/18903	2.27721544854777e-05	0.00111744903911965	0.00069106846853386	CXCL12/SEMA5A/SCG2/NRP2/BMP6	5
BP	GO:0032026	response to magnesium ion	3/56	19/18903	2.30741689493732e-05	0.00111744903911965	0.00069106846853386	BMP6/CD14/THBS1	3
BP	GO:0002819	regulation of adaptive immune response	6/56	198/18903	2.57115963292172e-05	0.00121621830078204	0.00075215073717049	HLA-DRA/HLA-DRB1/KLRC1/NFKBIZ/RSAD2/TNFAIP3	6
BP	GO:0048675	axon extension	5/56	122/18903	3.02767604723401e-05	0.00139961206365318	0.000865567673790584	CXCL12/SEMA3C/SEMA5A/SEMA6D/NRP2	5
BP	GO:1904036	negative regulation of epithelial cell apoptotic process	4/56	62/18903	3.39093685722333e-05	0.00153270345946494	0.000947875916814475	SEMA5A/SCG2/TNFAIP3/ANGPT1	4
BP	GO:0031663	lipopolysaccharide-mediated signaling pathway	4/56	63/18903	3.61288372023372e-05	0.00159752293194682	0.000987962481848809	BMP6/CCL2/TNFAIP3/CD14	4
BP	GO:0050918	positive chemotaxis	4/56	64/18903	3.84528470459419e-05	0.00166410831683927	0.00102914114714223	CXCL12/SEMA5A/SCG2/ANGPT1	4
BP	GO:0019058	viral life cycle	7/56	319/18903	4.16510310266488e-05	0.0017289427981266	0.00106923699413201	HLA-DRB1/MX1/RSAD2/PLSCR1/HSPA1A/HSPA1B/CCL2	7
BP	GO:0060326	cell chemotaxis	7/56	319/18903	4.16510310266488e-05	0.0017289427981266	0.00106923699413201	CXCL12/SEMA5A/SCG2/CXCL2/CCL2/THBS1/PDGFRA	7
BP	GO:0010517	regulation of phospholipase activity	4/56	66/18903	4.34266173078138e-05	0.00176659479208186	0.0010925222670071	TXK/FGFR3/ADCYAP1R1/PDGFRA	4
BP	GO:0060193	positive regulation of lipase activity	4/56	68/18903	4.88552370234833e-05	0.00194673347457194	0.00120392615127748	TXK/FGFR3/ADCYAP1R1/PDGFRA	4
BP	GO:0002683	negative regulation of immune system process	8/56	449/18903	4.97689973833535e-05	0.00194673347457194	0.00120392615127748	HLA-DRB1/KLRC1/CXCL12/INHA/CCL2/TNFAIP3/THBS1/ANGPT1	8
BP	GO:0097191	extrinsic apoptotic signaling pathway	6/56	224/18903	5.12738494796738e-05	0.00196775490267276	0.00121692651694558	SCG2/FGFR3/HSPA1A/HSPA1B/TNFAIP3/THBS1	6
BP	GO:0046885	regulation of hormone biosynthetic process	3/56	25/18903	5.40821606092097e-05	0.00200005663052968	0.00123690300340681	BMP6/NR3C1/ADM	3
BP	GO:0070423	nucleotide-binding oligomerization domain containing signaling pathway	3/56	25/18903	5.40821606092097e-05	0.00200005663052968	0.00123690300340681	HSPA1A/HSPA1B/TNFAIP3	3
BP	GO:0035872	nucleotide-binding domain, leucine rich repeat containing receptor signaling pathway	3/56	26/18903	6.10080555768096e-05	0.00218220156561511	0.00134954762247583	HSPA1A/HSPA1B/TNFAIP3	3
BP	GO:0032496	response to lipopolysaccharide	7/56	339/18903	6.11531412193024e-05	0.00218220156561511	0.00134954762247583	BMP6/CXCL2/PTGER2/CCL2/TNFAIP3/CD14/ADM	7
BP	GO:0007411	axon guidance	6/56	236/18903	6.84795764825676e-05	0.00232181244127716	0.00143588773344005	CXCL12/SEMA3C/SEMA5A/SEMA6D/NRP2/ROBO3	6
BP	GO:0042026	protein refolding	3/56	27/18903	6.84900425155503e-05	0.00232181244127716	0.00143588773344005	HSPA1L/HSPA1A/HSPA1B	3
BP	GO:0048843	negative regulation of axon extension involved in axon guidance	3/56	27/18903	6.84900425155503e-05	0.00232181244127716	0.00143588773344005	SEMA3C/SEMA5A/SEMA6D	3
BP	GO:0097485	neuron projection guidance	6/56	237/18903	7.00990856050667e-05	0.00232274998451804	0.00143646754204785	CXCL12/SEMA3C/SEMA5A/SEMA6D/NRP2/ROBO3	6
BP	GO:0019216	regulation of lipid metabolic process	7/56	347/18903	7.08016219469609e-05	0.00232274998451804	0.00143646754204785	FGFR3/BMP6/NR3C1/ADM/NR4A3/SERPINA3/PDGFRA	7
BP	GO:0031664	regulation of lipopolysaccharide-mediated signaling pathway	3/56	28/18903	7.65478998666709e-05	0.0024714036242668	0.00152840000569209	BMP6/TNFAIP3/CD14	3
BP	GO:0045785	positive regulation of cell adhesion	8/56	484/18903	8.41620721741979e-05	0.00267421274038748	0.00165382405670084	HLA-DRA/HLA-DRB1/CXCL12/S100A10/NFKBIZ/CCL2/NR4A3/ANGPT1	8
BP	GO:0001819	positive regulation of cytokine production	8/56	486/18903	8.66103405859103e-05	0.00267421274038748	0.00165382405670084	RSAD2/TXK/HSPA1A/HSPA1B/CD14/THBS1/NR4A3/PAEP	8
BP	GO:0002237	response to molecule of bacterial origin	7/56	360/18903	8.9116368923454e-05	0.00267421274038748	0.00165382405670084	BMP6/CXCL2/PTGER2/CCL2/TNFAIP3/CD14/ADM	7
BP	GO:0048863	stem cell differentiation	6/56	248/18903	9.00191597991618e-05	0.00267421274038748	0.00165382405670084	SEMA3C/SEMA5A/SEMA6D/NRTN/NRP2/PDGFRA	6
BP	GO:0002831	regulation of response to biotic stimulus	7/56	361/18903	9.06718205742566e-05	0.00267421274038748	0.00165382405670084	HLA-DRB1/KLRC1/TXK/PLSCR1/BMP6/TNFAIP3/CD14	7
BP	GO:0045834	positive regulation of lipid metabolic process	5/56	154/18903	9.18922870702756e-05	0.00267421274038748	0.00165382405670084	FGFR3/BMP6/ADM/NR4A3/PDGFRA	5
BP	GO:0045926	negative regulation of growth	6/56	249/18903	9.20328868373272e-05	0.00267421274038748	0.00165382405670084	SEMA3C/SEMA5A/SEMA6D/FGFR3/HSPA1A/HSPA1B	6
BP	GO:0001667	ameboidal-type cell migration	8/56	492/18903	9.43133583568793e-05	0.00267647621517029	0.00165522386644336	SEMA3C/SEMA5A/SEMA6D/NRTN/SCG2/NRP2/THBS1/ANGPT1	8
BP	GO:2001236	regulation of extrinsic apoptotic signaling pathway	5/56	155/18903	9.47425208909838e-05	0.00267647621517029	0.00165522386644336	SCG2/HSPA1A/HSPA1B/TNFAIP3/THBS1	5
BP	GO:0034612	response to tumor necrosis factor	6/56	254/18903	0.000102647199806686	0.00286006033433972	0.00176875852586864	HSPA1A/HSPA1B/CCL2/TNFAIP3/CD14/THBS1	6
BP	GO:0051085	chaperone cofactor-dependent protein refolding	3/56	32/18903	0.000114927317484618	0.0031589481589691	0.00195360091599031	HSPA1L/HSPA1A/HSPA1B	3
BP	GO:0019935	cyclic-nucleotide-mediated signaling	4/56	86/18903	0.000122456326522117	0.00328355085149572	0.00203065945636671	DEFB1/ADCYAP1R1/THBS1/ADM	4
BP	GO:0002697	regulation of immune effector process	7/56	379/18903	0.000122689215690106	0.00328355085149572	0.00203065945636671	HLA-DRA/HLA-DRB1/KLRC1/NFKBIZ/RSAD2/NR4A3/ANGPT1	7
BP	GO:0018108	peptidyl-tyrosine phosphorylation	7/56	380/18903	0.000124707338049073	0.00329421721547812	0.00203725589840933	TXK/FGFR3/SOCS3/BMP6/GHR/ANGPT1/PDGFRA	7
BP	GO:0018212	peptidyl-tyrosine modification	7/56	382/18903	0.000128824711118517	0.0033593520822444	0.00207753751398958	TXK/FGFR3/SOCS3/BMP6/GHR/ANGPT1/PDGFRA	7
BP	GO:0043367	CD4-positive, alpha-beta T cell differentiation	4/56	88/18903	0.000133881234374074	0.00342049258043512	0.00211534887627179	HLA-DRA/HLA-DRB1/NFKBIZ/RSAD2	4
BP	GO:0001959	regulation of cytokine-mediated signaling pathway	5/56	167/18903	0.000134532648198038	0.00342049258043512	0.00211534887627179	TXK/HSPA1A/HSPA1B/TNFAIP3/ANGPT1	5
BP	GO:0002709	regulation of T cell mediated immunity	4/56	89/18903	0.000139874269699496	0.00351239832800957	0.0021721865145016	HLA-DRA/HLA-DRB1/KLRC1/RSAD2	4
BP	GO:0060191	regulation of lipase activity	4/56	90/18903	0.000146059222432015	0.00362298120032583	0.00224057472151807	TXK/FGFR3/ADCYAP1R1/PDGFRA	4
BP	GO:0043372	positive regulation of CD4-positive, alpha-beta T cell differentiation	3/56	35/18903	0.000150701080997166	0.00369308432226791	0.00228392887497291	HLA-DRA/HLA-DRB1/NFKBIZ	3
BP	GO:1990138	neuron projection extension	5/56	172/18903	0.000154449414297949	0.00373988224621463	0.00231287030183019	CXCL12/SEMA3C/SEMA5A/SEMA6D/NRP2	5
BP	GO:0002504	antigen processing and presentation of peptide or polysaccharide antigen via MHC class II	3/56	36/18903	0.000164056517278868	0.00392141951689806	0.00242513912057816	HLA-DRA/HLA-DRB1/THBS1	3
BP	GO:0030516	regulation of axon extension	4/56	93/18903	0.000165802398452917	0.00392141951689806	0.00242513912057816	CXCL12/SEMA3C/SEMA5A/SEMA6D	4
BP	GO:0051084	'de novo' post-translational protein folding	3/56	37/18903	0.000178157843303053	0.00416520750894723	0.0025759059013569	HSPA1L/HSPA1A/HSPA1B	3
BP	GO:0060759	regulation of response to cytokine stimulus	5/56	179/18903	0.000186035395762982	0.00429995448843074	0.00265923801359765	TXK/HSPA1A/HSPA1B/TNFAIP3/ANGPT1	5
BP	GO:0034599	cellular response to oxidative stress	6/56	288/18903	0.000203369774905053	0.00464779912535818	0.00287435696051495	NR4A2/HSPA1A/HSPA1B/TNFAIP3/NR4A3/PDGFRA	6
BP	GO:0032350	regulation of hormone metabolic process	3/56	39/18903	0.000208670082198675	0.00471594385769006	0.00291649997926803	BMP6/NR3C1/ADM	3
BP	GO:0010863	positive regulation of phospholipase C activity	3/56	40/18903	0.000225116529348076	0.00499463541900572	0.00308885231367377	TXK/ADCYAP1R1/PDGFRA	3
BP	GO:0030098	lymphocyte differentiation	7/56	419/18903	0.00022729235269462	0.00499463541900572	0.00308885231367377	HLA-DRA/HLA-DRB1/KLRC1/NFKBIZ/RSAD2/INHA/LEPR	7
BP	GO:0002833	positive regulation of response to biotic stimulus	5/56	188/18903	0.000233634018991115	0.00499463541900572	0.00308885231367377	HLA-DRB1/TXK/PLSCR1/BMP6/CD14	5
BP	GO:0030308	negative regulation of cell growth	5/56	188/18903	0.000233634018991115	0.00499463541900572	0.00308885231367377	SEMA3C/SEMA5A/SEMA6D/HSPA1A/HSPA1B	5
BP	GO:0016032	viral process	7/56	421/18903	0.000233984630773893	0.00499463541900572	0.00308885231367377	HLA-DRB1/MX1/RSAD2/PLSCR1/HSPA1A/HSPA1B/CCL2	7
BP	GO:0030217	T cell differentiation	6/56	296/18903	0.000235735005026819	0.00499463541900572	0.00308885231367377	HLA-DRA/HLA-DRB1/KLRC1/NFKBIZ/RSAD2/LEPR	6
BP	GO:0001914	regulation of T cell mediated cytotoxicity	3/56	41/18903	0.000242379936735987	0.00503062031960202	0.00311110659935021	HLA-DRA/HLA-DRB1/KLRC1	3
BP	GO:0006458	'de novo' protein folding	3/56	41/18903	0.000242379936735987	0.00503062031960202	0.00311110659935021	HSPA1L/HSPA1A/HSPA1B	3
BP	GO:0009755	hormone-mediated signaling pathway	5/56	192/18903	0.000257541578638542	0.00529130879748276	0.00327232521502453	RXFP1/NR3C1/NR3C2/GHR/NR4A3	5
BP	GO:1900274	regulation of phospholipase C activity	3/56	42/18903	0.000260477651326886	0.00529811542798887	0.00327653466669084	TXK/ADCYAP1R1/PDGFRA	3
BP	GO:0045622	regulation of T-helper cell differentiation	3/56	43/18903	0.000279426853746	0.00562726951009271	0.0034800947392024	HLA-DRA/HLA-DRB1/NFKBIZ	3
BP	GO:0007162	negative regulation of cell adhesion	6/56	308/18903	0.000291764265701279	0.0058152369311978	0.00359634018153567	HLA-DRB1/CXCL12/SEMA5A/BMP6/THBS1/ANGPT1	6
BP	GO:0061387	regulation of extent of cell growth	4/56	108/18903	0.000294478566329092	0.0058152369311978	0.00359634018153567	CXCL12/SEMA3C/SEMA5A/SEMA6D	4
BP	GO:0007409	axonogenesis	7/56	438/18903	0.000297552370996123	0.00581943771736648	0.00359893809048954	CXCL12/SEMA3C/SEMA5A/SEMA6D/NR4A2/NRP2/ROBO3	7
BP	GO:0030517	negative regulation of axon extension	3/56	45/18903	0.000319947618596449	0.00613937222853941	0.00379679646695886	SEMA3C/SEMA5A/SEMA6D	3
BP	GO:2000516	positive regulation of CD4-positive, alpha-beta T cell activation	3/56	45/18903	0.000319947618596449	0.00613937222853941	0.00379679646695886	HLA-DRA/HLA-DRB1/NFKBIZ	3
BP	GO:0006909	phagocytosis	6/56	314/18903	0.000323450775814614	0.00614858764492453	0.00380249559368877	COLEC12/LEPR/PLSCR1/CCL2/CD14/THBS1	6
BP	GO:0002456	T cell mediated immunity	4/56	113/18903	0.00034994838817201	0.00659069464390619	0.00407590958933286	HLA-DRA/HLA-DRB1/KLRC1/RSAD2	4
BP	GO:0002824	positive regulation of adaptive immune response based on somatic recombination of immune receptors built from immunoglobulin superfamily domains	4/56	114/18903	0.000361879927993184	0.00675287865631318	0.00417620969533419	HLA-DRA/HLA-DRB1/NFKBIZ/RSAD2	4
BP	GO:0035710	CD4-positive, alpha-beta T cell activation	4/56	115/18903	0.000374100027939408	0.00675426887848905	0.0041770694559822	HLA-DRA/HLA-DRB1/NFKBIZ/RSAD2	4
BP	GO:0048640	negative regulation of developmental growth	4/56	115/18903	0.000374100027939408	0.00675426887848905	0.0041770694559822	SEMA3C/SEMA5A/SEMA6D/FGFR3	4
BP	GO:0071383	cellular response to steroid hormone stimulus	5/56	209/18903	0.000380533717885603	0.00675426887848905	0.0041770694559822	NR3C1/HSPA1A/HSPA1B/NR3C2/NR4A3	5
BP	GO:0002361	CD4-positive, CD25-positive, alpha-beta regulatory T cell differentiation	2/56	10/18903	0.00038203713372162	0.00675426887848905	0.0041770694559822	HLA-DRA/HLA-DRB1	2
BP	GO:0031666	positive regulation of lipopolysaccharide-mediated signaling pathway	2/56	10/18903	0.00038203713372162	0.00675426887848905	0.0041770694559822	BMP6/CD14	2
BP	GO:0046886	positive regulation of hormone biosynthetic process	2/56	10/18903	0.00038203713372162	0.00675426887848905	0.0041770694559822	BMP6/ADM	2
BP	GO:0046850	regulation of bone remodeling	3/56	48/18903	0.000387534981305859	0.00675426887848905	0.0041770694559822	IL20RA/LEPR/TNFAIP3	3
BP	GO:1901214	regulation of neuron death	6/56	325/18903	0.00038851989124052	0.00675426887848905	0.0041770694559822	NR4A2/NR3C1/CCL2/GHR/NR4A3/ANGPT1	6
BP	GO:0046632	alpha-beta T cell differentiation	4/56	117/18903	0.000399422062894978	0.00688495318583377	0.00425788907367973	HLA-DRA/HLA-DRB1/NFKBIZ/RSAD2	4
BP	GO:0043114	regulation of vascular permeability	3/56	49/18903	0.000411944708548278	0.00704113896795965	0.00435447967019189	BMP6/ADM/ANGPT1	3
BP	GO:0032609	interferon-gamma production	4/56	119/18903	0.00042594690041939	0.00716013219382677	0.00442806912571701	HLA-DRB1/TXK/INHA/CD14	4
BP	GO:0032649	regulation of interferon-gamma production	4/56	119/18903	0.00042594690041939	0.00716013219382677	0.00442806912571701	HLA-DRB1/TXK/INHA/CD14	4
BP	GO:0048638	regulation of developmental growth	6/56	332/18903	0.000434990114400968	0.00725221223517679	0.00448501455314199	CXCL12/SEMA3C/SEMA5A/SEMA6D/FGFR3/GHR	6
BP	GO:0002821	positive regulation of adaptive immune response	4/56	120/18903	0.000439670538626396	0.00727064939484625	0.00449641671937136	HLA-DRA/HLA-DRB1/NFKBIZ/RSAD2	4
BP	GO:1901215	negative regulation of neuron death	5/56	218/18903	0.000461378212640654	0.00746408077448063	0.00461604125938227	NR4A2/CCL2/GHR/NR4A3/ANGPT1	5
BP	GO:0001913	T cell mediated cytotoxicity	3/56	51/18903	0.000463681569954867	0.00746408077448063	0.00461604125938227	HLA-DRA/HLA-DRB1/KLRC1	3
BP	GO:0010968	regulation of microtubule nucleation	2/56	11/18903	0.000466046341376126	0.00746408077448063	0.00461604125938227	HSPA1A/HSPA1B	2
BP	GO:0090084	negative regulation of inclusion body assembly	2/56	11/18903	0.000466046341376126	0.00746408077448063	0.00461604125938227	HSPA1A/HSPA1B	2
BP	GO:1903131	mononuclear cell differentiation	7/56	473/18903	0.00047228372285866	0.0075048835335509	0.00464127507250082	HLA-DRA/HLA-DRB1/KLRC1/NFKBIZ/RSAD2/INHA/LEPR	7
BP	GO:0002224	toll-like receptor signaling pathway	4/56	123/18903	0.000482735350246062	0.00754135359564007	0.00466382939853536	COLEC12/RSAD2/TNFAIP3/CD14	4
BP	GO:0022612	gland morphogenesis	4/56	123/18903	0.000482735350246062	0.00754135359564007	0.00466382939853536	SEMA3C/RXFP1/NR3C1/TNFAIP3	4
BP	GO:0062012	regulation of small molecule metabolic process	6/56	339/18903	0.000485701731085963	0.00754135359564007	0.00466382939853536	LEPR/BMP6/ADCYAP1R1/NR3C1/ADM/NR4A3	6
BP	GO:0002768	immune response-regulating cell surface receptor signaling pathway	6/56	341/18903	0.000501006621576253	0.00766498536839013	0.00474028748911981	HLA-DRB1/KLRC1/NFKBIZ/TXK/PLSCR1/NR4A3	6
BP	GO:0071222	cellular response to lipopolysaccharide	5/56	222/18903	0.000501201108159237	0.00766498536839013	0.00474028748911981	BMP6/CXCL2/CCL2/TNFAIP3/CD14	5
BP	GO:0070374	positive regulation of ERK1 and ERK2 cascade	5/56	223/18903	0.000511549441645824	0.00776486242020601	0.00480205485284179	HLA-DRB1/FGFR3/CCL2/ANGPT1/PDGFRA	5
BP	GO:0019933	cAMP-mediated signaling	3/56	53/18903	0.000519413411374673	0.00776828587305945	0.00480417203245151	DEFB1/ADCYAP1R1/ADM	3
BP	GO:0046638	positive regulation of alpha-beta T cell differentiation	3/56	53/18903	0.000519413411374673	0.00776828587305945	0.00480417203245151	HLA-DRA/HLA-DRB1/NFKBIZ	3
BP	GO:0062197	cellular response to chemical stress	6/56	345/18903	0.000532744986627527	0.00790951315912693	0.00489151178655317	NR4A2/HSPA1A/HSPA1B/TNFAIP3/NR4A3/PDGFRA	6
BP	GO:0043380	regulation of memory T cell differentiation	2/56	12/18903	0.000558192329052135	0.00822726954559451	0.00508802313666896	HLA-DRA/HLA-DRB1	2
BP	GO:0048588	developmental cell growth	5/56	229/18903	0.00057706106811251	0.00840148140549903	0.00519576167239629	CXCL12/SEMA3C/SEMA5A/SEMA6D/NRP2	5
BP	GO:0022407	regulation of cell-cell adhesion	7/56	490/18903	0.000582645369915775	0.00840148140549903	0.00519576167239629	HLA-DRA/HLA-DRB1/CXCL12/NFKBIZ/BMP6/CCL2/NR4A3	7
BP	GO:0061564	axon development	7/56	490/18903	0.000582645369915775	0.00840148140549903	0.00519576167239629	CXCL12/SEMA3C/SEMA5A/SEMA6D/NR4A2/NRP2/ROBO3	7
BP	GO:0008037	cell recognition	5/56	230/18903	0.000588565107408387	0.00840148140549903	0.00519576167239629	HSPA1L/COLEC12/SEMA5A/ROBO3/PAEP	5
BP	GO:0019079	viral genome replication	4/56	130/18903	0.000594795143752144	0.00840148140549903	0.00519576167239629	MX1/RSAD2/PLSCR1/CCL2	4
BP	GO:0071621	granulocyte chemotaxis	4/56	130/18903	0.000594795143752144	0.00840148140549903	0.00519576167239629	SCG2/CXCL2/CCL2/THBS1	4
BP	GO:0016049	cell growth	7/56	493/18903	0.000604096756607477	0.00841343708157462	0.00520315546886181	CXCL12/SEMA3C/SEMA5A/SEMA6D/NRP2/HSPA1A/HSPA1B	7
BP	GO:0043370	regulation of CD4-positive, alpha-beta T cell differentiation	3/56	56/18903	0.00061077217742323	0.00841343708157462	0.00520315546886181	HLA-DRA/HLA-DRB1/NFKBIZ	3
BP	GO:0043551	regulation of phosphatidylinositol 3-kinase activity	3/56	56/18903	0.00061077217742323	0.00841343708157462	0.00520315546886181	FGFR3/SOCS3/PDGFRA	3
BP	GO:0010595	positive regulation of endothelial cell migration	4/56	131/18903	0.0006121871622778	0.00841343708157462	0.00520315546886181	SEMA5A/NRP2/THBS1/ANGPT1	4
BP	GO:0060560	developmental growth involved in morphogenesis	5/56	233/18903	0.000624113646637154	0.00849091386074432	0.0052510697425811	CXCL12/SEMA3C/SEMA5A/SEMA6D/NRP2	5
BP	GO:0043410	positive regulation of MAPK cascade	7/56	496/18903	0.000626173588550466	0.00849091386074432	0.0052510697425811	HLA-DRB1/FGFR3/CCL2/THBS1/GHR/ANGPT1/PDGFRA	7
BP	GO:0071219	cellular response to molecule of bacterial origin	5/56	234/18903	0.000636314156233302	0.00851488811696405	0.00526589623752629	BMP6/CXCL2/CCL2/TNFAIP3/CD14	5
BP	GO:0071356	cellular response to tumor necrosis factor	5/56	234/18903	0.000636314156233302	0.00851488811696405	0.00526589623752629	HSPA1A/HSPA1B/CCL2/TNFAIP3/THBS1	5
BP	GO:0045071	negative regulation of viral genome replication	3/56	57/18903	0.000643355270011655	0.00855284064839023	0.00528936737298884	MX1/RSAD2/PLSCR1	3
BP	GO:0043379	memory T cell differentiation	2/56	13/18903	0.000658427879594411	0.00858488658394252	0.00530918566879434	HLA-DRA/HLA-DRB1	2
BP	GO:0060670	branching involved in labyrinthine layer morphogenesis	2/56	13/18903	0.000658427879594411	0.00858488658394252	0.00530918566879434	SOCS3/ADM	2
BP	GO:1903265	positive regulation of tumor necrosis factor-mediated signaling pathway	2/56	13/18903	0.000658427879594411	0.00858488658394252	0.00530918566879434	HSPA1A/HSPA1B	2
BP	GO:0001961	positive regulation of cytokine-mediated signaling pathway	3/56	58/18903	0.000677028237859967	0.00860672147379483	0.00532268910685961	TXK/HSPA1A/HSPA1B	3
BP	GO:0010803	regulation of tumor necrosis factor-mediated signaling pathway	3/56	58/18903	0.000677028237859967	0.00860672147379483	0.00532268910685961	HSPA1A/HSPA1B/TNFAIP3	3
BP	GO:0048008	platelet-derived growth factor receptor signaling pathway	3/56	58/18903	0.000677028237859967	0.00860672147379483	0.00532268910685961	NR4A3/PDGFRA/PDGFRL	3
BP	GO:0060350	endochondral bone morphogenesis	3/56	58/18903	0.000677028237859967	0.00860672147379483	0.00532268910685961	FGFR3/BMP6/GHR	3
BP	GO:0030595	leukocyte chemotaxis	5/56	240/18903	0.0007133197332963	0.00901175364922158	0.00557317477142255	CXCL12/SCG2/CXCL2/CCL2/THBS1	5
BP	GO:0042445	hormone metabolic process	5/56	241/18903	0.000726803497464842	0.0091254216903919	0.00564347095172506	BMP6/NR3C1/ADM/GHR/PDGFRA	5
BP	GO:0097529	myeloid leukocyte migration	5/56	242/18903	0.000740477365009649	0.00916160446866554	0.00566584761168314	CXCL12/SCG2/CXCL2/CCL2/THBS1	5
BP	GO:0070997	neuron death	6/56	368/18903	0.000746885641714524	0.00916160446866554	0.00566584761168314	NR4A2/NR3C1/CCL2/GHR/NR4A3/ANGPT1	6
BP	GO:0002711	positive regulation of T cell mediated immunity	3/56	60/18903	0.000747702232939273	0.00916160446866554	0.00566584761168314	HLA-DRA/HLA-DRB1/RSAD2	3
BP	GO:0002753	cytoplasmic pattern recognition receptor signaling pathway	3/56	60/18903	0.000747702232939273	0.00916160446866554	0.00566584761168314	HSPA1A/HSPA1B/TNFAIP3	3
BP	GO:0050930	induction of positive chemotaxis	2/56	14/18903	0.000766705975545471	0.00928261877535409	0.00574068697228595	CXCL12/SCG2	2
BP	GO:0090715	immunological memory formation process	2/56	14/18903	0.000766705975545471	0.00928261877535409	0.00574068697228595	HLA-DRA/HLA-DRB1	2
BP	GO:0006986	response to unfolded protein	4/56	141/18903	0.000806503328620166	0.00970667319771253	0.00600293664092867	HSPA1L/HSPA1A/HSPA1B/THBS1	4
BP	GO:0002460	adaptive immune response based on somatic recombination of immune receptors built from immunoglobulin superfamily domains	6/56	375/18903	0.000823763205257062	0.00979236839698704	0.00605593346498965	HLA-DRA/HLA-DRB1/KLRC1/NFKBIZ/RSAD2/TNFAIP3	6
BP	GO:0051384	response to glucocorticoid	4/56	142/18903	0.000828066550777665	0.00979236839698704	0.00605593346498965	BMP6/NR3C1/ADM/GHR	4
BP	GO:1903900	regulation of viral life cycle	4/56	142/18903	0.000828066550777665	0.00979236839698704	0.00605593346498965	HLA-DRB1/MX1/RSAD2/PLSCR1	4
BP	GO:1903037	regulation of leukocyte cell-cell adhesion	6/56	377/18903	0.00084681509037871	0.0099561959180942	0.00615724997263498	HLA-DRA/HLA-DRB1/CXCL12/NFKBIZ/CCL2/NR4A3	6
BP	GO:0032757	positive regulation of interleukin-8 production	3/56	63/18903	0.000862248562740303	0.0100793883713435	0.00623343637310745	HSPA1A/HSPA1B/CD14	3
BP	GO:0050921	positive regulation of chemotaxis	4/56	144/18903	0.000872410205619566	0.0101398991898868	0.00627085832009252	CXCL12/SEMA5A/SCG2/THBS1	4
BP	GO:0032352	positive regulation of hormone metabolic process	2/56	15/18903	0.000882979798410773	0.0101467848020763	0.00627511661671646	BMP6/ADM	2
BP	GO:0090280	positive regulation of calcium ion import	2/56	15/18903	0.000882979798410773	0.0101467848020763	0.00627511661671646	CXCL12/CCL2	2
BP	GO:0048762	mesenchymal cell differentiation	5/56	252/18903	0.000888050682493089	0.0101477252145559	0.00627569819975897	SEMA3C/SEMA5A/SEMA6D/NRTN/NRP2	5
BP	GO:0031100	animal organ regeneration	3/56	65/18903	0.000944466913423816	0.0106135121652157	0.00656375668241617	CXCL12/ADM/NR4A3	3
BP	GO:0050771	negative regulation of axonogenesis	3/56	65/18903	0.000944466913423816	0.0106135121652157	0.00656375668241617	SEMA3C/SEMA5A/SEMA6D	3
BP	GO:0060760	positive regulation of response to cytokine stimulus	3/56	65/18903	0.000944466913423816	0.0106135121652157	0.00656375668241617	TXK/HSPA1A/HSPA1B	3
BP	GO:0034605	cellular response to heat	3/56	66/18903	0.000987373594191246	0.0110347136845329	0.00682424201884638	HSPA1A/HSPA1B/THBS1	3
BP	GO:0002399	MHC class II protein complex assembly	2/56	16/18903	0.0010072027279264	0.0110737856681205	0.00684840546157638	HLA-DRA/HLA-DRB1	2
BP	GO:0002503	peptide antigen assembly with MHC class II protein complex	2/56	16/18903	0.0010072027279264	0.0110737856681205	0.00684840546157638	HLA-DRA/HLA-DRB1	2
BP	GO:0090030	regulation of steroid hormone biosynthetic process	2/56	16/18903	0.0010072027279264	0.0110737856681205	0.00684840546157638	BMP6/NR3C1	2
BP	GO:0045576	mast cell activation	3/56	67/18903	0.00103149661341649	0.0112013689302245	0.00692730728749072	NDRG1/PLSCR1/NR4A3	3
BP	GO:0002699	positive regulation of immune effector process	5/56	261/18903	0.00103870601794401	0.0112013689302245	0.00692730728749072	HLA-DRA/HLA-DRB1/NFKBIZ/RSAD2/NR4A3	5
BP	GO:0071216	cellular response to biotic stimulus	5/56	261/18903	0.00103870601794401	0.0112013689302245	0.00692730728749072	BMP6/CXCL2/CCL2/TNFAIP3/CD14	5
BP	GO:0046718	viral entry into host cell	4/56	151/18903	0.00104083516608281	0.0112013689302245	0.00692730728749072	HLA-DRB1/PLSCR1/HSPA1A/HSPA1B	4
BP	GO:0062013	positive regulation of small molecule metabolic process	4/56	152/18903	0.00106663097804798	0.0113487640445232	0.00701846143621863	BMP6/ADCYAP1R1/ADM/NR4A3	4
BP	GO:0042093	T-helper cell differentiation	3/56	68/18903	0.00107684929232693	0.0113487640445232	0.00701846143621863	HLA-DRA/HLA-DRB1/NFKBIZ	3
BP	GO:0042446	hormone biosynthetic process	3/56	68/18903	0.00107684929232693	0.0113487640445232	0.00701846143621863	BMP6/NR3C1/ADM	3
BP	GO:0043550	regulation of lipid kinase activity	3/56	68/18903	0.00107684929232693	0.0113487640445232	0.00701846143621863	FGFR3/SOCS3/PDGFRA	3
BP	GO:0050730	regulation of peptidyl-tyrosine phosphorylation	5/56	266/18903	0.00113020357777086	0.0117634205394093	0.00727489910707141	FGFR3/SOCS3/BMP6/GHR/ANGPT1	5
BP	GO:0010566	regulation of ketone biosynthetic process	2/56	17/18903	0.00113932834132922	0.0117634205394093	0.00727489910707141	BMP6/ADM	2
BP	GO:0090083	regulation of inclusion body assembly	2/56	17/18903	0.00113932834132922	0.0117634205394093	0.00727489910707141	HSPA1A/HSPA1B	2
BP	GO:0090713	immunological memory process	2/56	17/18903	0.00113932834132922	0.0117634205394093	0.00727489910707141	HLA-DRA/HLA-DRB1	2
BP	GO:0002294	CD4-positive, alpha-beta T cell differentiation involved in immune response	3/56	70/18903	0.00117129620045072	0.0120028519713347	0.00742297164298763	HLA-DRA/HLA-DRB1/NFKBIZ	3
BP	GO:0050770	regulation of axonogenesis	4/56	156/18903	0.0011743203256124	0.0120028519713347	0.00742297164298763	CXCL12/SEMA3C/SEMA5A/SEMA6D	4
BP	GO:0002287	alpha-beta T cell activation involved in immune response	3/56	71/18903	0.00122041636099081	0.0122730718272169	0.00759008478679511	HLA-DRA/HLA-DRB1/NFKBIZ	3
BP	GO:0002293	alpha-beta T cell differentiation involved in immune response	3/56	71/18903	0.00122041636099081	0.0122730718272169	0.00759008478679511	HLA-DRA/HLA-DRB1/NFKBIZ	3
BP	GO:0061077	chaperone-mediated protein folding	3/56	71/18903	0.00122041636099081	0.0122730718272169	0.00759008478679511	HSPA1L/HSPA1A/HSPA1B	3
BP	GO:0044409	entry into host	4/56	158/18903	0.00123092755789196	0.0122730718272169	0.00759008478679511	HLA-DRB1/PLSCR1/HSPA1A/HSPA1B	4
BP	GO:0097530	granulocyte migration	4/56	158/18903	0.00123092755789196	0.0122730718272169	0.00759008478679511	SCG2/CXCL2/CCL2/THBS1	4
BP	GO:0010755	regulation of plasminogen activation	2/56	18/18903	0.00127931041262949	0.0124503223889396	0.00769970255901405	S100A10/THBS1	2
BP	GO:0034138	toll-like receptor 3 signaling pathway	2/56	18/18903	0.00127931041262949	0.0124503223889396	0.00769970255901405	COLEC12/TNFAIP3	2
BP	GO:0043116	negative regulation of vascular permeability	2/56	18/18903	0.00127931041262949	0.0124503223889396	0.00769970255901405	ADM/ANGPT1	2
BP	GO:0043117	positive regulation of vascular permeability	2/56	18/18903	0.00127931041262949	0.0124503223889396	0.00769970255901405	BMP6/ANGPT1	2
BP	GO:0044320	cellular response to leptin stimulus	2/56	18/18903	0.00127931041262949	0.0124503223889396	0.00769970255901405	LEPR/NR4A3	2
BP	GO:1903039	positive regulation of leukocyte cell-cell adhesion	5/56	275/18903	0.00130981446078051	0.0126864886344169	0.00784575579264517	HLA-DRA/HLA-DRB1/NFKBIZ/CCL2/NR4A3	5
BP	GO:0046635	positive regulation of alpha-beta T cell activation	3/56	73/18903	0.00132251386926824	0.0126886472174132	0.00784709073374151	HLA-DRA/HLA-DRB1/NFKBIZ	3
BP	GO:0046637	regulation of alpha-beta T cell differentiation	3/56	73/18903	0.00132251386926824	0.0126886472174132	0.00784709073374151	HLA-DRA/HLA-DRB1/NFKBIZ	3
BP	GO:0050792	regulation of viral process	4/56	162/18903	0.00134983528260276	0.0128675115541929	0.00795770651930888	HLA-DRB1/MX1/RSAD2/PLSCR1	4
BP	GO:1903706	regulation of hemopoiesis	6/56	413/18903	0.00135380898357782	0.0128675115541929	0.00795770651930888	HLA-DRA/HLA-DRB1/NFKBIZ/INHA/HSPA1A/HSPA1B	6
BP	GO:0007159	leukocyte cell-cell adhesion	6/56	414/18903	0.00137061151566717	0.0128829902681273	0.0079672790821364	HLA-DRA/HLA-DRB1/CXCL12/NFKBIZ/CCL2/NR4A3	6
BP	GO:1903532	positive regulation of secretion by cell	5/56	278/18903	0.00137413358687826	0.0128829902681273	0.0079672790821364	HLA-DRB1/CXCL12/S100A10/INHA/BMP6	5
BP	GO:0090307	mitotic spindle assembly	3/56	74/18903	0.00137551630857549	0.0128829902681273	0.0079672790821364	HSPA1A/HSPA1B/BIRC5	3
BP	GO:0035966	response to topologically incorrect protein	4/56	163/18903	0.0013807728015987	0.0128829902681273	0.0079672790821364	HSPA1L/HSPA1A/HSPA1B/THBS1	4
BP	GO:0002483	antigen processing and presentation of endogenous peptide antigen	2/56	19/18903	0.00142710291188598	0.0131004048914538	0.00810173567525087	HLA-DRA/HLA-DRB1	2
BP	GO:0002544	chronic inflammatory response	2/56	19/18903	0.00142710291188598	0.0131004048914538	0.00810173567525087	TNFAIP3/THBS1	2
BP	GO:0048245	eosinophil chemotaxis	2/56	19/18903	0.00142710291188598	0.0131004048914538	0.00810173567525087	SCG2/CCL2	2
BP	GO:0050810	regulation of steroid biosynthetic process	3/56	75/18903	0.00142983770201708	0.0131004048914538	0.00810173567525087	BMP6/NR3C1/ADM	3
BP	GO:0043542	endothelial cell migration	5/56	281/18903	0.00144076056354447	0.0131132152334522	0.00810965802617367	SEMA5A/SCG2/NRP2/THBS1/ANGPT1	5
BP	GO:0031960	response to corticosteroid	4/56	165/18903	0.00144412989788264	0.0131132152334522	0.00810965802617367	BMP6/NR3C1/ADM/GHR	4
BP	GO:0040013	negative regulation of locomotion	6/56	419/18903	0.00145703555130822	0.0131716013838264	0.00814576600614423	CXCL12/SEMA3C/SEMA5A/SEMA6D/CCL2/THBS1	6
BP	GO:0007009	plasma membrane organization	4/56	166/18903	0.00147655785048326	0.0132521367135542	0.00819557179149059	S100A10/COLEC12/NDRG1/PLSCR1	4
BP	GO:0001937	negative regulation of endothelial cell proliferation	3/56	76/18903	0.00148549025107687	0.0132521367135542	0.00819557179149059	SCG2/CCL2/THBS1	3
BP	GO:0021536	diencephalon development	3/56	76/18903	0.00148549025107687	0.0132521367135542	0.00819557179149059	SEMA5A/NR4A2/NRP2	3
BP	GO:0043434	response to peptide hormone	6/56	421/18903	0.0014927493459011	0.0132587430985277	0.00819965740451308	CXCL12/NR4A2/SOCS3/ADM/GHR/NR4A3	6
BP	GO:0001558	regulation of cell growth	6/56	422/18903	0.00151085549015572	0.0133612176825075	0.00826303117041686	CXCL12/SEMA3C/SEMA5A/SEMA6D/HSPA1A/HSPA1B	6
BP	GO:0034121	regulation of toll-like receptor signaling pathway	3/56	77/18903	0.00154248602099593	0.0135818898991589	0.00839950236997098	RSAD2/TNFAIP3/CD14	3
BP	GO:0002396	MHC protein complex assembly	2/56	20/18903	0.00158266000448345	0.0137569677312792	0.00850777645235141	HLA-DRA/HLA-DRB1	2
BP	GO:0002501	peptide antigen assembly with MHC protein complex	2/56	20/18903	0.00158266000448345	0.0137569677312792	0.00850777645235141	HLA-DRA/HLA-DRB1	2
BP	GO:0006700	C21-steroid hormone biosynthetic process	2/56	20/18903	0.00158266000448345	0.0137569677312792	0.00850777645235141	BMP6/ADM	2
BP	GO:0002292	T cell differentiation involved in immune response	3/56	79/18903	0.00166055480804776	0.0143117308456319	0.00885086081898782	HLA-DRA/HLA-DRB1/NFKBIZ	3
BP	GO:2000514	regulation of CD4-positive, alpha-beta T cell activation	3/56	79/18903	0.00166055480804776	0.0143117308456319	0.00885086081898782	HLA-DRA/HLA-DRB1/NFKBIZ	3
BP	GO:0007259	receptor signaling pathway via JAK-STAT	4/56	172/18903	0.00168188051582018	0.014434366958558	0.00892670315969406	FGFR3/SOCS3/CCL2/GHR	4
BP	GO:0006979	response to oxidative stress	6/56	434/18903	0.00174149096917555	0.0148831623163995	0.00920425346379825	NR4A2/HSPA1A/HSPA1B/TNFAIP3/NR4A3/PDGFRA	6
BP	GO:0046631	alpha-beta T cell activation	4/56	174/18903	0.00175451857124559	0.0149317605603076	0.00923430826971362	HLA-DRA/HLA-DRB1/NFKBIZ/RSAD2	4
BP	GO:0033555	multicellular organismal response to stress	3/56	81/18903	0.0017841378911166	0.0150578276785525	0.00931227246073089	NR4A2/ADCYAP1R1/THBS1	3
BP	GO:0061844	antimicrobial humoral immune response mediated by antimicrobial peptide	3/56	81/18903	0.0017841378911166	0.0150578276785525	0.00931227246073089	DEFB1/CXCL2/GNLY	3
BP	GO:0001666	response to hypoxia	5/56	296/18903	0.00181028756834116	0.015215392206636	0.00940971572060758	CXCL12/NDRG1/NR4A2/THBS1/ADM	5
BP	GO:0010634	positive regulation of epithelial cell migration	4/56	176/18903	0.00182931062808243	0.0152492533504904	0.00943065660292712	SEMA5A/NRP2/THBS1/ANGPT1	4
BP	GO:1902905	positive regulation of supramolecular fiber organization	4/56	176/18903	0.00182931062808243	0.0152492533504904	0.00943065660292712	S100A10/SEMA5A/HSPA1A/HSPA1B	4
BP	GO:0042509	regulation of tyrosine phosphorylation of STAT protein	3/56	82/18903	0.00184802603228072	0.0153423875496285	0.00948825395735968	FGFR3/SOCS3/GHR	3
BP	GO:0042060	wound healing	6/56	442/18903	0.00190953515306339	0.0157215537001073	0.00972274319289359	S100A10/TXK/PLSCR1/TNFAIP3/THBS1/PDGFRA	6
BP	GO:0044321	response to leptin	2/56	22/18903	0.00191688560355291	0.0157215537001073	0.00972274319289359	LEPR/NR4A3	2
BP	GO:0060713	labyrinthine layer morphogenesis	2/56	22/18903	0.00191688560355291	0.0157215537001073	0.00972274319289359	SOCS3/ADM	2
BP	GO:0002706	regulation of lymphocyte mediated immunity	4/56	179/18903	0.00194560992017853	0.0158294823105725	0.00978948991416145	HLA-DRA/HLA-DRB1/KLRC1/RSAD2	4
BP	GO:0048771	tissue remodeling	4/56	179/18903	0.00194560992017853	0.0158294823105725	0.00978948991416145	SEMA3C/IL20RA/LEPR/TNFAIP3	4
BP	GO:0031397	negative regulation of protein ubiquitination	3/56	84/18903	0.00198005183848262	0.0160455196791779	0.00992309476614272	HSPA1A/HSPA1B/TNFAIP3	3
BP	GO:0051047	positive regulation of secretion	5/56	304/18903	0.0020336820431313	0.0164147193481312	0.0101514203907348	HLA-DRB1/CXCL12/S100A10/INHA/BMP6	5
BP	GO:0034103	regulation of tissue remodeling	3/56	85/18903	0.00204821164198354	0.016431938946799	0.0101620695758551	IL20RA/LEPR/TNFAIP3	3
BP	GO:0002696	positive regulation of leukocyte activation	6/56	450/18903	0.0020896400098871	0.016431938946799	0.0101620695758551	HLA-DRA/HLA-DRB1/NFKBIZ/CCL2/THBS1/NR4A3	6
BP	GO:0010893	positive regulation of steroid biosynthetic process	2/56	23/18903	0.00209546341095657	0.016431938946799	0.0101620695758551	BMP6/ADM	2
BP	GO:0045591	positive regulation of regulatory T cell differentiation	2/56	23/18903	0.00209546341095657	0.016431938946799	0.0101620695758551	HLA-DRA/HLA-DRB1	2
BP	GO:0072677	eosinophil migration	2/56	23/18903	0.00209546341095657	0.016431938946799	0.0101620695758551	SCG2/CCL2	2
BP	GO:1901673	regulation of mitotic spindle assembly	2/56	23/18903	0.00209546341095657	0.016431938946799	0.0101620695758551	HSPA1A/HSPA1B	2
BP	GO:0008361	regulation of cell size	4/56	183/18903	0.00210852313919103	0.016431938946799	0.0101620695758551	CXCL12/SEMA3C/SEMA5A/SEMA6D	4
BP	GO:0044000	movement in host	4/56	183/18903	0.00210852313919103	0.016431938946799	0.0101620695758551	HLA-DRB1/PLSCR1/HSPA1A/HSPA1B	4
BP	GO:0097696	receptor signaling pathway via STAT	4/56	183/18903	0.00210852313919103	0.016431938946799	0.0101620695758551	FGFR3/SOCS3/CCL2/GHR	4
BP	GO:0007260	tyrosine phosphorylation of STAT protein	3/56	86/18903	0.0021178172557954	0.0164413751843048	0.0101679052658719	FGFR3/SOCS3/GHR	3
BP	GO:0032640	tumor necrosis factor production	4/56	184/18903	0.00215068018086785	0.0165700132116864	0.010247459394486	TNFAIP3/CD14/THBS1/ANGPT1	4
BP	GO:0032680	regulation of tumor necrosis factor production	4/56	184/18903	0.00215068018086785	0.0165700132116864	0.010247459394486	TNFAIP3/CD14/THBS1/ANGPT1	4
BP	GO:0036293	response to decreased oxygen levels	5/56	309/18903	0.00218318016713593	0.0166748342860246	0.0103122843097859	CXCL12/NDRG1/NR4A2/THBS1/ADM	5
BP	GO:0001910	regulation of leukocyte mediated cytotoxicity	3/56	87/18903	0.00218887942692653	0.0166748342860246	0.0103122843097859	HLA-DRA/HLA-DRB1/KLRC1	3
BP	GO:0045069	regulation of viral genome replication	3/56	87/18903	0.00218887942692653	0.0166748342860246	0.0103122843097859	MX1/RSAD2/PLSCR1	3
BP	GO:0002429	immune response-activating cell surface receptor signaling pathway	5/56	312/18903	0.00227664936694633	0.0169373140667373	0.010474610728019	HLA-DRB1/NFKBIZ/TXK/PLSCR1/NR4A3	5
BP	GO:0002757	immune response-activating signal transduction	5/56	312/18903	0.00227664936694633	0.0169373140667373	0.010474610728019	HLA-DRB1/NFKBIZ/TXK/PLSCR1/NR4A3	5
BP	GO:0030539	male genitalia development	2/56	24/18903	0.00228162441213669	0.0169373140667373	0.010474610728019	BMP6/PDGFRA	2
BP	GO:0070841	inclusion body assembly	2/56	24/18903	0.00228162441213669	0.0169373140667373	0.010474610728019	HSPA1A/HSPA1B	2
BP	GO:0120255	olefinic compound biosynthetic process	2/56	24/18903	0.00228162441213669	0.0169373140667373	0.010474610728019	BMP6/ADM	2
BP	GO:2000353	positive regulation of endothelial cell apoptotic process	2/56	24/18903	0.00228162441213669	0.0169373140667373	0.010474610728019	CCL2/THBS1	2
BP	GO:2001026	regulation of endothelial cell chemotaxis	2/56	24/18903	0.00228162441213669	0.0169373140667373	0.010474610728019	SEMA5A/THBS1	2
BP	GO:0060485	mesenchyme development	5/56	313/18903	0.00230844578298395	0.0170741044457795	0.0105592065480031	SEMA3C/SEMA5A/SEMA6D/NRTN/NRP2	5
BP	GO:0010721	negative regulation of cell development	4/56	188/18903	0.00232514599919998	0.0171353150810608	0.0105970612854462	SEMA3C/SEMA5A/SEMA6D/PAEP	4
BP	GO:0046849	bone remodeling	3/56	89/18903	0.00233541579252221	0.0171488654223472	0.0106054412770817	IL20RA/LEPR/TNFAIP3	3
BP	GO:0001906	cell killing	4/56	189/18903	0.00237024222995767	0.0171768787656947	0.0106227656807976	HLA-DRA/HLA-DRB1/KLRC1/GNLY	4
BP	GO:0071706	tumor necrosis factor superfamily cytokine production	4/56	189/18903	0.00237024222995767	0.0171768787656947	0.0106227656807976	TNFAIP3/CD14/THBS1/ANGPT1	4
BP	GO:1903555	regulation of tumor necrosis factor superfamily cytokine production	4/56	189/18903	0.00237024222995767	0.0171768787656947	0.0106227656807976	TNFAIP3/CD14/THBS1/ANGPT1	4
BP	GO:0070372	regulation of ERK1 and ERK2 cascade	5/56	315/18903	0.00237301029162252	0.0171768787656947	0.0106227656807976	HLA-DRB1/FGFR3/CCL2/ANGPT1/PDGFRA	5
BP	GO:0070098	chemokine-mediated signaling pathway	3/56	90/18903	0.00241091084666325	0.0173893356812519	0.0107541562589122	CXCL12/CXCL2/CCL2	3
BP	GO:0003148	outflow tract septum morphogenesis	2/56	25/18903	0.00247532373835646	0.0176659946800598	0.0109252515875752	SEMA3C/NRP2	2
BP	GO:0031579	membrane raft organization	2/56	25/18903	0.00247532373835646	0.0176659946800598	0.0109252515875752	S100A10/COLEC12	2
BP	GO:0050927	positive regulation of positive chemotaxis	2/56	25/18903	0.00247532373835646	0.0176659946800598	0.0109252515875752	CXCL12/SCG2	2
BP	GO:0048525	negative regulation of viral process	3/56	91/18903	0.00248790417901306	0.0176936961542397	0.0109423831207972	MX1/RSAD2/PLSCR1	3
BP	GO:0031099	regeneration	4/56	192/18903	0.00250914728000427	0.0177616850116944	0.010984429741228	CXCL12/TXK/ADM/NR4A3	4
BP	GO:0050867	positive regulation of cell activation	6/56	467/18903	0.00251492885121337	0.0177616850116944	0.010984429741228	HLA-DRA/HLA-DRB1/NFKBIZ/CCL2/THBS1/NR4A3	6
BP	GO:0006959	humoral immune response	5/56	320/18903	0.00254018047044259	0.0178779483629074	0.0110563309494769	HLA-DRB1/DEFB1/CXCL2/CCL2/GNLY	5
BP	GO:0050731	positive regulation of peptidyl-tyrosine phosphorylation	4/56	193/18903	0.00255666787752142	0.0179319395271675	0.0110897209206465	FGFR3/BMP6/GHR/ANGPT1	4
BP	GO:0022409	positive regulation of cell-cell adhesion	5/56	322/18903	0.00260939302208517	0.0182388501956056	0.0112795249100806	HLA-DRA/HLA-DRB1/NFKBIZ/CCL2/NR4A3	5
BP	GO:0008202	steroid metabolic process	5/56	323/18903	0.00264450949052921	0.018392010108271	0.0113742442060673	LEPR/BMP6/NR3C1/ADM/PDGFRA	5
BP	GO:0051495	positive regulation of cytoskeleton organization	4/56	195/18903	0.00265356158942932	0.018392010108271	0.0113742442060673	S100A10/SEMA5A/HSPA1A/HSPA1B	4
BP	GO:0019883	antigen processing and presentation of endogenous antigen	2/56	26/18903	0.00267651671192144	0.018392010108271	0.0113742442060673	HLA-DRA/HLA-DRB1	2
BP	GO:0050926	regulation of positive chemotaxis	2/56	26/18903	0.00267651671192144	0.018392010108271	0.0113742442060673	CXCL12/SCG2	2
BP	GO:0060669	embryonic placenta morphogenesis	2/56	26/18903	0.00267651671192144	0.018392010108271	0.0113742442060673	SOCS3/ADM	2
BP	GO:0030325	adrenal gland development	2/56	27/18903	0.00288515884547391	0.0194318314294501	0.0120173050552155	NR3C1/PDGFRA	2
BP	GO:0031639	plasminogen activation	2/56	27/18903	0.00288515884547391	0.0194318314294501	0.0120173050552155	S100A10/THBS1	2
BP	GO:0034143	regulation of toll-like receptor 4 signaling pathway	2/56	27/18903	0.00288515884547391	0.0194318314294501	0.0120173050552155	TNFAIP3/CD14	2
BP	GO:0060259	regulation of feeding behavior	2/56	27/18903	0.00288515884547391	0.0194318314294501	0.0120173050552155	LEPR/NR4A3	2
BP	GO:1902932	positive regulation of alcohol biosynthetic process	2/56	27/18903	0.00288515884547391	0.0194318314294501	0.0120173050552155	BMP6/ADCYAP1R1	2
BP	GO:1905820	positive regulation of chromosome separation	2/56	27/18903	0.00288515884547391	0.0194318314294501	0.0120173050552155	PLSCR1/BIRC5	2
BP	GO:1903321	negative regulation of protein modification by small protein conjugation or removal	3/56	96/18903	0.00289569480656669	0.0194384265232893	0.0120213836854167	HSPA1A/HSPA1B/TNFAIP3	3
BP	GO:0002440	production of molecular mediator of immune response	5/56	333/18903	0.00301484710636581	0.0201717072840397	0.012474869432504	HLA-DRA/HLA-DRB1/RSAD2/NR4A3/ANGPT1	5
BP	GO:0051701	biological process involved in interaction with host	4/56	203/18903	0.00306642248181191	0.0202716078141388	0.0125366513159943	HLA-DRB1/PLSCR1/HSPA1A/HSPA1B	4
BP	GO:0060349	bone morphogenesis	3/56	98/18903	0.00306964366113803	0.0202716078141388	0.0125366513159943	FGFR3/BMP6/GHR	3
BP	GO:1990868	response to chemokine	3/56	98/18903	0.00306964366113803	0.0202716078141388	0.0125366513159943	CXCL12/CXCL2/CCL2	3
BP	GO:1990869	cellular response to chemokine	3/56	98/18903	0.00306964366113803	0.0202716078141388	0.0125366513159943	CXCL12/CXCL2/CCL2	3
BP	GO:0070482	response to oxygen levels	5/56	337/18903	0.00317301692740476	0.0208394310255354	0.0128878124905629	CXCL12/NDRG1/NR4A2/THBS1/ADM	5
BP	GO:0007204	positive regulation of cytosolic calcium ion concentration	4/56	205/18903	0.0031761178062517	0.0208394310255354	0.0128878124905629	ADCYAP1R1/PTGER2/ADM/PDGFRA	4
BP	GO:0034620	cellular response to unfolded protein	3/56	100/18903	0.00324989558200079	0.0212549440957865	0.013144779896737	HSPA1L/HSPA1A/HSPA1B	3
BP	GO:0070371	ERK1 and ERK2 cascade	5/56	340/18903	0.0032955238917629	0.0213995697570758	0.0132342213215886	HLA-DRB1/FGFR3/CCL2/ANGPT1/PDGFRA	5
BP	GO:0001958	endochondral ossification	2/56	29/18903	0.00332461359057815	0.0213995697570758	0.0132342213215886	FGFR3/BMP6	2
BP	GO:0034123	positive regulation of toll-like receptor signaling pathway	2/56	29/18903	0.00332461359057815	0.0213995697570758	0.0132342213215886	RSAD2/CD14	2
BP	GO:0036075	replacement ossification	2/56	29/18903	0.00332461359057815	0.0213995697570758	0.0132342213215886	FGFR3/BMP6	2
BP	GO:0072012	glomerulus vasculature development	2/56	29/18903	0.00332461359057815	0.0213995697570758	0.0132342213215886	ANGPT1/PDGFRA	2
BP	GO:0033674	positive regulation of kinase activity	6/56	496/18903	0.00338729590230873	0.021734258250145	0.013441204061959	HLA-DRB1/FGFR3/THBS1/GHR/ANGPT1/PDGFRA	6
BP	GO:0019218	regulation of steroid metabolic process	3/56	102/18903	0.00343652329180555	0.0219118757853683	0.0135510487830643	BMP6/NR3C1/ADM	3
BP	GO:0031341	regulation of cell killing	3/56	102/18903	0.00343652329180555	0.0219118757853683	0.0135510487830643	HLA-DRA/HLA-DRB1/KLRC1	3
BP	GO:0031396	regulation of protein ubiquitination	4/56	210/18903	0.00346203964362398	0.0219370362465146	0.0135666088674558	HSPA1A/HSPA1B/TNFAIP3/ANGPT1	4
BP	GO:0045619	regulation of lymphocyte differentiation	4/56	210/18903	0.00346203964362398	0.0219370362465146	0.0135666088674558	HLA-DRA/HLA-DRB1/NFKBIZ/INHA	4
BP	GO:0032677	regulation of interleukin-8 production	3/56	103/18903	0.00353225028095596	0.0221148557903337	0.0136765785175432	HSPA1A/HSPA1B/CD14	3
BP	GO:0043255	regulation of carbohydrate biosynthetic process	3/56	103/18903	0.00353225028095596	0.0221148557903337	0.0136765785175432	LEPR/ADCYAP1R1/NR3C1	3
BP	GO:0045639	positive regulation of myeloid cell differentiation	3/56	103/18903	0.00353225028095596	0.0221148557903337	0.0136765785175432	HLA-DRB1/HSPA1A/HSPA1B	3
BP	GO:0007202	activation of phospholipase C activity	2/56	30/18903	0.00355533817278226	0.0221148557903337	0.0136765785175432	TXK/ADCYAP1R1	2
BP	GO:0019886	antigen processing and presentation of exogenous peptide antigen via MHC class II	2/56	30/18903	0.00355533817278226	0.0221148557903337	0.0136765785175432	HLA-DRA/HLA-DRB1	2
BP	GO:0045940	positive regulation of steroid metabolic process	2/56	30/18903	0.00355533817278226	0.0221148557903337	0.0136765785175432	BMP6/ADM	2
BP	GO:0032637	interleukin-8 production	3/56	104/18903	0.00362959764147687	0.0225079317157438	0.013919670030696	HSPA1A/HSPA1B/CD14	3
BP	GO:0045637	regulation of myeloid cell differentiation	4/56	214/18903	0.00370305024711162	0.0228936297952129	0.0141581988331415	HLA-DRB1/INHA/HSPA1A/HSPA1B	4
BP	GO:0001916	positive regulation of T cell mediated cytotoxicity	2/56	31/18903	0.00379333585488418	0.0231007339186659	0.0142862790626744	HLA-DRA/HLA-DRB1	2
BP	GO:0035767	endothelial cell chemotaxis	2/56	31/18903	0.00379333585488418	0.0231007339186659	0.0142862790626744	SEMA5A/THBS1	2
BP	GO:0061437	renal system vasculature development	2/56	31/18903	0.00379333585488418	0.0231007339186659	0.0142862790626744	ANGPT1/PDGFRA	2
BP	GO:0061440	kidney vasculature development	2/56	31/18903	0.00379333585488418	0.0231007339186659	0.0142862790626744	ANGPT1/PDGFRA	2
BP	GO:0098868	bone growth	2/56	31/18903	0.00379333585488418	0.0231007339186659	0.0142862790626744	FGFR3/LEPR	2
BP	GO:0043491	protein kinase B signaling	4/56	218/18903	0.00395523620829878	0.0239433049038087	0.0148073535993642	SEMA5A/CCL2/THBS1/ANGPT1	4
BP	GO:0043523	regulation of neuron apoptotic process	4/56	218/18903	0.00395523620829878	0.0239433049038087	0.0148073535993642	NR4A2/NR3C1/CCL2/ANGPT1	4
BP	GO:0019882	antigen processing and presentation	3/56	108/18903	0.00403536044393059	0.0241601097838406	0.0149414331064998	HLA-DRA/HLA-DRB1/THBS1	3
BP	GO:0031116	positive regulation of microtubule polymerization	2/56	32/18903	0.00403856309071081	0.0241601097838406	0.0149414331064998	HSPA1A/HSPA1B	2
BP	GO:0043552	positive regulation of phosphatidylinositol 3-kinase activity	2/56	32/18903	0.00403856309071081	0.0241601097838406	0.0149414331064998	FGFR3/PDGFRA	2
BP	GO:0048240	sperm capacitation	2/56	32/18903	0.00403856309071081	0.0241601097838406	0.0149414331064998	DEFB1/PAEP	2
BP	GO:0033209	tumor necrosis factor-mediated signaling pathway	3/56	109/18903	0.00414093590531385	0.0246206237466782	0.0152262305942558	HSPA1A/HSPA1B/TNFAIP3	3
BP	GO:0046545	development of primary female sexual characteristics	3/56	109/18903	0.00414093590531385	0.0246206237466782	0.0152262305942558	INHA/ADCYAP1R1/PDGFRA	3
BP	GO:0050866	negative regulation of cell activation	4/56	221/18903	0.00415185543024121	0.0246206237466782	0.0152262305942558	HLA-DRB1/INHA/TNFAIP3/PDGFRA	4
BP	GO:0010038	response to metal ion	5/56	360/18903	0.00420127383654567	0.0248412528591102	0.0153626751366955	NDRG1/PLSCR1/BMP6/CD14/THBS1	5
BP	GO:0002431	Fc receptor mediated stimulatory signaling pathway	2/56	33/18903	0.00429097652024272	0.0251522946460337	0.0155550339502201	PLSCR1/NR4A3	2
BP	GO:0090169	regulation of spindle assembly	2/56	33/18903	0.00429097652024272	0.0251522946460337	0.0155550339502201	HSPA1A/HSPA1B	2
BP	GO:0090279	regulation of calcium ion import	2/56	33/18903	0.00429097652024272	0.0251522946460337	0.0155550339502201	CXCL12/CCL2	2
BP	GO:0007596	blood coagulation	4/56	225/18903	0.00442417969984919	0.0258585675560151	0.0159918171243792	TXK/PLSCR1/THBS1/PDGFRA	4
BP	GO:0010631	epithelial cell migration	5/56	366/18903	0.0045046684248709	0.0262535689862103	0.0162360994351402	SEMA5A/SCG2/NRP2/THBS1/ANGPT1	5
BP	GO:0002495	antigen processing and presentation of peptide antigen via MHC class II	2/56	34/18903	0.00455053296892513	0.0263697551532584	0.0163079529100781	HLA-DRA/HLA-DRB1	2
BP	GO:0045648	positive regulation of erythrocyte differentiation	2/56	34/18903	0.00455053296892513	0.0263697551532584	0.0163079529100781	HSPA1A/HSPA1B	2
BP	GO:0048705	skeletal system morphogenesis	4/56	227/18903	0.00456476511752081	0.0263770802529469	0.0163124830007098	FGFR3/BMP6/GHR/PDGFRA	4
BP	GO:0090132	epithelium migration	5/56	369/18903	0.00466210139947912	0.0268632131630043	0.0166131241162295	SEMA5A/SCG2/NRP2/THBS1/ANGPT1	5
BP	GO:0002526	acute inflammatory response	3/56	114/18903	0.00469402064289124	0.0268947548947628	0.0166326305952707	OSMR/PLSCR1/SERPINA3	3
BP	GO:0044344	cellular response to fibroblast growth factor stimulus	3/56	114/18903	0.00469402064289124	0.0268947548947628	0.0166326305952707	FGFR3/CCL2/THBS1	3
BP	GO:0001818	negative regulation of cytokine production	5/56	371/18903	0.00476921662729414	0.0271417266901942	0.0167853663482803	HLA-DRB1/INHA/TNFAIP3/THBS1/ANGPT1	5
BP	GO:0010594	regulation of endothelial cell migration	4/56	230/18903	0.00478125490885476	0.0271417266901942	0.0167853663482803	SEMA5A/NRP2/THBS1/ANGPT1	4
BP	GO:0050817	coagulation	4/56	230/18903	0.00478125490885476	0.0271417266901942	0.0167853663482803	TXK/PLSCR1/THBS1/PDGFRA	4
BP	GO:0046634	regulation of alpha-beta T cell activation	3/56	115/18903	0.0048097328022203	0.0271417266901942	0.0167853663482803	HLA-DRA/HLA-DRB1/NFKBIZ	3
BP	GO:1901099	negative regulation of signal transduction in absence of ligand	2/56	35/18903	0.00481718944698137	0.0271417266901942	0.0167853663482803	HSPA1A/HSPA1B	2
BP	GO:2001240	negative regulation of extrinsic apoptotic signaling pathway in absence of ligand	2/56	35/18903	0.00481718944698137	0.0271417266901942	0.0167853663482803	HSPA1A/HSPA1B	2
BP	GO:0007599	hemostasis	4/56	231/18903	0.00485492916659856	0.0272788008974074	0.0168701376972529	TXK/PLSCR1/THBS1/PDGFRA	4
BP	GO:0090130	tissue migration	5/56	374/18903	0.00493316805825048	0.0276420491197837	0.0170947827449886	SEMA5A/SCG2/NRP2/THBS1/ANGPT1	5
BP	GO:0060348	bone development	4/56	233/18903	0.00500456584202349	0.027965073963395	0.01729455228808	FGFR3/LEPR/BMP6/GHR	4
BP	GO:0045582	positive regulation of T cell differentiation	3/56	117/18903	0.00504631178747275	0.0280422641228868	0.0173422893064481	HLA-DRA/HLA-DRB1/NFKBIZ	3
BP	GO:0031112	positive regulation of microtubule polymerization or depolymerization	2/56	36/18903	0.00509090314872858	0.0280422641228868	0.0173422893064481	HSPA1A/HSPA1B	2
BP	GO:0045589	regulation of regulatory T cell differentiation	2/56	36/18903	0.00509090314872858	0.0280422641228868	0.0173422893064481	HLA-DRA/HLA-DRB1	2
BP	GO:0050869	negative regulation of B cell activation	2/56	36/18903	0.00509090314872858	0.0280422641228868	0.0173422893064481	INHA/TNFAIP3	2
BP	GO:0090218	positive regulation of lipid kinase activity	2/56	36/18903	0.00509090314872858	0.0280422641228868	0.0173422893064481	FGFR3/PDGFRA	2
BP	GO:0050767	regulation of neurogenesis	5/56	377/18903	0.00510110016001382	0.0280422641228868	0.0173422893064481	CXCL12/S100A10/SEMA3C/SEMA5A/SEMA6D	5
BP	GO:0002286	T cell activation involved in immune response	3/56	118/18903	0.00516719299671347	0.0282528778368688	0.0174725399860572	HLA-DRA/HLA-DRB1/NFKBIZ	3
BP	GO:0002718	regulation of cytokine production involved in immune response	3/56	118/18903	0.00516719299671347	0.0282528778368688	0.0174725399860572	RSAD2/NR4A3/ANGPT1	3
BP	GO:0002708	positive regulation of lymphocyte mediated immunity	3/56	119/18903	0.00528981143023832	0.0288457813648921	0.0178392116809222	HLA-DRA/HLA-DRB1/RSAD2	3
BP	GO:0002274	myeloid leukocyte activation	4/56	237/18903	0.00531309202762241	0.0288952651983529	0.0178698141655187	NDRG1/PLSCR1/THBS1/NR4A3	4
BP	GO:0008207	C21-steroid hormone metabolic process	2/56	37/18903	0.00537163145189575	0.029056543406307	0.0179695540912575	BMP6/ADM	2
BP	GO:0002367	cytokine production involved in immune response	3/56	120/18903	0.00541417401720273	0.029056543406307	0.0179695540912575	RSAD2/NR4A3/ANGPT1	3
BP	GO:0035967	cellular response to topologically incorrect protein	3/56	120/18903	0.00541417401720273	0.029056543406307	0.0179695540912575	HSPA1L/HSPA1A/HSPA1B	3
BP	GO:0051897	positive regulation of protein kinase B signaling	3/56	120/18903	0.00541417401720273	0.029056543406307	0.0179695540912575	SEMA5A/THBS1/ANGPT1	3
BP	GO:0071774	response to fibroblast growth factor	3/56	120/18903	0.00541417401720273	0.029056543406307	0.0179695540912575	FGFR3/CCL2/THBS1	3
BP	GO:1902903	regulation of supramolecular fiber organization	5/56	384/18903	0.00550871413248332	0.0294861172249239	0.0182352171421539	CXCL12/S100A10/SEMA5A/HSPA1A/HSPA1B	5
BP	GO:0090100	positive regulation of transmembrane receptor protein serine/threonine kinase signaling pathway	3/56	121/18903	0.00554028758295918	0.0295659181227015	0.0182845687298185	INHA/BMP6/THBS1	3
BP	GO:0045088	regulation of innate immune response	4/56	240/18903	0.00555269455401769	0.0295659181227015	0.0182845687298185	KLRC1/TXK/PLSCR1/TNFAIP3	4
BP	GO:0002703	regulation of leukocyte mediated immunity	4/56	241/18903	0.00563414419210297	0.0298989119975697	0.0184905034606924	HLA-DRA/HLA-DRB1/KLRC1/RSAD2	4
BP	GO:0007020	microtubule nucleation	2/56	38/18903	0.00565933191694413	0.0298989119975697	0.0184905034606924	HSPA1A/HSPA1B	2
BP	GO:0045773	positive regulation of axon extension	2/56	38/18903	0.00565933191694413	0.0298989119975697	0.0184905034606924	CXCL12/SEMA5A	2
BP	GO:0046887	positive regulation of hormone secretion	3/56	123/18903	0.00579779443720475	0.030472128902518	0.0188450002786881	HLA-DRB1/INHA/BMP6	3
BP	GO:0071675	regulation of mononuclear cell migration	3/56	123/18903	0.00579779443720475	0.030472128902518	0.0188450002786881	CXCL12/CCL2/THBS1	3
BP	GO:0050878	regulation of body fluid levels	5/56	390/18903	0.0058760710955977	0.030803939712489	0.0190502033620164	TXK/PLSCR1/THBS1/ADM/PDGFRA	5
BP	GO:0046660	female sex differentiation	3/56	124/18903	0.00592920086331502	0.0308875367216493	0.0191019025939921	INHA/ADCYAP1R1/PDGFRA	3
BP	GO:0032570	response to progesterone	2/56	39/18903	0.00595396228638982	0.0308875367216493	0.0191019025939921	PTGER2/THBS1	2
BP	GO:0044060	regulation of endocrine process	2/56	39/18903	0.00595396228638982	0.0308875367216493	0.0191019025939921	INHA/BMP6	2
BP	GO:0045066	regulatory T cell differentiation	2/56	39/18903	0.00595396228638982	0.0308875367216493	0.0191019025939921	HLA-DRA/HLA-DRB1	2
BP	GO:1901617	organic hydroxy compound biosynthetic process	4/56	245/18903	0.0059679458857464	0.0308875367216493	0.0191019025939921	NR4A2/BMP6/PLTP/ADCYAP1R1	4
BP	GO:0019730	antimicrobial humoral response	3/56	125/18903	0.0060623845447652	0.0312966755432802	0.019354927948155	DEFB1/CXCL2/GNLY	3
BP	GO:0033002	muscle cell proliferation	4/56	247/18903	0.00613969668032018	0.0316155520196741	0.0195521319999537	TNFAIP3/THBS1/NR4A3/ANGPT1	4
BP	GO:0007188	adenylate cyclase-modulating G protein-coupled receptor signaling pathway	4/56	248/18903	0.00622679647962895	0.0319689630771812	0.0197706934105633	RXFP1/ADCYAP1R1/PTGER2/ADM	4
BP	GO:0002478	antigen processing and presentation of exogenous peptide antigen	2/56	40/18903	0.00625548048412886	0.0319689630771812	0.0197706934105633	HLA-DRA/HLA-DRB1	2
BP	GO:0048246	macrophage chemotaxis	2/56	40/18903	0.00625548048412886	0.0319689630771812	0.0197706934105633	CCL2/THBS1	2
BP	GO:0002253	activation of immune response	5/56	397/18903	0.006326200941359	0.0322089434439836	0.0199191054264661	HLA-DRB1/NFKBIZ/TXK/PLSCR1/NR4A3	5
BP	GO:0002688	regulation of leukocyte chemotaxis	3/56	127/18903	0.00633410883854152	0.0322089434439836	0.0199191054264661	CXCL12/CCL2/THBS1	3
BP	GO:0050900	leukocyte migration	5/56	398/18903	0.00639243473641349	0.0323996049244851	0.0200370169667028	CXCL12/SCG2/CXCL2/CCL2/THBS1	5
BP	GO:0071695	anatomical structure maturation	4/56	250/18903	0.00640346174023747	0.0323996049244851	0.0200370169667028	DEFB1/FGFR3/NR4A2/PAEP	4
BP	GO:0030218	erythrocyte differentiation	3/56	128/18903	0.0064726617842227	0.0325876090819529	0.0201532851280514	INHA/HSPA1A/HSPA1B	3
BP	GO:0051225	spindle assembly	3/56	128/18903	0.0064726617842227	0.0325876090819529	0.0201532851280514	HSPA1A/HSPA1B/BIRC5	3
BP	GO:0050870	positive regulation of T cell activation	4/56	251/18903	0.00649303390061481	0.0326094591453099	0.0201667979499277	HLA-DRA/HLA-DRB1/NFKBIZ/CCL2	4
BP	GO:0007339	binding of sperm to zona pellucida	2/56	41/18903	0.00656384461476439	0.0327226959471342	0.0202368274371606	HSPA1L/PAEP	2
BP	GO:0045124	regulation of bone resorption	2/56	41/18903	0.00656384461476439	0.0327226959471342	0.0202368274371606	IL20RA/TNFAIP3	2
BP	GO:0120178	steroid hormone biosynthetic process	2/56	41/18903	0.00656384461476439	0.0327226959471342	0.0202368274371606	BMP6/ADM	2
BP	GO:1903320	regulation of protein modification by small protein conjugation or removal	4/56	252/18903	0.00658343685574581	0.032740123629797	0.0202476053084963	HSPA1A/HSPA1B/TNFAIP3/ANGPT1	4
BP	GO:0051928	positive regulation of calcium ion transport	3/56	129/18903	0.00661301665323439	0.0328070143236067	0.0202889727872018	CXCL12/ADCYAP1R1/CCL2	3
BP	GO:0045621	positive regulation of lymphocyte differentiation	3/56	130/18903	0.00675517936605681	0.0334307416801935	0.0206747069853704	HLA-DRA/HLA-DRB1/NFKBIZ	3
BP	GO:0051402	neuron apoptotic process	4/56	255/18903	0.00685966353870846	0.0338654263051772	0.0209435307326434	NR4A2/NR3C1/CCL2/ANGPT1	4
BP	GO:0034142	toll-like receptor 4 signaling pathway	2/56	42/18903	0.00687901296293627	0.0338787224373181	0.0209517535127025	TNFAIP3/CD14	2
BP	GO:0009615	response to virus	5/56	409/18903	0.00715362773806276	0.0349563725084867	0.0216182089466654	CXCL12/MX1/RSAD2/PLSCR1/TNFAIP3	5
BP	GO:0007052	mitotic spindle organization	3/56	133/18903	0.00719257231590503	0.0349563725084867	0.0216182089466654	HSPA1A/HSPA1B/BIRC5	3
BP	GO:0030168	platelet activation	3/56	133/18903	0.00719257231590503	0.0349563725084867	0.0216182089466654	TXK/PLSCR1/PDGFRA	3
BP	GO:0060236	regulation of mitotic spindle organization	2/56	43/18903	0.00720094399265287	0.0349563725084867	0.0216182089466654	HSPA1A/HSPA1B	2
BP	GO:0097009	energy homeostasis	2/56	43/18903	0.00720094399265287	0.0349563725084867	0.0216182089466654	LEPR/NR4A3	2
BP	GO:1904037	positive regulation of epithelial cell apoptotic process	2/56	43/18903	0.00720094399265287	0.0349563725084867	0.0216182089466654	CCL2/THBS1	2
BP	GO:0001909	leukocyte mediated cytotoxicity	3/56	134/18903	0.00734202367145046	0.0355563717803101	0.021989268890685	HLA-DRA/HLA-DRB1/KLRC1	3
BP	GO:0035270	endocrine system development	3/56	135/18903	0.0074933110256919	0.0360357622800839	0.0222857402705068	BMP6/NR3C1/PDGFRA	3
BP	GO:0050727	regulation of inflammatory response	5/56	414/18903	0.00751981627749425	0.0360357622800839	0.0222857402705068	HLA-DRB1/NFKBIZ/OSMR/SOCS3/TNFAIP3	5
BP	GO:0014911	positive regulation of smooth muscle cell migration	2/56	44/18903	0.0075295963466252	0.0360357622800839	0.0222857402705068	SEMA6D/NR4A3	2
BP	GO:0032689	negative regulation of interferon-gamma production	2/56	44/18903	0.0075295963466252	0.0360357622800839	0.0222857402705068	HLA-DRB1/INHA	2
BP	GO:0042181	ketone biosynthetic process	2/56	44/18903	0.0075295963466252	0.0360357622800839	0.0222857402705068	BMP6/ADM	2
BP	GO:0010565	regulation of cellular ketone metabolic process	3/56	136/18903	0.00764643972446686	0.0364235559708796	0.0225255650702278	BMP6/ADM/NR4A3	3
BP	GO:0043401	steroid hormone mediated signaling pathway	3/56	136/18903	0.00764643972446686	0.0364235559708796	0.0225255650702278	NR3C1/NR3C2/NR4A3	3
BP	GO:0034101	erythrocyte homeostasis	3/56	137/18903	0.00780141502000662	0.0369885271577936	0.0228749624559144	INHA/HSPA1A/HSPA1B	3
BP	GO:0061041	regulation of wound healing	3/56	137/18903	0.00780141502000662	0.0369885271577936	0.0228749624559144	TNFAIP3/THBS1/PDGFRA	3
BP	GO:0033003	regulation of mast cell activation	2/56	45/18903	0.00786492884560328	0.0372029424929234	0.0230075641872605	PLSCR1/NR4A3	2
BP	GO:0050852	T cell receptor signaling pathway	3/56	139/18903	0.00811692594594004	0.0383058639768957	0.0236896483218912	HLA-DRB1/NFKBIZ/TXK	3
BP	GO:0048806	genitalia development	2/56	46/18903	0.00820690048771475	0.0384627548203037	0.0237866749522656	BMP6/PDGFRA	2
BP	GO:0060443	mammary gland morphogenesis	2/56	46/18903	0.00820690048771475	0.0384627548203037	0.0237866749522656	RXFP1/NR3C1	2
BP	GO:2001239	regulation of extrinsic apoptotic signaling pathway in absence of ligand	2/56	46/18903	0.00820690048771475	0.0384627548203037	0.0237866749522656	HSPA1A/HSPA1B	2
BP	GO:0002705	positive regulation of leukocyte mediated immunity	3/56	140/18903	0.00827747161825245	0.0387043155667252	0.0239360643286429	HLA-DRA/HLA-DRB1/RSAD2	3
BP	GO:0003018	vascular process in circulatory system	4/56	270/18903	0.00835645839793816	0.0389840283977207	0.0241090482509322	LEPR/BMP6/ADM/ANGPT1	4
BP	GO:0034754	cellular hormone metabolic process	3/56	141/18903	0.00843988397237488	0.0392831212810309	0.0242940174563121	BMP6/ADM/PDGFRA	3
BP	GO:0045646	regulation of erythrocyte differentiation	2/56	47/18903	0.00855547044780573	0.0395313319435691	0.0244475193668505	HSPA1A/HSPA1B	2
BP	GO:0060711	labyrinthine layer development	2/56	47/18903	0.00855547044780573	0.0395313319435691	0.0244475193668505	SOCS3/ADM	2
BP	GO:0090224	regulation of spindle organization	2/56	47/18903	0.00855547044780573	0.0395313319435691	0.0244475193668505	HSPA1A/HSPA1B	2
BP	GO:0031348	negative regulation of defense response	4/56	272/18903	0.00857095250103933	0.0395313319435691	0.0244475193668505	HLA-DRB1/KLRC1/SOCS3/TNFAIP3	4
BP	GO:0010977	negative regulation of neuron projection development	3/56	142/18903	0.008604167801618	0.0395947450418349	0.024486736182266	SEMA3C/SEMA5A/SEMA6D	3
BP	GO:0061448	connective tissue development	4/56	274/18903	0.00878903506002926	0.0403541700047393	0.024956390392622	FGFR3/RXFP1/BMP6/GHR	4
BP	GO:0001894	tissue homeostasis	4/56	275/18903	0.00889942946001818	0.0406371221708041	0.025131377629825	IL20RA/TNFAIP3/SERPINA3/ANGPT1	4
BP	GO:0006953	acute-phase response	2/56	48/18903	0.00891059807678399	0.0406371221708041	0.025131377629825	PLSCR1/SERPINA3	2
BP	GO:0008038	neuron recognition	2/56	48/18903	0.00891059807678399	0.0406371221708041	0.025131377629825	SEMA5A/ROBO3	2
BP	GO:0010862	positive regulation of pathway-restricted SMAD protein phosphorylation	2/56	49/18903	0.00927224290096422	0.041946099907728	0.0259408939552528	INHA/BMP6	2
BP	GO:0019884	antigen processing and presentation of exogenous antigen	2/56	49/18903	0.00927224290096422	0.041946099907728	0.0259408939552528	HLA-DRA/HLA-DRB1	2
BP	GO:0070509	calcium ion import	2/56	49/18903	0.00927224290096422	0.041946099907728	0.0259408939552528	CXCL12/CCL2	2
BP	GO:0050768	negative regulation of neurogenesis	3/56	146/18903	0.00928011059905486	0.041946099907728	0.0259408939552528	SEMA3C/SEMA5A/SEMA6D	3
BP	GO:0030195	negative regulation of blood coagulation	2/56	50/18903	0.00964036462141572	0.043190532246607	0.026710493212594	THBS1/PDGFRA	2
BP	GO:0035036	sperm-egg recognition	2/56	50/18903	0.00964036462141572	0.043190532246607	0.026710493212594	HSPA1L/PAEP	2
BP	GO:0038084	vascular endothelial growth factor signaling pathway	2/56	50/18903	0.00964036462141572	0.043190532246607	0.026710493212594	NRP2/PDGFRA	2
BP	GO:1902041	regulation of extrinsic apoptotic signaling pathway via death domain receptors	2/56	50/18903	0.00964036462141572	0.043190532246607	0.026710493212594	TNFAIP3/THBS1	2
BP	GO:0048732	gland development	5/56	441/18903	0.00972659229297984	0.0434810741185077	0.0268901741818644	SEMA3C/RXFP1/NR3C1/TNFAIP3/PDGFRA	5
BP	GO:0034614	cellular response to reactive oxygen species	3/56	150/18903	0.00998635731573869	0.0443798553648732	0.0274460110547138	TNFAIP3/NR4A3/PDGFRA	3
BP	GO:0030225	macrophage differentiation	2/56	51/18903	0.0100149231133121	0.0443798553648732	0.0274460110547138	HLA-DRB1/INHA	2
BP	GO:0043277	apoptotic cell clearance	2/56	51/18903	0.0100149231133121	0.0443798553648732	0.0274460110547138	CCL2/THBS1	2
BP	GO:1900047	negative regulation of hemostasis	2/56	51/18903	0.0100149231133121	0.0443798553648732	0.0274460110547138	THBS1/PDGFRA	2
BP	GO:0051961	negative regulation of nervous system development	3/56	151/18903	0.0101676854674209	0.0449588526972481	0.0278040826855103	SEMA3C/SEMA5A/SEMA6D	3
BP	GO:0010543	regulation of platelet activation	2/56	52/18903	0.0103958784252833	0.0457674439413597	0.0283041429953552	TXK/PDGFRA	2
BP	GO:1902930	regulation of alcohol biosynthetic process	2/56	52/18903	0.0103958784252833	0.0457674439413597	0.0283041429953552	BMP6/ADCYAP1R1	2
BP	GO:0007548	sex differentiation	4/56	288/18903	0.0104180563150686	0.0457674439413597	0.0283041429953552	INHA/BMP6/ADCYAP1R1/PDGFRA	4
BP	GO:0090092	regulation of transmembrane receptor protein serine/threonine kinase signaling pathway	4/56	290/18903	0.0106656813931518	0.0467543016242906	0.0289144493303459	INHA/BMP6/HSPA1A/THBS1	4
BP	GO:0043524	negative regulation of neuron apoptotic process	3/56	154/18903	0.0107231725184832	0.046905232048591	0.029007789834946	NR4A2/CCL2/ANGPT1	3
BP	GO:0006111	regulation of gluconeogenesis	2/56	53/18903	0.0107831907787699	0.0469994029347632	0.0290660283118781	LEPR/NR3C1	2
BP	GO:0046879	hormone secretion	4/56	291/18903	0.0107909150297613	0.0469994029347632	0.0290660283118781	HLA-DRB1/INHA/BMP6/ADM	4
BP	GO:0010675	regulation of cellular carbohydrate metabolic process	3/56	155/18903	0.010912181574935	0.0472454908210938	0.0292182174254552	LEPR/ADCYAP1R1/NR3C1	3
BP	GO:0032368	regulation of lipid transport	3/56	155/18903	0.010912181574935	0.0472454908210938	0.0292182174254552	BMP6/PLTP/THBS1	3
BP	GO:0010632	regulation of epithelial cell migration	4/56	292/18903	0.0109170996489253	0.0472454908210938	0.0292182174254552	SEMA5A/NRP2/THBS1/ANGPT1	4
BP	GO:0002366	leukocyte activation involved in immune response	4/56	293/18903	0.0110442379174797	0.0476942248920463	0.0294957298276641	HLA-DRA/HLA-DRB1/NFKBIZ/NR4A3	4
BP	GO:0051960	regulation of nervous system development	5/56	456/18903	0.0111285523592708	0.0479565158871964	0.0296579394944883	CXCL12/S100A10/SEMA3C/SEMA5A/SEMA6D	5
BP	GO:0031113	regulation of microtubule polymerization	2/56	54/18903	0.0111768205673795	0.0479612933207804	0.0296608940218044	HSPA1A/HSPA1B	2
BP	GO:0050819	negative regulation of coagulation	2/56	54/18903	0.0111768205673795	0.0479612933207804	0.0296608940218044	THBS1/PDGFRA	2
BP	GO:0007189	adenylate cyclase-activating G protein-coupled receptor signaling pathway	3/56	157/18903	0.0112959913906776	0.048370624186607	0.0299140381426255	RXFP1/PTGER2/ADM	3
BP	GO:0048872	homeostasis of number of cells	4/56	296/18903	0.0114314010314803	0.0488476254160312	0.0302090319164505	INHA/HSPA1A/HSPA1B/TNFAIP3	4
BP	GO:0002263	cell activation involved in immune response	4/56	297/18903	0.0115623802239113	0.049158800577459	0.030401473213302	HLA-DRA/HLA-DRB1/NFKBIZ/NR4A3	4
BP	GO:0002043	blood vessel endothelial cell proliferation involved in sprouting angiogenesis	2/56	55/18903	0.0115767283562453	0.049158800577459	0.030401473213302	SEMA5A/THBS1	2
BP	GO:0002686	negative regulation of leukocyte migration	2/56	55/18903	0.0115767283562453	0.049158800577459	0.030401473213302	CXCL12/CCL2	2
CC	GO:0009897	external side of plasma membrane	10/56	462/19869	5.7306226304531e-07	8.48132149307059e-05	7.17835887393599e-05	HLA-DRB1/KLRC1/CXCL12/LEPR/LIFR/OSMR/CD14/THBS1/GHR/PDGFRA	10
CC	GO:0062023	collagen-containing extracellular matrix	7/56	433/19869	0.000205277198496185	0.0151905126887177	0.0128568350637084	CXCL12/S100A10/PLSCR1/THBS1/SERPINA3/ANGPTL1/ANGPT1	7
CC	GO:0072562	blood microparticle	4/56	145/19869	0.000744481104730798	0.0367277345000527	0.031085351390514	HSPA1L/HSPA1A/HSPA1B/SERPINA3	4
CC	GO:0042613	MHC class II protein complex	2/56	17/19869	0.00103266631379296	0.0382086536103397	0.032338760879306	HLA-DRA/HLA-DRB1	2
CC	GO:0045121	membrane raft	5/56	326/19869	0.00222103560372909	0.0475869818500857	0.0402763217650086	S100A10/PLSCR1/ADCYAP1R1/CD14/ANGPT1	5
CC	GO:0042611	MHC protein complex	2/56	25/19869	0.00224524190551418	0.0475869818500857	0.0402763217650086	HLA-DRA/HLA-DRB1	2
CC	GO:0098857	membrane microdomain	5/56	327/19869	0.0022507356280446	0.0475869818500857	0.0402763217650086	S100A10/PLSCR1/ADCYAP1R1/CD14/ANGPT1	5
CC	GO:0071556	integral component of lumenal side of endoplasmic reticulum membrane	2/56	29/19869	0.00301669870162329	0.0496079342044718	0.0419868006424762	HLA-DRA/HLA-DRB1	2
CC	GO:0098553	lumenal side of endoplasmic reticulum membrane	2/56	29/19869	0.00301669870162329	0.0496079342044718	0.0419868006424762	HLA-DRA/HLA-DRB1	2
MF	GO:0140375	immune receptor activity	8/56	148/18432	1.46510704170416e-08	2.93021408340832e-06	1.89692806452222e-06	HLA-DRA/HLA-DRB1/KLRC1/IL20RA/LEPR/LIFR/OSMR/GHR	8
MF	GO:0019838	growth factor binding	7/56	132/18432	1.4257038396488e-07	1.0337074234796e-05	6.6918954256837e-06	FGFR3/LIFR/NRP2/OSMR/THBS1/GHR/PDGFRA	7
MF	GO:0048018	receptor ligand activity	11/56	491/18432	2.16119190337231e-07	1.0337074234796e-05	6.6918954256837e-06	CXCL12/SEMA3C/SEMA5A/SEMA6D/INHA/NRTN/SCG2/BMP6/CXCL2/CCL2/ADM	11
MF	GO:0030546	signaling receptor activator activity	11/56	498/18432	2.48936427265446e-07	1.0337074234796e-05	6.6918954256837e-06	CXCL12/SEMA3C/SEMA5A/SEMA6D/INHA/NRTN/SCG2/BMP6/CXCL2/CCL2/ADM	11
MF	GO:0019955	cytokine binding	7/56	144/18432	2.58426855869899e-07	1.0337074234796e-05	6.6918954256837e-06	IL20RA/LEPR/LIFR/NRP2/OSMR/THBS1/GHR	7
MF	GO:0042562	hormone binding	5/56	87/18432	6.59246940765558e-06	0.000219748980255186	0.000142258550375726	LEPR/RXFP1/ADCYAP1R1/NR3C1/GHR	5
MF	GO:0004896	cytokine receptor activity	5/56	97/18432	1.12362641806996e-05	0.000321036119448559	0.000207828645748278	IL20RA/LEPR/LIFR/OSMR/GHR	5
MF	GO:0030169	low-density lipoprotein particle binding	3/56	17/18432	1.7526160661611e-05	0.000371170745002079	0.000240284219132925	COLEC12/PLTP/THBS1	3
MF	GO:0004879	nuclear receptor activity	4/56	52/18432	1.85585372501039e-05	0.000371170745002079	0.000240284219132925	NR4A2/NR3C1/NR3C2/NR4A3	4
MF	GO:0098531	ligand-activated transcription factor activity	4/56	52/18432	1.85585372501039e-05	0.000371170745002079	0.000240284219132925	NR4A2/NR3C1/NR3C2/NR4A3	4
MF	GO:0001664	G protein-coupled receptor binding	7/56	289/18432	2.60384245404338e-05	0.00047342590073516	0.00030648097784434	CXCL12/DEFB1/CXCL2/HSPA1A/HSPA1B/CCL2/ADM	7
MF	GO:0004714	transmembrane receptor protein tyrosine kinase activity	4/56	60/18432	3.28305967377517e-05	0.000547176612295861	0.0003542248595389	FGFR3/NRP2/PDGFRA/PDGFRL	4
MF	GO:0030215	semaphorin receptor binding	3/56	23/18432	4.50587718919826e-05	0.000693211875261271	0.000448763477142823	SEMA3C/SEMA5A/SEMA6D	3
MF	GO:0003707	nuclear steroid receptor activity	3/56	24/18432	5.13848925730441e-05	0.00073406989390063	0.000475213668156724	NR3C1/NR3C2/NR4A3	3
MF	GO:0004713	protein tyrosine kinase activity	5/56	138/18432	6.14904568829562e-05	0.000797690103578267	0.000516399382842773	TXK/FGFR3/NRP2/PDGFRA/PDGFRL	5
MF	GO:0042379	chemokine receptor binding	4/56	71/18432	6.38152082862614e-05	0.000797690103578267	0.000516399382842773	CXCL12/DEFB1/CXCL2/CCL2	4
MF	GO:0005125	cytokine activity	6/56	237/18432	8.04725193021898e-05	0.000916186555764137	0.000593110243994678	CXCL12/INHA/SCG2/BMP6/CXCL2/CCL2	6
MF	GO:0045499	chemorepellent activity	3/56	28/18432	8.24567900187723e-05	0.000916186555764137	0.000593110243994678	SEMA3C/SEMA5A/SEMA6D	3
MF	GO:0051787	misfolded protein binding	3/56	29/18432	9.1773165542917e-05	0.000925007496825266	0.00059882064268162	HSPA1L/HSPA1A/HSPA1B	3
MF	GO:0019199	transmembrane receptor protein kinase activity	4/56	79/18432	9.69197419815845e-05	0.000925007496825266	0.00059882064268162	FGFR3/NRP2/PDGFRA/PDGFRL	4
MF	GO:0071813	lipoprotein particle binding	3/56	30/18432	0.000101750824650779	0.000925007496825266	0.00059882064268162	COLEC12/PLTP/THBS1	3
MF	GO:0071814	protein-lipid complex binding	3/56	30/18432	0.000101750824650779	0.000925007496825266	0.00059882064268162	COLEC12/PLTP/THBS1	3
MF	GO:0005126	cytokine receptor binding	6/56	273/18432	0.000174360652792837	0.00147203900731549	0.000952951567893711	CXCL12/DEFB1/LIFR/OSMR/CXCL2/CCL2	6
MF	GO:0023023	MHC protein complex binding	3/56	36/18432	0.000176644680877859	0.00147203900731549	0.000952951567893711	HLA-DRA/HLA-DRB1/KLRC1	3
MF	GO:0033218	amide binding	7/56	408/18432	0.000225198000276169	0.00180158400220935	0.00116628859090395	HLA-DRA/HLA-DRB1/LEPR/PLTP/ADCYAP1R1/CD14/GHR	7
MF	GO:0140662	ATP-dependent protein folding chaperone	3/56	41/18432	0.000260908129268494	0.00200698560975765	0.00129925910526416	HSPA1L/HSPA1A/HSPA1B	3
MF	GO:0032395	MHC class II receptor activity	2/56	10/18432	0.000401655303975467	0.00286896645696762	0.00185727828530009	HLA-DRA/HLA-DRB1	2
MF	GO:0042608	T cell receptor binding	2/56	10/18432	0.000401655303975467	0.00286896645696762	0.00185727828530009	HLA-DRA/HLA-DRB1	2
MF	GO:0008009	chemokine activity	3/56	49/18432	0.000443245478213316	0.00305686536698839	0.00197891810599775	CXCL12/CXCL2/CCL2	3
MF	GO:0042277	peptide binding	6/56	330/18432	0.000481039662364824	0.00320693108243216	0.00207606591125871	HLA-DRA/HLA-DRB1/LEPR/ADCYAP1R1/CD14/GHR	6
MF	GO:0017046	peptide hormone binding	3/56	52/18432	0.000528266452197986	0.00340817065934184	0.00220634205841604	LEPR/ADCYAP1R1/GHR	3
MF	GO:0031072	heat shock protein binding	4/56	124/18432	0.000546908636569662	0.00341817897856039	0.00221282112822593	HSPA1L/NR3C1/HSPA1A/HSPA1B	4
MF	GO:0140776	protein-containing complex destabilizing activity	2/56	12/18432	0.000586799286516348	0.00355635931222029	0.00230227471264787	HSPA1A/HSPA1B	2
MF	GO:0035259	nuclear glucocorticoid receptor binding	2/56	13/18432	0.000692138217892657	0.00407140128172151	0.00263569661921971	NR4A2/NR4A3	2
MF	GO:0044183	protein folding chaperone	3/56	68/18432	0.00115749971399619	0.00661428407997821	0.00428187864124905	HSPA1L/HSPA1A/HSPA1B	3
MF	GO:0045236	CXCR chemokine receptor binding	2/56	18/18432	0.00134448267467098	0.00746934819261654	0.00483542014574649	CXCL12/CXCL2	2
MF	GO:0008083	growth factor activity	4/56	162/18432	0.00148006527166657	0.0080003528198193	0.00517917577283039	CXCL12/INHA/NRTN/BMP6	4
MF	GO:0001618	virus receptor activity	3/56	77/18432	0.00165721820426166	0.00872220107506139	0.00564647753806606	PLSCR1/HSPA1A/HSPA1B	3
MF	GO:0140272	exogenous protein binding	3/56	78/18432	0.00171981814038166	0.00881958020708544	0.00570951771300794	PLSCR1/HSPA1A/HSPA1B	3
MF	GO:0017134	fibroblast growth factor binding	2/56	23/18432	0.00220168017221907	0.0110084008610954	0.00712649108376174	FGFR3/THBS1	2
MF	GO:0030247	polysaccharide binding	2/56	25/18432	0.00260054376267138	0.0126855793301043	0.0082122434610675	HLA-DRA/HLA-DRB1	2
MF	GO:0023026	MHC class II protein complex binding	2/56	27/18432	0.00303081853195357	0.0140968303811794	0.00912584282571087	HLA-DRA/HLA-DRB1	2
MF	GO:0038187	pattern recognition receptor activity	2/56	27/18432	0.00303081853195357	0.0140968303811794	0.00912584282571087	COLEC12/CD14	2
MF	GO:0043394	proteoglycan binding	2/56	36/18432	0.00534560272609684	0.0242981942095311	0.0157298836198543	SEMA5A/THBS1	2
MF	GO:0042605	peptide antigen binding	2/56	37/18432	0.00564010472487112	0.0250671321105383	0.0162276697347169	HLA-DRA/HLA-DRB1	2
MF	GO:0051082	unfolded protein binding	3/56	124/18432	0.00635444865715694	0.0276280376398128	0.0178855191036683	HSPA1L/HSPA1A/HSPA1B	3
MF	GO:0070851	growth factor receptor binding	3/56	140/18432	0.00886371097358231	0.0374115113177943	0.0242190310109932	NRTN/PLSCR1/PDGFRA	3
MF	GO:0048020	CCR chemokine receptor binding	2/56	47/18432	0.00897876271627064	0.0374115113177943	0.0242190310109932	DEFB1/CCL2	2
MF	GO:0030246	carbohydrate binding	4/56	275/18432	0.00969762477354499	0.0395821419328367	0.0256242287249416	HLA-DRA/HLA-DRB1/KLRC1/COLEC12	4
