# Supplementary material for: Identification and validation of immune-related and inflammation-related genes in endometriosis
Source: Front Endocrinol (Lausanne). 2025 May 8;16:1545670. doi: 10.3389/fendo.2025.1545670 (PMC12095003; doi:10.3389/fendo.2025.1545670)
Supplement: Supplementary file 3 [file Table3.csv]

ID	Description	GeneRatio	BgRatio	pvalue	p.adjust	qvalue	geneID	Count
hsa04060	Cytokine-cytokine receptor interaction	10/46	297/8744	2.41930076793903e-06	0.000184258627535636	0.000140079658360425	CXCL12/INHA/IL20RA/LEPR/LIFR/OSMR/BMP6/CXCL2/CCL2/GHR	10
hsa04612	Antigen processing and presentation	6/46	78/8744	2.92474011961327e-06	0.000184258627535636	0.000140079658360425	HLA-DRA/HLA-DRB1/HSPA1L/KLRC1/HSPA1A/HSPA1B	6
hsa05323	Rheumatoid arthritis	6/46	93/8744	8.18199098301731e-06	0.000317475200257964	0.000241355415400791	HLA-DRA/HLA-DRB1/CXCL12/CXCL2/CCL2/ANGPT1	6
hsa05134	Legionellosis	5/46	56/8744	1.00785777859671e-05	0.000317475200257964	0.000241355415400791	HSPA1L/CXCL2/HSPA1A/HSPA1B/CD14	5
hsa04630	JAK-STAT signaling pathway	7/46	166/8744	2.24748852020316e-05	0.000566367107091196	0.000430571484923131	IL20RA/LEPR/LIFR/OSMR/SOCS3/GHR/PDGFRA	7
hsa04010	MAPK signaling pathway	8/46	299/8744	0.000143022007393663	0.00300346215526692	0.0022833338022497	HSPA1L/NRTN/FGFR3/HSPA1A/HSPA1B/CD14/ANGPT1/PDGFRA	8
hsa05164	Influenza A	6/46	171/8744	0.000250906930600584	0.00429513796718234	0.00326530956569418	HLA-DRA/HLA-DRB1/MX1/RSAD2/SOCS3/CCL2	6
hsa05145	Toxoplasmosis	5/46	111/8744	0.000272707172519514	0.00429513796718234	0.00326530956569418	HLA-DRA/HLA-DRB1/HSPA1L/HSPA1A/HSPA1B	5
hsa05162	Measles	5/46	138/8744	0.000742181107142623	0.0103905354999967	0.00789923751461739	HSPA1L/MX1/HSPA1A/HSPA1B/TNFAIP3	5
hsa05417	Lipid and atherosclerosis	6/46	215/8744	0.000848899782145029	0.0106961372550274	0.00813156633423133	HSPA1L/CXCL2/HSPA1A/HSPA1B/CCL2/CD14	6
hsa04145	Phagosome	5/46	152/8744	0.00114697126736793	0.0131380345171236	0.0099879794574624	HLA-DRA/HLA-DRB1/COLEC12/CD14/THBS1	5
hsa05332	Graft-versus-host disease	3/46	42/8744	0.00135508515104037	0.0142283940859239	0.0108169077846205	HLA-DRA/HLA-DRB1/KLRC1	3
hsa04061	Viral protein interaction with cytokine and cytokine receptor	4/46	100/8744	0.00181856405544931	0.0176260823835856	0.0133999456717318	CXCL12/IL20RA/CXCL2/CCL2	4
hsa04672	Intestinal immune network for IgA production	3/46	49/8744	0.00211957104350754	0.0182697507047228	0.0138892841614852	HLA-DRA/HLA-DRB1/CXCL12	3
hsa04064	NF-kappa B signaling pathway	4/46	105/8744	0.00217497032199081	0.0182697507047228	0.0138892841614852	CXCL12/CXCL2/TNFAIP3/CD14	4
hsa04151	PI3K-Akt signaling pathway	7/46	359/8744	0.00248940920747463	0.0188181951446274	0.0143062302269097	NRTN/FGFR3/OSMR/THBS1/GHR/ANGPT1/PDGFRA	7
hsa04360	Axon guidance	5/46	182/8744	0.00253896283697354	0.0188181951446274	0.0143062302269097	CXCL12/SEMA3C/SEMA5A/SEMA6D/ROBO3	5
hsa04080	Neuroactive ligand-receptor interaction	7/46	367/8744	0.0028179092649327	0.0194535786035988	0.0147892702834377	LEPR/RXFP1/ADCYAP1R1/NR3C1/PTGER2/ADM/GHR	7
hsa04668	TNF signaling pathway	4/46	114/8744	0.00293347613863791	0.0194535786035988	0.0147892702834377	SOCS3/CXCL2/CCL2/TNFAIP3	4
hsa04213	Longevity regulating pathway - multiple species	3/46	61/8744	0.00396227359023034	0.0249623236184511	0.0189772050900506	HSPA1L/HSPA1A/HSPA1B	3
