# Supplementary material for: Identification and validation of immune-related and inflammation-related genes in endometriosis
Source: Front Endocrinol (Lausanne). 2025 May 8;16:1545670. doi: 10.3389/fendo.2025.1545670 (PMC12095003; doi:10.3389/fendo.2025.1545670)
Supplement: Supplementary file 4 [file DataSheet1.zip]

Archive with 105 entries (89 files):
- Raw data/
- Raw data/01DEGs/
- Raw data/01DEGs/fig01_DEGs_volcano.pdf
- Raw data/01DEGs/fig02_DEGs_circpheatmap.pdf
- Raw data/01DEGs/table01_GSE7305_DEG_information_1.csv
- Raw data/01DEGs/table02_GSE7305_deg_1_adjp.csv
- Raw data/01_GSE23339/
- Raw data/01_GSE23339/02.calibrate.pdf
- Raw data/01_GSE23339/02.calibrate.png
- Raw data/01_GSE23339/03.ROC.pdf
- Raw data/01_GSE23339/03.ROC.png
- Raw data/01_GSE23339/04.DCA.pdf
- Raw data/01_GSE23339/04.DCA.png
- Raw data/02Met/
- Raw data/02Met/Met_deg_adjp.csv
- Raw data/02Met/fig01_SampleCluster.pdf
- Raw data/02Met/fig02_mdsPlot.pdf
- Raw data/02Met/fig03_densityPlot.pdf
- Raw data/02Met/fig04_DEGs_volcano.pdf
- Raw data/02Met/fig05_DEGs_circpheatmap.pdf
- Raw data/02_GSE7307/
- Raw data/02_GSE7307/02.calibrate.pdf
- Raw data/02_GSE7307/02.calibrate.png
- Raw data/02_GSE7307/03.ROC.pdf
- Raw data/02_GSE7307/03.ROC.png
- Raw data/02_GSE7307/04.DCA.pdf
- Raw data/02_GSE7307/04.DCA.png
- Raw data/03Venn/
- Raw data/03Venn/fig01_VennDiagram_1.pdf
- Raw data/03Venn/fig02_VennDiagram_2.pdf
- Raw data/03Venn/fig03_Venn_DEGs_IMM.pdf
- Raw data/03Venn/table01_DEGs_venn.csv
- Raw data/03Venn/table02_DEGs_IMM_venn.csv
- Raw data/04GO&KEGG/
- Raw data/04GO&KEGG/fig01_GO_dot_plot.pdf
- Raw data/04GO&KEGG/fig02_KEGG_dot_plot.pdf
- Raw data/04GO&KEGG/table01_intergene_ENTREZID.csv
- Raw data/04GO&KEGG/table02_GO_enrich.csv
- Raw data/04GO&KEGG/table03_KEGG_enrich.csv
- Raw data/05PPI/
- Raw data/05PPI/fig01_PPI.svg
- Raw data/05PPI/fig02_Degree_top10.pdf
- Raw data/05PPI/fig03_EPC_top10.pdf
- Raw data/05PPI/fig04_Venn_Degree_EPC.pdf
- Raw data/05PPI/table01_Degree_top10.csv
- Raw data/05PPI/table02_EPC_top10.csv
- Raw data/05PPI/table03_Degree_EPC_Venn.csv
- Raw data/06machine/
- Raw data/06machine/fig01_lasso.Binomial.Deviance1.pdf
- Raw data/06machine/fig02_lasso.voefficients.venalty.pdf
- Raw data/06machine/fig03_svm_error.pdf
- Raw data/06machine/fig04_LASSO&SVMRFE_venn.pdf
- Raw data/06machine/table01_lasso_gene.csv
- Raw data/06machine/table02_SVM_gene.csv
- Raw data/06machine/table03_LASSO&SVMRFE_venn.csv
- Raw data/07Expr&ROC/
- Raw data/07Expr&ROC/fig01_train_Expr_wilcox.pdf
- Raw data/07Expr&ROC/fig02_test_Expr_wilcox.pdf
- Raw data/07Expr&ROC/fig03_ANGPT1.png
- Raw data/07Expr&ROC/fig04_CCL2.png
- Raw data/07Expr&ROC/fig05_train_ROC.pdf
- Raw data/07Expr&ROC/fig06_test_ROC.pdf
- Raw data/08Nomogram/
- Raw data/08Nomogram/fig01_Gene_Nomogram.pdf
- Raw data/08Nomogram/fig02_Nomogram_cal.pdf
- Raw data/08Nomogram/fig03_logistic_roc.pdf
- Raw data/09GSEA/
- Raw data/09GSEA/fig01.ANGPT1_KEGG.pdf
- Raw data/09GSEA/fig02.CCL2_KEGG.pdf
- Raw data/09GSEA/table01.ANGPT1_KEGG.res.csv
- Raw data/09GSEA/table02.CCL2_KEGG.res.csv
- Raw data/10GGI/
- Raw data/10GGI/genemania-report.pdf
- Raw data/13Immune/
- Raw data/13Immune/fig01_Immune_Cell_rate.pdf
- Raw data/13Immune/fig02_Immune_Box.pdf
- Raw data/13Immune/fig03_de_Immcell_cor.pdf
- Raw data/13Immune/fig04_hub_de_Immcell_cor.pdf
- Raw data/13Immune/table01_ssgsea_result.csv
- Raw data/13Immune/table02_ImmuneCell_deg_cor.csv
- Raw data/13Immune/table03_ImmuneCell_deg_pvalue.csv
- Raw data/13Immune/table04_hub_ImmuneCell_cor.csv
- Raw data/13Immune/table05_hub_ImmuneCell_pvalue.csv
- Raw data/MET.pdf
- Raw data/soft/
- Raw data/soft/.Rhistory
- Raw data/soft/r.00Data.R
- Raw data/soft/r.01DEGs.R
- Raw data/soft/r.02Met.R
- Raw data/soft/r.03Venn.R
- Raw data/soft/r.04GO&KEGG.R
- Raw data/soft/r.05PPI.R
- Raw data/soft/r.06machine.R
- Raw data/soft/r.07Expr&ROC.R
- Raw data/soft/r.08Nomogram.R
- Raw data/soft/r.09GSEA.R
- Raw data/soft/r.13Immune.R
- Raw data/soft.doc
- Raw data/trian/
- Raw data/trian/02.calibrate.pdf
- Raw data/trian/02.calibrate.png
- Raw data/trian/03.ROC.pdf
- Raw data/trian/03.ROC.png
- Raw data/trian/04.DCA.pdf
- Raw data/trian/04.DCA.png
