# Supplementary material for: Identification and validation of immune-related and inflammation-related genes in endometriosis
Source: Front Endocrinol (Lausanne). 2025 May 8;16:1545670. doi: 10.3389/fendo.2025.1545670 (PMC12095003; doi:10.3389/fendo.2025.1545670)
Supplement: Supplementary file 4 [file DataSheet1.zip › Raw data/01DEGs/table02_GSE7305_deg_1_adjp.csv]

	logFC	AveExpr	t	P.Value	adj.P.Val	B
C7	5.30194811356388	8.05763455909471	49.7925791409796	1.20340629090742e-23	1.96200405139121e-19	41.7675424517507
CLDN11	4.01944978282894	7.27351167180346	48.3249809803116	2.27281094861421e-23	1.96200405139121e-19	41.3102207194793
CSTA	3.94335872024181	7.3517985931638	35.4416018664541	1.61547671594833e-20	9.29706850028264e-17	36.1361053965963
PTGIS	4.00316026650367	7.10268602759169	31.367814358151	2.11034660067773e-19	9.10878351517524e-16	33.9197984289068
SERPINE2	3.86642029051946	8.1898685010776	28.9332255696399	1.14769627245498e-18	3.96299522878705e-15	32.4117037965693
ZFPM2	3.13810931547742	7.54738489743289	28.3850879130849	1.71215923899066e-18	4.92673821019563e-15	32.0505193409805
SCN7A	4.19922735838843	6.04550671842504	27.1143910489019	4.45485671240824e-18	1.0987585877104e-14	31.1798874384729
DPYSL3	3.2235820562571	7.80847733253735	26.281186161742	8.53611910034787e-18	1.82465777391513e-14	30.5822784322137
ITPR1	2.40446995843219	6.68571864545011	26.0961251068974	9.88860002355141e-18	1.82465777391513e-14	30.4465281775733
CFH	4.26652126567121	8.23140017700006	26.0128554575858	1.05685361941218e-17	1.82465777391513e-14	30.3850799452898
CFHR1	4.35621874124184	8.38400425003212	25.4866865877482	1.61636662315584e-17	2.53696088625323e-14	29.9914465844296
GATA6	2.98235302473882	6.90515305332515	25.0649241615805	2.28586985996782e-17	3.20283820541253e-14	29.6690944801443
KCNT2	3.27195708354857	5.93767968413463	25.0003311628179	2.41163606547135e-17	3.20283820541253e-14	29.6191774964517
FIBIN	3.165848131076	6.45475732302442	23.443274839136	9.1349652152574e-17	1.0538972779991e-13	28.3696687644711
TCF21	3.68873804409589	7.27975506852155	23.4406208407535	9.1563621025117e-17	1.0538972779991e-13	28.367460278806
CHL1	4.03242672413878	6.11405813625932	23.2501965850646	1.08369068493782e-16	1.16936997971572e-13	28.2082732855532
CREBL2	1.22255358668807	7.67467757643186	20.8072188196715	1.06240944953084e-15	1.05433951784501e-12	26.0300135466845
TWIST2	-1.84490534424153	7.49982367109906	-20.7726131232078	1.09922451903911e-15	1.05433951784501e-12	25.9972201407253
LY96	2.8040228151169	7.26823500038425	20.5887796614509	1.3184261517726e-15	1.19230119634154e-12	25.8220436321601
ARX	2.74168484853859	6.77130283646112	20.4456598085342	1.52047892241279e-15	1.19230119634154e-12	25.6845220033551
DLK1	4.42054779525143	7.47808372938381	20.4159494313991	1.56633500561116e-15	1.19230119634154e-12	25.6558473325424
ESRP1	-2.50262599612731	6.20035751443173	-20.4022965744943	1.58788949116771e-15	1.19230119634154e-12	25.6426557663912
MARVELD2	-1.90460818281332	6.00085954056757	-20.4020046403845	1.58835375128036e-15	1.19230119634154e-12	25.6423735950488
DIRAS3	4.52114591701866	6.96493164744543	20.1507580652759	2.04562539059849e-15	1.47157176536179e-12	25.3979525623883
VCAM1	3.86050697644074	7.47631092301352	19.9333462360495	2.55218596615911e-15	1.70385395668236e-12	25.1838734314337
HOXB6	-2.23737036893196	6.37881539759331	-19.9281077737271	2.56589648848778e-15	1.70385395668236e-12	25.1786854356685
PRSS8	-2.11611731793593	6.26622313311685	-19.4125746784883	4.3748932646979e-15	2.79750119314849e-12	24.6611140461212
AQP1	1.63838882737207	7.6930139929561	19.3614849359886	4.61564249997571e-15	2.84603813436002e-12	24.6090552446389
MAST4	1.10802680812306	7.07883850445115	19.0996793956243	6.08583923181892e-15	3.62317290818461e-12	24.3400638810587
MEIS2	1.77680813843446	8.06015691344192	19.0321984748538	6.53901188105808e-15	3.76320133754893e-12	24.2701223217628
GDF7	-3.37419766105766	8.24666514730901	-18.7698155242313	8.6644079450293e-15	4.64299186274022e-12	23.9957628053418
NID2	2.01509931668831	8.24061308880913	18.7607090857404	8.75000416304589e-15	4.64299186274022e-12	23.9861712402539
LHX9	1.25185450221591	5.28165088214376	18.7476258895015	8.87452832148436e-15	4.64299186274022e-12	23.972382843022
NRK	2.87883693685929	5.66644118615149	18.4413491847576	1.23854450267204e-14	6.28925612900966e-12	23.646802104759
WNT2B	2.29227509181873	6.60726267043504	18.4055327895375	1.28818998678481e-14	6.3544571776685e-12	23.6083746184493
SIGLEC11	2.94414395264918	6.39296078091242	18.379891169102	1.32500502439322e-14	6.35450326281917e-12	23.5808177134918
RAB25	-2.7962417889544	6.65155322954118	-18.2270339822534	1.56850072673835e-14	7.31896352625339e-12	23.4157424544794
TCEAL4	1.65153281892349	10.336759630471	18.1438075373055	1.72030504926927e-14	7.81607017779842e-12	23.325282878818
GRHL2	-2.04802040123034	5.8315245357237	-18.0962248978455	1.81391359043232e-14	8.03005593302923e-12	23.27337943139
HOOK1	-2.28578220908992	5.56872235418699	-17.8775325010928	2.3177583359996e-14	1.00040244177583e-11	23.0330760593595
FAM162A	1.05021127404596	8.68283854782438	17.824656134919	2.46024602132784e-14	1.0360035989811e-11	22.974538451251
SYNPO	1.3168852337687	6.93225882669423	17.7325309471707	2.730759287582e-14	1.12253712143103e-11	22.8721399430469
NUAK1	1.89895503351408	7.93718966906991	17.3275742286614	4.344215925296e-14	1.74425320814501e-11	22.4157494240022
PRELP	2.40735733437893	7.59294460656696	17.1531587887345	5.32137530290439e-14	2.08803510465101e-11	22.2159694648513
CHMP4C	-1.96551598443223	5.97519471107296	-17.1056795686884	5.62528958875696e-14	2.15823610555309e-11	22.1612445322337
SGCE	2.66219018719633	8.16746601175199	17.0061152769702	6.32290127022505e-14	2.37314979196599e-11	22.0460075860443
RYR2	1.44991360054908	5.73232540624934	16.8682885606008	7.44092359248339e-14	2.73335203881331e-11	21.8854072503156
MSX1	-3.92458934520219	8.04403899171258	-16.8484563591773	7.61803063043763e-14	2.74011039238553e-11	21.8621943039789
WIPF3	1.98932124405863	6.81899709028566	16.7985699139042	8.08325147063189e-14	2.80119866329743e-11	21.8036876777639
STX18	-2.98001350854029	9.45266197333215	-16.7955485980866	8.11236218736587e-14	2.80119866329743e-11	21.8001389400143
FOXA2	-1.28473778234976	5.84614459582426	-16.7460032581723	8.60566087498249e-14	2.91326931385437e-11	21.7418571819179
TCEAL2	2.99511379107682	6.81554792338121	16.378500600646	1.33972628350119e-13	4.44814890089385e-11	21.3043419603417
BICC1	1.9875799542079	6.87748672985432	16.3506586691526	1.38589488988826e-13	4.51461797621146e-11	21.2708167358196
MEF2C	1.42086055954127	7.49273434415014	16.280515292063	1.5097185229837e-13	4.826905610984e-11	21.186115145427
DLX5	-2.9478974546238	7.26690942835223	-16.2538483458708	1.559773635155e-13	4.89627123835475e-11	21.1538229882163
CLDN3	-2.61303283516464	7.50160872117679	-16.2375851063681	1.59114754462273e-13	4.90556470676989e-11	21.1341045700506
PPP1R12B	1.56379336598542	7.01729653242657	16.1859354768455	1.69522471136347e-13	5.07480085778158e-11	21.0713580733623
PLSCR4	2.60703962518326	7.65957410462374	16.1813377160755	1.70482739502654e-13	5.07480085778158e-11	21.065763346233
PEG3	2.79222924592342	8.99718916201609	16.1517646952044	1.76796394621545e-13	5.17354195447622e-11	21.0297419729645
DLX6	-2.3931320734463	5.7694432309801	-16.1298575558977	1.81630385437901e-13	5.22641434097560e-11	21.0030179758146
PDE7B	1.3250728998525	6.57343874575222	16.0617595491429	1.97556685225042e-13	5.59150191870548e-11	20.9197284552081
PLXDC2	1.50215185121682	6.91064520579589	16.0152518031959	2.0926554268003e-13	5.82737031350116e-11	20.8626549240791
NFASC	1.98495145580092	6.06385958146732	15.997732751202	2.13861850266307e-13	5.86083308706e-11	20.8411155447912
RCAN2	3.12350762633963	7.21195227869818	15.9552045644803	2.25463005131016e-13	6.08221684935468e-11	20.7887358331072
C4orf19	-1.39464891144045	5.53163698130382	-15.87851255827	2.48072712746056e-13	6.58919290086255e-11	20.6939475184669
SEMA6D	1.41050126508002	6.10727026289669	15.830671132046	2.63363728719766e-13	6.84577489243893e-11	20.6346007209469
BNC2	2.44372045189897	7.32062912500384	15.8237292063832	2.65662854209909e-13	6.84577489243893e-11	20.6259754480321
HOXA11	-2.93373266329706	7.37962968542236	-15.7588837899866	2.88177773178043e-13	7.30012637062549e-11	20.5452350879421
PPM1H	-2.02155323172125	5.93624525996454	-15.7490794754139	2.91751357991983e-13	7.30012637062549e-11	20.533000648627
ABCA9	1.8761015380178	5.65148744316645	15.7124204256773	3.05527979326346e-13	7.53562937581337e-11	20.4871924027162
FIGN	1.77855016979504	5.4831679410707	15.5783336092113	3.61978451040194e-13	8.8021943059281e-11	20.3187923006399
FOXC1	1.56502291898843	6.53200817597304	15.5244212032048	3.87649311631448e-13	9.2955074518291e-11	20.2507053095887
SH3BP5	1.64533842514006	8.84032062480346	15.4747162040244	4.1300040203764e-13	9.76774238517788e-11	20.1877383505794
MMP23B	1.54702435947546	5.98983784126695	15.4332862908703	4.35450419054896e-13	1.01595290337605e-10	20.1351118373712
ESR1	-1.98692524895988	7.4201723479309	-15.3536670694215	4.82240158163759e-13	1.10915712921582e-10	20.0336094442888
WWC3	1.12890372408874	7.57352895672423	15.3280007497089	4.98417445625026e-13	1.10915712921582e-10	20.0007857786153
SLC16A4	2.44814706306502	6.66021142965634	15.3267776925429	4.99202312167376e-13	1.10915712921582e-10	19.999220400239
HOXA10	-3.2448390387882	7.84170565366222	-15.3129970757027	5.08135266322635e-13	1.10915712921582e-10	19.9815748121125
GALNT4	-3.08115680000232	7.79261109520043	-15.2991426882417	5.17284177054469e-13	1.10915712921582e-10	19.9638200894574
POC1B-GALNT4	-3.08115680000232	7.79261109520043	-15.2991426882417	5.17284177054469e-13	1.10915712921582e-10	19.9638200894574
ARHGAP6	2.25968323643444	6.37138267852167	15.2945286298064	5.20369113619933e-13	1.10915712921582e-10	19.9579037961029
PLCXD3	2.90912691812678	7.07900007390675	15.2659688938105	5.39895744880368e-13	1.13674390675117e-10	19.9212471888132
KRTCAP3	-1.36038290859945	6.57014660082576	-15.1310604572006	6.43017793604982e-13	1.33755448272169e-10	19.747239675754
GPR160	-2.46390917094957	6.66991775528081	-15.0498821666736	7.14785125626565e-13	1.4691387135646e-10	19.6418518162431
ARHGAP8	-1.62895583923446	6.16066408752508	-15.031815861719	7.31864099446849e-13	1.46925972987789e-10	19.6183273820247
PRR5-ARHGAP8	-1.62895583923446	6.16066408752508	-15.031815861719	7.31864099446849e-13	1.46925972987789e-10	19.6183273820247
PAPSS1	-2.03940261722085	9.89410520367174	-14.9337949596502	8.32242172759381e-13	1.65157024283801e-10	19.490244088907
RPP25	1.35231268646016	7.0218482138328	14.9170455683401	8.50782207695369e-13	1.66917668362052e-10	19.4682816595569
RASSF3	1.42613705653841	7.24799703953455	14.90416182022	8.65336018245985e-13	1.67865464663112e-10	19.4513728318294
PDLIM3	2.81123304610587	6.75627791239465	14.866850687426	9.08965988168696e-13	1.74369975397028e-10	19.402330539834
RCAN3	-1.23398217745024	5.75550306699918	-14.8260323905931	9.59333601447859e-13	1.82009831087882e-10	19.3485510063696
EXPH5	-1.212956251884	5.77100845001454	-14.6481624086694	1.21524048745373e-12	2.28055728433572e-10	19.1126351308086
RBMS3	2.10750557307793	6.66621644544671	14.6251056001023	1.25328391006907e-12	2.32329814131144e-10	19.0818660853987
BST2	2.78180353248532	8.65276685467024	14.6103740455117	1.27823888831297e-12	2.32329814131144e-10	19.0621842654753
ALDH1A2	-2.98222061372614	8.17286700021116	-14.6044046689965	1.28849783771597e-12	2.32329814131144e-10	19.0542039384039
PDZRN4	1.42085471981178	4.74512484484343	14.5969344567418	1.30145713496652e-12	2.32329814131144e-10	19.0442130688475
TMEM101	-2.34602566938877	7.96046666853825	-14.5947346005149	1.30529927429603e-12	2.32329814131144e-10	19.0412700490143
UGT8	-2.32449116739161	5.45974143938279	-14.4931280610754	1.49628803888315e-12	2.61113152576755e-10	18.9049050823953
PTPN3	-1.13741144041334	6.30047447632636	-14.4926460446914	1.49726047524464e-12	2.61113152576755e-10	18.9042561455362
GABRP	-4.81697353900275	7.40061877394137	-14.3777527887252	1.74893312139944e-12	2.98963666742191e-10	18.74902572501
ARHGEF6	1.47609636809442	7.13660384690661	14.3669776935604	1.77469620399965e-12	3.00393431000529e-10	18.7344112588176
TMEM150C	1.66364515742634	7.07192353318898	14.3419222329587	1.83614416395844e-12	3.07776980492645e-10	18.7003904873263
STEAP2	1.87901851515823	6.85714157469512	14.3323704436072	1.86014980862902e-12	3.08802754288269e-10	18.6874070348361
CDCA7	-3.51266910778253	7.38569970734398	-14.2944884023996	1.958623132309e-12	3.19821152056078e-10	18.635839662032
HS6ST2	2.64737707437992	5.82709980015249	14.2926379378834	1.96357035145927e-12	3.19821152056078e-10	18.6333176022137
OPTN	1.70288590901371	7.79470125854033	14.2332602759406	2.1294301573416e-12	3.43594501556101e-10	18.5522363765637
DMD	1.8436411776305	5.88355553161773	14.195722098616	2.24176118633983e-12	3.58370434094047e-10	18.5008233391626
ASRGL1	-3.49999718494672	8.54180297768629	-14.1804072950719	2.28934752002765e-12	3.62620045259425e-10	18.4798134933956
PLPP2	-2.32876374051297	7.01526308338345	-14.1656755541615	2.33611590649611e-12	3.64223547870129e-10	18.4595846879441
TMEM30B	-1.36982606465696	6.1575046543954	-14.163948635314	2.34166312270978e-12	3.64223547870129e-10	18.4572121680934
RERG	2.14450851139954	6.46232531060362	14.1240773617003	2.47362796578695e-12	3.81314168118854e-10	18.4023643952483
TNS1	1.6916751879048	8.03273605335442	14.0806363563966	2.62626482912992e-12	4.01260728096708e-10	18.3424511224231
CCDC69	1.67540354456648	6.31104083079879	14.0653010881112	2.68246418233996e-12	4.06252141299117e-10	18.3212622219528
STXBP6	-2.06215947829028	5.95207989546474	-14.05493685067	2.72115456195707e-12	4.08528117497294e-10	18.306930386901
SHE	1.27316738670836	6.20713826502781	13.9999765098677	2.9362684823403e-12	4.35282446228213e-10	18.2307754804711
JAM3	1.00870054662787	7.31098592115586	13.9966643330498	2.94978547400526e-12	4.35282446228213e-10	18.2261776733855
PAX2	-1.02303642662433	6.08915865761568	-13.9398802308756	3.19188211541616e-12	4.67015633242881e-10	18.1472046323975
HERC5	1.97327377010172	6.79299792311356	13.9327939448677	3.22351546526236e-12	4.67680626115585e-10	18.1373296357851
KLHDC8A	2.52619225509252	6.89151912239978	13.9141486794441	3.30831838304073e-12	4.75984307359985e-10	18.1113258716339
DSE	1.97239907327292	6.48725643180629	13.8781323489722	3.4787752805507e-12	4.96372357179404e-10	18.0610094467057
FMO1	2.48610146337352	7.26233349067337	13.8717694973156	3.50982788863003e-12	4.96427427272392e-10	18.0521084605873
SALL1	-3.0379864509752	6.29260422836233	-13.8663168758592	3.53666803095883e-12	4.96427427272392e-10	18.0444779715692
APCDD1	-2.75487663971785	8.41855961707485	-13.804421600459	3.85677477163004e-12	5.35593275414039e-10	17.9576776226806
NRP2	1.66061485888809	6.36499968683063	13.8005566369016	3.87773874467159e-12	5.35593275414039e-10	17.9522463097046
CREG1	1.43309690659961	9.37767532818948	13.7774740513798	4.00543738565339e-12	5.48840289391316e-10	17.9197816161092
MAP2K6	-1.59278225262326	6.12649223106686	-13.7128549992494	4.38675890962037e-12	5.9635742184721e-10	17.8286467591497
FXYD6	1.80459388824329	7.91161409346524	13.6503564808424	4.79164151973945e-12	6.46310084674231e-10	17.7401492547047
FCHSD2	1.0040242295969	6.77690438169182	13.6090678988071	5.0803167197837e-12	6.79935412147795e-10	17.6814933035463
SERPINA3	2.38890895391428	7.82836358932831	13.5995219831196	5.14960079300137e-12	6.83882368838858e-10	17.6679102821841
IRF6	-1.57574140387348	6.05687676816598	-13.5887939954968	5.22864017878536e-12	6.83882368838858e-10	17.6526354964912
AP1M2	-1.33476642012416	6.63958903841969	-13.5786213675049	5.30475543020061e-12	6.84506935378694e-10	17.6381418795284
P2RY14	-3.62305100196187	7.67952031409617	-13.5737033728905	5.34196659506001e-12	6.84506935378694e-10	17.6311315447674
CELSR1	-1.15072732620965	5.75094005396069	-13.5723365572614	5.35235657550673e-12	6.84506935378694e-10	17.6291828361423
VWF	1.1539696989292	8.39765656284694	13.5534006326239	5.49848532737349e-12	6.98024626302231e-10	17.6021680049543
SLC48A1	1.00922120368387	7.02306452504232	13.4898390781222	6.02012256985282e-12	7.58667271302985e-10	17.5112512079603
EYA2	-3.51215129574956	7.43367568403317	-13.4831647777704	6.07781081917627e-12	7.60386984007813e-10	17.5016832101221
GPM6B	-2.21065723181989	6.55119348333343	-13.4707115579092	6.18699271243778e-12	7.68477907771499e-10	17.483819968265
KCTD14	-1.544284942743	6.02385688268	-13.4401070228657	6.4640809006105e-12	7.93228724813216e-10	17.4398599909592
CCDC80	2.29415544108846	7.74363052178451	13.4385897902512	6.47814944678039e-12	7.93228724813216e-10	17.4376784349987
SH3D19	1.98865624882839	7.66579988425026	13.4326523222628	6.53351193569107e-12	7.94373827955679e-10	17.4291392145775
TSPAN18	1.02062809866681	6.85152210593021	13.4034149899765	6.81340551515303e-12	8.22611512021797e-10	17.3870433183157
MCCC2	-1.36639326422515	7.06841367595652	-13.3630605231183	7.22039337365377e-12	8.65695080528697e-10	17.3288123518493
PLLP	-1.93846223441089	7.03177921419053	-13.3267291366829	7.60847091074082e-12	9.05932760509933e-10	17.2762586074309
DCLK1	1.40184841381302	5.4166395038614	13.3053800395105	7.84658785574331e-12	9.27885885817865e-10	17.2453201453195
TGFBR3	2.81858505668416	8.74302124635268	13.2813873774163	8.12347557883012e-12	9.54093917472803e-10	17.2105004367629
TPD52	-1.98062899092122	6.28595438415288	-13.2558822232992	8.42899994105082e-12	9.83288405285421e-10	17.1734272320268
JADE2	1.09521653270098	6.72339323462662	13.2489424331525	8.51418495048909e-12	9.86559752820095e-10	17.1633294023085
NXN	-1.15267481328672	9.33292493739122	-13.2370899039929	8.66175232933102e-12	9.91481672839529e-10	17.1460728809216
LIMS3	-1.38786493455375	9.30396127058042	-13.236313081391	8.67151651310564e-12	9.91481672839529e-10	17.1449414210035
MSRB3	1.66262555367967	7.35462676815478	13.2201505034834	8.87729132678108e-12	1.00236127263546e-09	17.1213875166016
TMEM255A	4.09354530436186	5.58836090957388	13.2197244045753	8.88278451857661e-12	1.00236127263546e-09	17.1207662288509
EMX2	-1.74514598508675	8.0111603914067	-13.2024218587701	9.10886248496121e-12	1.02119812209646e-09	17.095523377613
HOXC6	3.48749913709965	8.15668812172681	13.1869024942971	9.31673853843577e-12	1.0377644572006e-09	17.0728582626361
HOXB3	-2.36109748107671	6.9663780512855	-13.1773829519646	9.44668803253526e-12	1.04549403129308e-09	17.0589443984138
GATM	1.93559969771318	5.79099464457328	13.1617191402168	9.66463498271422e-12	1.06280205717555e-09	17.0360315535917
MPDZ	1.34421090091672	8.15966186006249	13.1520332295836	9.80201905239594e-12	1.0710877148077e-09	17.0218516168301
CAPS	-2.28537243723526	7.44475491175309	-13.1237427464941	1.02150537118143e-11	1.10920064361304e-09	16.9803846474868
PBX3	2.07547179465151	8.02486369611708	13.096773881598	1.06256812797497e-11	1.13851737262184e-09	16.9407848065342
CDON	1.77372254083771	5.96298543232937	13.0929814814134	1.06847879544152e-11	1.13851737262184e-09	16.935210727477
ZNF275	1.51431531649368	8.64949246011644	13.0901812048153	1.07286514657284e-11	1.13851737262184e-09	16.9310940039064
FLRT3	2.32150319936897	6.78440515063672	13.0861624581567	1.07919289412297e-11	1.13851737262184e-09	16.9251846992972
ERBB3	-1.43062694090005	5.99582503900744	-13.0847184146537	1.08147610257737e-11	1.13851737262184e-09	16.9230609555478
LIMS4	-1.2998541264265	9.41606984073773	-13.078101075415	1.09200343128736e-11	1.14263268128341e-09	16.9133263684036
PDGFD	2.27629082145453	7.4437529924563	13.0408852947446	1.15322960434852e-11	1.19942826018537e-09	16.8585021745214
HOXB7	-1.95630227787054	6.71156086666892	-13.0289295120006	1.17364889214295e-11	1.21335617502084e-09	16.8408617634662
CSDC2	1.37652714279134	7.15313324912057	13.0226142929889	1.18458623526097e-11	1.21737388998695e-09	16.8315383701062
OVOL2	-1.2883067530419	5.51540940481022	-13.0178647279281	1.19288190105313e-11	1.21864532672677e-09	16.8245239166285
PPFIBP1	1.72301944906562	7.20447179699277	12.9969342505855	1.23016638743773e-11	1.24934251053602e-09	16.7935869565559
RNASE1	1.75111218315911	8.30088384906006	12.9240662806439	1.36971509465355e-11	1.38293164381248e-09	16.685556513902
PAPSS2	1.86274022786915	8.62807085638539	12.9083067298252	1.40200688427826e-11	1.40730516610838e-09	16.662125416828
SYTL2	2.1083846650582	6.64441307347028	12.904258335346	1.41042942764604e-11	1.40757595770571e-09	16.656102471674
NECTIN3	1.21685607918981	5.46914276871841	12.8583998979497	1.50959844102496e-11	1.49788603932735e-09	16.5877672450991
FHL2	2.3222302215701	9.81061201717327	12.824870674446	1.58668131918748e-11	1.56537445575839e-09	16.5376759980256
NR1H4	1.50073879172188	5.11354499586862	12.7547368884993	1.76146086726333e-11	1.70851808276974e-09	16.4325472756935
RASGRF2	2.2074881641551	6.42819335385823	12.7402740966938	1.79993147223673e-11	1.72643427045373e-09	16.4108085047098
TMC4	-1.88019860349238	6.80998944308361	-12.7208060272595	1.85310183139905e-11	1.76761343199473e-09	16.3815142021147
NTRK2	2.0267410948848	5.97965541063613	12.691013665746	1.93765624237123e-11	1.82806748767974e-09	16.3366129178493
PODN	1.54490637318712	6.88085112203044	12.5305619553557	2.46744522389918e-11	2.30272658327673e-09	16.0932895909422
HOMER2	-1.61463340756439	5.50288474529549	-12.4996704376456	2.58568991765611e-11	2.40010410905014e-09	16.0461504697175
COLEC11	2.56797541749632	7.80526565708881	12.4697953850033	2.7056604323721e-11	2.49803354892536e-09	16.0004719903853
PLN	2.82186790940199	5.98680438774179	12.4544703378125	2.76943579702152e-11	2.52985762092997e-09	15.9770056475644
SHROOM3	-1.73048360039096	6.63916688363653	-12.4411845456495	2.82599044220832e-11	2.56793289393299e-09	15.9566428802909
EPCAM	-4.6049779060299	8.24138158617156	-12.4306824435152	2.87154537785084e-11	2.59566654181124e-09	15.9405340852812
CCDC3	2.1872901080292	8.17897574839627	12.4021838466962	2.99905483291709e-11	2.69680633803717e-09	15.896765358275
CNDP2	-1.41729423405534	8.06925187988965	-12.3823437582286	3.09129204290197e-11	2.76534492853381e-09	15.8662463452662
HMGB3	-1.49744228748031	7.58966511579648	-12.3760327743776	3.12124694554822e-11	2.7777488925201e-09	15.8565301667537
CPXM2	2.35163535628406	7.13769540910071	12.3697604418834	3.15131775502857e-11	2.79012825849068e-09	15.8468695171749
CAV2	1.575033905721	7.6484287804086	12.3541912938664	3.22726932251244e-11	2.84279616597843e-09	15.8228727564189
NEXN	2.88162013663688	7.0742552390824	12.3465868902259	3.26505612800356e-11	2.86148193147114e-09	15.8111431768314
AEBP1	2.71875639492231	10.006978885873	12.3418298498749	3.28892798886192e-11	2.86560832507975e-09	15.8038026041959
CPNE8	1.1283836998082	5.6595913634305	12.3390503566429	3.30296007350634e-11	2.86560832507975e-09	15.7995125188206
PRKAR2B	2.75682073355334	7.98406043225775	12.2547989903617	3.7592408966238e-11	3.21303436040643e-09	15.6691007206427
CXADR	-2.28016150776446	6.70476150314598	-12.2196686430728	3.96843845871069e-11	3.35858284262942e-09	15.6145094238846
CDK1	-2.55465262648538	6.58257054269483	-12.2149372591345	3.99752515918241e-11	3.3666961889407e-09	15.6071473898856
DHRS2	2.29842662436076	6.50099040497805	12.2074747069905	4.04385362086607e-11	3.38918120214819e-09	15.5955310030328
ADGRF5	1.24678674025628	7.23022915720412	12.1623411429986	4.33621334440418e-11	3.59926554765087e-09	15.5251533771157
DENND5B	1.49033997070792	6.12601675922695	12.1562489342537	4.37732894301266e-11	3.61600881345041e-09	15.5156376594638
TP53	-1.06218020162979	7.17306003041729	-12.1297719175935	4.56078661896671e-11	3.7496181417362e-09	15.4742375436876
ENOX1	1.52583435988985	6.24173865230868	12.1127288156177	4.68309317623382e-11	3.81194063476347e-09	15.447550304597
ABCA6	2.7561158869777	5.47396330974602	12.1107964121837	4.69717446377908e-11	3.81194063476347e-09	15.4445225245567
FMO2	2.15947850744213	6.31587638319743	12.1100221808023	4.70282858502531e-11	3.81194063476347e-09	15.4433093144215
ADAMTS9	-1.69606551973146	7.66502809812822	-12.0943060599205	4.81914501330719e-11	3.88796909601629e-09	15.4186689745389
ITM2A	2.69535883059067	8.06895005747781	12.0814410781396	4.9165860228005e-11	3.94338011430529e-09	15.3984797454479
MSANTD3-TMEFF1	-1.94133481629628	6.36569965949276	-12.0762673856883	4.95634801508397e-11	3.94338011430529e-09	15.3903557528958
TMEFF1	-1.94133481629628	6.36569965949276	-12.0762673856883	4.95634801508397e-11	3.94338011430529e-09	15.3903557528958
TMEM176B	2.40259839857989	7.35547159450412	12.0690828146046	5.0121200330512e-11	3.96946111791876e-09	15.3790695775089
HOXD8	1.37120568156532	6.95568737565668	12.0630160369505	5.05972317110185e-11	3.97775569940096e-09	15.3695351660733
PROS1	2.89925427697356	8.20243902962217	12.0542923024858	5.12900006942615e-11	3.98883721615507e-09	15.3558184481748
SPTBN1	1.01861600248747	7.73618986954785	12.0352468917833	5.28369362460225e-11	4.09071616272457e-09	15.3258450354278
GAS1	2.450029183261	8.0115624463075	12.0175795891882	5.43153452160563e-11	4.18640372837148e-09	15.2980067450213
ANGPT1	1.85904525072983	5.55387472552052	11.991963913017	5.65357275373534e-11	4.33817482636625e-09	15.2575864781351
GATA4	1.35084358780539	6.09352121826605	11.9574425273951	5.96784169584826e-11	4.55482947706653e-09	15.2030050357913
RASSF9	1.16533248975793	5.31601280295866	11.9519101643312	6.0198713487708e-11	4.55482947706653e-09	15.1942462734566
MREG	-1.37377928825815	5.83086973205944	-11.9497924557279	6.03991221101626e-11	4.55482947706653e-09	15.1908926970949
FZD7	2.90142084777789	6.67650037073871	11.9496304998915	6.04144772805233e-11	4.55482947706653e-09	15.1906362065485
LIMS1	-1.12803114395427	8.64907643411002	-11.938897099086	6.1441225458946e-11	4.61209894586393e-09	15.1736315169169
MAL2	-3.41424221475685	6.54233592606995	-11.9130481895798	6.39890870924192e-11	4.78256098982952e-09	15.1326300331116
MOGAT1	-1.63376739949682	6.455881908055	-11.8957385512573	6.57564857676826e-11	4.89347296025448e-09	15.10513425112
JAZF1	-1.48351010581051	7.52098665838809	-11.8881984340982	6.65421720753104e-11	4.90961795247963e-09	15.093147162155
PAMR1	-2.9682824902291	9.399650699527	-11.8720015025828	6.82630959220663e-11	5.01515894082755e-09	15.0673774200425
ARHGEF28	1.10318507369481	6.6640132696794	11.8545343973257	7.01709401336396e-11	5.13348000596309e-09	15.0395557627108
CLDN7	-1.37312034971883	6.90743079851226	-11.8207456641721	7.4020555790795e-11	5.39225694400032e-09	14.9856453723725
MAN1C1	1.29533160814783	7.29718191794133	11.8105978942733	7.52191081534906e-11	5.43586585199636e-09	14.9694308409751
HTRA1	1.81131393185501	9.74856181341082	11.8103479581604	7.52488814727558e-11	5.43586585199636e-09	14.9690313447119
EHF	-3.10523082767988	6.40379667285514	-11.771242943388	8.0061579582933e-11	5.75942988124724e-09	14.9064443667468
MMRN2	1.10265787358526	6.0297751999777	11.7675840652166	8.0527965883601e-11	5.76894328207623e-09	14.9005800632597
STAR	4.71687692566004	7.76576790090757	11.7599892692148	8.15050927020396e-11	5.79991660603802e-09	14.8884028738696
MAP3K1	-1.2641693606352	7.60373941623022	-11.7567752152912	8.19223098209206e-11	5.79991660603802e-09	14.8832477375427
TMEM176A	1.75636224824925	7.96215232586097	11.749987981137	8.28106753981203e-11	5.81189557214857e-09	14.8723578287093
MYH11	2.89813373348457	7.62042418757691	11.7438961680311	8.36165494622188e-11	5.84469524884699e-09	14.8625795148699
PCOLCE	-1.51131582006178	9.94618755905899	-11.7401330144423	8.41184405527402e-11	5.85606804896395e-09	14.8565370841397
CDH3	2.77533892945947	8.10316357925263	11.7366953113509	8.45796643543594e-11	5.86452973926914e-09	14.8510159014805
SOX17	-3.45812896993097	8.2124576744816	-11.642310587916	9.83261468194192e-11	6.70988507840819e-09	14.6989330256166
UBE2QL1	1.17686543174437	5.89274555441736	11.6315116467701	1.0004078086246e-10	6.80001606925342e-09	14.6814715507157
TXN	-1.45381260168907	9.424249993205	-11.6217112912913	1.01623772830337e-10	6.88052720751282e-09	14.6656138622424
CD248	-1.17531485266547	8.37788372557243	-11.6071336393708	1.04026755315101e-10	6.97333011430815e-09	14.6420069731706
SLC22A5	-1.08738203720978	6.14042646149789	-11.6060594281702	1.04206149405821e-10	6.97333011430815e-09	14.6402664989012
ST14	-1.07124516166512	6.57452103643985	-11.5779565999501	1.09015429958138e-10	7.2390438393356e-09	14.5946889588357
KLHL13	-1.21691037339681	7.21706378927578	-11.5454835330795	1.14861229968047e-10	7.54924297354297e-09	14.5419170860066
CD302	1.84560967950133	8.33112770551928	11.5419217365488	1.15521966058285e-10	7.54924297354297e-09	14.5361218521518
LY75-CD302	1.84560967950133	8.33112770551928	11.5419217365488	1.15521966058285e-10	7.54924297354297e-09	14.5361218521518
AOC3	2.09854630005104	7.33873973716502	11.5412724987143	1.15642828984927e-10	7.54924297354297e-09	14.5350653587643
CMYA5	1.44064311916413	6.62511182184504	11.5400374065947	1.15873118331242e-10	7.54924297354297e-09	14.5330553883852
MYO5B	-1.22721838502618	5.78813993885109	-11.5284735486832	1.18052528855931e-10	7.66231921314903e-09	14.5142284886317
MMP26	-4.51909555870381	7.60753349549293	-11.4972379006624	1.24155068010885e-10	8.02822939778254e-09	14.4633015010868
DPYD	1.39779603344314	6.40991402310326	11.4886254143738	1.2589472946131e-10	8.110345164737e-09	14.4492408754063
MN1	1.89486587326058	6.91213305544517	11.4769604256785	1.2829147240567e-10	8.23402331257952e-09	14.4301838536859
CMTM6	-1.39089975486209	8.52815324073853	-11.4666361085638	1.30452321306423e-10	8.31092002714165e-09	14.4133046645349
HOXA9	-3.21688211469092	6.91654336630458	-11.4550324109958	1.32926161207605e-10	8.43436181736774e-09	14.3943198929989
PTCH1	-2.55923917578428	7.54935243013751	-11.4520056044406	1.33579443654771e-10	8.43436181736774e-09	14.389365318932
TSC22D3	1.31002229997137	7.69229551252259	11.4480710122354	1.34433648067225e-10	8.43998885047508e-09	14.3829232909916
TCEAL3	1.13566453889937	9.36759380598187	11.3947408900248	1.46588387158392e-10	9.10377159816419e-09	14.295439284923
CDK2AP1	-1.06611642403029	10.4518756870885	-11.390423478504	1.47621109776979e-10	9.13504824480121e-09	14.2883432096407
ECM1	-2.89152364206955	8.79405567032279	-11.3765932533853	1.50980504546969e-10	9.26085184759273e-09	14.2655980882574
ECI1	-1.81071225098455	8.35180649675466	-11.3755019767456	1.51248938356771e-10	9.26085184759273e-09	14.2638024818873
PLPP1	-1.79564397127299	9.2853834411727	-11.3754438021403	1.51263262150081e-10	9.26085184759273e-09	14.2637067566474
AKAP12	2.21026255815965	7.75338542395422	11.3599163598947	1.55137311474661e-10	9.45743892400171e-09	14.238143277116
TRIL	1.05515054123225	6.17768213118039	11.3448000723412	1.59007921040321e-10	9.63253247986365e-09	14.2132311040143
TACC1	1.0024508737856	8.07798756189037	11.3320330877616	1.62355130936536e-10	9.80091376090661e-09	14.1921709700422
PDGFRL	1.72126772967173	7.99580731572866	11.3275933182966	1.63536228164999e-10	9.837815258776e-09	14.1848429945497
SDK1	-1.76527589000462	6.58495334746671	-11.3221547322491	1.64995217619881e-10	9.89111955627514e-09	14.1758634646296
TSPAN5	1.1629840638417	8.09474473851176	11.2924707646394	1.73200373460357e-10	1.03313080607661e-08	14.1267950779223
KLF2	2.2827197522177	8.15748613287965	11.2912918933668	1.73534858825495e-10	1.03313080607661e-08	14.1248443517881
RORB	-2.71776496403342	6.8678442361625	-11.2740369876003	1.78508218369407e-10	1.05908741929478e-08	14.0962742693629
PROK1	2.90833507755779	7.74297034779214	11.2645225540897	1.81313690917124e-10	1.07204824441238e-08	14.0805064195582
POC1B	-1.57012770758076	7.4075153195544	-11.2619182957866	1.82089555309525e-10	1.07296115099623e-08	14.0761887393087
PGM1	1.04061665235001	9.31011638186554	11.207987836146	1.98956323957988e-10	1.1651492686031e-08	13.9866055873417
TIMP1	2.33716511827213	11.381050010333	11.1902904655442	2.04838600440903e-10	1.19075368236101e-08	13.957137820391
ACSS3	1.11065812025817	7.29169494645764	11.1772907029294	2.09274423378037e-10	1.21245735557779e-08	13.9354696309932
TRPC1	1.21163737454127	7.21268885489981	11.1732907481266	2.10659293151338e-10	1.21639889506951e-08	13.9287986326702
PCED1B	1.25987862325165	6.68217093783124	11.1682985170599	2.12401081084747e-10	1.22236822164272e-08	13.9204702259997
REV3L	-1.64790029674796	8.70933671511815	-11.1317239938061	2.25627199422107e-10	1.29417063057232e-08	13.8593684190906
NPR1	1.08724405068951	6.87964723430355	11.1212347012418	2.29576175840403e-10	1.31246115095515e-08	13.8418170845851
LRP1	1.09807651235157	7.2673566987748	11.1080318490303	2.34649067247878e-10	1.33703503169459e-08	13.8197076049053
FRZB	2.00470535440572	6.12080437296364	11.0892039879428	2.4208556805942e-10	1.37036305985111e-08	13.7881444245001
UBXN8	1.96957460895985	7.4977268217568	11.079075779639	2.46186830338821e-10	1.38902471431364e-08	13.7711488258817
SNX18	1.10065149829581	8.26452834888456	11.0504108568694	2.58190178075721e-10	1.45200437279391e-08	13.7229847710554
ID1	-2.32921216191105	10.1688557389516	-11.0386096462073	2.63307139276969e-10	1.47119668596015e-08	13.7031287678557
BOC	1.63414564904293	7.51751818335927	11.0275364647871	2.68204273626375e-10	1.48892179554964e-08	13.6844833108895
AGR2	-3.11826537831942	6.88948887292615	-11.0216574393767	2.70842647536534e-10	1.49874945824303e-08	13.6745783100958
CHST15	1.32444129939616	7.47404492131732	11.0003495973721	2.80633289145656e-10	1.54303622200629e-08	13.6386458121412
CLIP4	1.94519218742527	7.09309556806418	10.9984416058478	2.81527735955367e-10	1.5430401146887e-08	13.6354257452449
GATA2	-1.32389857496891	7.19712298612032	-10.991365052449	2.84871097898774e-10	1.55151403950231e-08	13.6234792074523
C2orf88	-2.73104406165906	6.98513434055848	-10.9887524734395	2.86115829554124e-10	1.55339301800376e-08	13.6190672444066
RAB29	1.10800145238115	6.60055703915378	10.973520288576	2.93486401440436e-10	1.58841464604048e-08	13.5933285497208
AOX1	2.92683782946277	7.10444261506628	10.9549285959629	3.02750692962076e-10	1.63343459812195e-08	13.561877169114
PPP1R3C	1.31117320262172	5.79502085048245	10.932219996601	3.14480140290213e-10	1.69143290408428e-08	13.5234075806686
TMEM47	1.89463897107908	7.8485806665512	10.8985779122044	3.3273177035971e-10	1.77302901705568e-08	13.4663073495115
NR3C1	1.04434976219771	8.01711737310505	10.8901923792642	3.37450197451337e-10	1.79263927969149e-08	13.4520544535237
C9orf152	-2.32589206835128	5.35644922002005	-10.8754818263233	3.45896279460626e-10	1.8285090034926e-08	13.4270313632227
IL4R	1.33602486045566	7.06587027447397	10.8715558553562	3.48187295744281e-10	1.8285090034926e-08	13.4203489551924
FREM2	-2.40521830196404	5.26531286798907	-10.8711266282981	3.48438726990481e-10	1.8285090034926e-08	13.4196182586874
WBP1L	1.15338230415252	8.61566540895071	10.8668940364448	3.50928203623757e-10	1.83334410515091e-08	13.4124117506417
CTSL	1.26481540019537	8.99985578086213	10.8378123212852	3.68540452961531e-10	1.91652136156049e-08	13.3628406580542
F8	1.54006499970996	6.69004986269816	10.790963146941	3.98868700864083e-10	2.05876545169973e-08	13.2827784332547
CYBRD1	2.01870030132043	8.54575729803496	10.7900708748576	3.99470852197747e-10	2.05876545169973e-08	13.2812511291674
MECOM	-1.97467978507355	7.08235894437637	-10.7810544036379	4.05608872236688e-10	2.07799322823929e-08	13.2658124301563
ENPP6	2.38592298283284	4.63847506903487	10.7497898989994	4.27661924230171e-10	2.17804811853507e-08	13.2122057515081
PON3	1.72574458049403	6.33447095192715	10.7175976416647	4.51674073069937e-10	2.28016165834868e-08	13.1568893925114
PRSS35	2.52552359172185	5.90897027811245	10.7096053448372	4.57849715420366e-10	2.29789980718972e-08	13.1431373925152
ROBO3	1.34045597024423	6.76129444303052	10.6969032321173	4.67845669770232e-10	2.33449580594886e-08	13.1212660584537
LPAR4	1.35526404316808	4.97594042802057	10.6944711406304	4.69785319521337e-10	2.33741888805069e-08	13.1170761713961
RAMP1	-1.34172340052068	8.0174926210063	-10.6870161264581	4.75783066752156e-10	2.35132253151257e-08	13.1042287295961
GCNT2	-1.66331038466931	6.1375334676163	-10.6861058331841	4.76520849091134e-10	2.35132253151257e-08	13.1026595492608
TMEM139	-1.15068745851622	5.35616146766398	-10.685927602273	4.76665442241182e-10	2.35132253151257e-08	13.1023523001739
PLSCR1	1.46688013103218	7.73835158036518	10.6512077980686	5.05720093391908e-10	2.47344402617884e-08	13.0424284645389
TENM4	1.50412798137492	7.11173452926466	10.6272021253215	5.2687949456071e-10	2.56241534467343e-08	13.0009137107879
NGF	1.29748031790901	6.41589083792574	10.6156861899398	5.37354303072318e-10	2.60601742768078e-08	12.9809743173942
RNASE4	2.81265652598935	7.70702168239855	10.608355243842	5.4413491206321e-10	2.62503039123314e-08	12.9682729373585
CACNA1D	-1.80489300179104	6.4060484616861	-10.6081611925643	5.44315598066297e-10	2.62503039123314e-08	12.9679366438683
ARSJ	-1.22424839870706	5.55508517246618	-10.6061455185812	5.46196131202594e-10	2.62676217415398e-08	12.964443191206
LYVE1	1.94977343747628	6.18825258970792	10.5814626530398	5.69778996106304e-10	2.73256510215982e-08	12.9216253908723
HAPLN4	-1.1086857135062	6.03786475109274	-10.5744434434453	5.76676675680956e-10	2.75798415668469e-08	12.9094359151023
ECM2	2.04825530776703	7.39796062574725	10.5667843060591	5.84302203664048e-10	2.77911652444023e-08	12.8961285079339
TNXB	1.5858600064547	8.22707087593553	10.5667718580143	5.84314681941386e-10	2.77911652444023e-08	12.8961068743725
IRF2BPL	1.24761832813206	9.67778965238987	10.5625230023968	5.8859006349603e-10	2.78725063362957e-08	12.8887216823402
ST6GALNAC1	-2.20324347650542	6.81157972567691	-10.5571192969447	5.94074472474432e-10	2.80237589269701e-08	12.8793260923238
ELMO1	1.02010185422145	5.54492735819831	10.5478219495336	6.03635195246407e-10	2.83200044726337e-08	12.8631524212107
HPN	-1.29272835511879	6.04840218667206	-10.5437260091939	6.0789772465768e-10	2.84426943528858e-08	12.8560238742182
FBLN7	-1.09090055752339	6.28036673570461	-10.5370931305547	6.14866774102623e-10	2.86910131213021e-08	12.8444758429007
AQP11	1.84139141383177	6.44221543990685	10.5274492372188	6.25147761149768e-10	2.90921188578187e-08	12.8276762486069
LY75	1.44508749466544	7.66448877776604	10.5024817814604	6.52602220722979e-10	3.0216316683514e-08	12.7841318597707
CD24	-4.59982837444565	8.94150340328953	-10.5023010535835	6.52805451662365e-10	3.0216316683514e-08	12.7838163922257
EPHX1	1.06413323761273	9.35577768613389	10.4971621417343	6.58611808274897e-10	3.04035638231714e-08	12.774844597223
MYLK	2.1810856005002	8.95264739916429	10.4891837521721	6.67732895324196e-10	3.0742422500726e-08	12.7609092652851
PHLDB2	1.24143696868997	5.69815145680723	10.4544410037401	7.09007043134264e-10	3.25558686162582e-08	12.7001380414719
PLD1	1.17441796736839	5.67396298826276	10.4173755478857	7.55971628865226e-10	3.44375993993618e-08	12.6351452505801
DOCK4	1.18198658716074	6.28827873142217	10.4087249474831	7.67390251213359e-10	3.48657702294701e-08	12.6199531330616
COL8A1	3.48596359076432	5.88931695918153	10.4055897896877	7.71572671200798e-10	3.49409549055488e-08	12.614444981904
HS3ST1	2.04318908578815	7.12639996958534	10.4027794800426	7.75341842395455e-10	3.49409549055488e-08	12.6095065553659
SLC4A3	1.1360895765281	6.74309290914251	10.4019825330575	7.76414177842015e-10	3.49409549055488e-08	12.6081059453261
CELF2	1.55661620347668	7.22621185246044	10.4014435617766	7.77140265492657e-10	3.49409549055488e-08	12.607158676606
NFIX	1.07679530259356	7.15675288977252	10.3876533345804	7.95959811993673e-10	3.55941772384774e-08	12.5829098311259
MYO1D	1.13761239790102	5.3989239195965	10.3852885187878	7.99234301486711e-10	3.55941772384774e-08	12.5787492304275
CNOT11	-1.00591346157911	7.86499678158633	-10.3845710872984	8.00230469386621e-10	3.55941772384774e-08	12.5774868659233
DSP	-2.01758038143485	8.25187372593583	-10.3749616314006	8.13698324920521e-10	3.60217989224431e-08	12.560572489286
SIPA1L2	1.27407403099029	7.71540768952106	10.3634907662617	8.30083581524756e-10	3.66531791177108e-08	12.5403671840029
PIP5K1B	-2.27057340425494	6.13206353047146	-10.3493206366528	8.50798520805804e-10	3.73258025617328e-08	12.5153854450092
CALD1	1.67627491002878	9.08109748245867	10.3486431424593	8.51802271029407e-10	3.73258025617328e-08	12.5141904276009
NBL1	1.85042279266214	9.40754553629183	10.2959298967465	9.33794068667912e-10	4.08150749254468e-08	12.421041190709
ZEB2	1.02724202140226	6.68898118342089	10.2943626390842	9.3635363939529e-10	4.08235999599992e-08	12.4182665696088
MATN2	2.00794470755151	7.91697808085957	10.2914902742973	9.41063567382551e-10	4.09255982137525e-08	12.4131806598934
MKX	1.77897347159336	5.18223511889364	10.2858404366081	9.5039970891213e-10	4.11534975216997e-08	12.4031739507094
PDLIM1	-1.60656241845496	10.0210603371506	-10.2854362581138	9.51071272004528e-10	4.11534975216997e-08	12.4024579421795
MRC1	2.21247496367295	7.19273054434521	10.2157369083194	1.07457621837965e-09	4.60361250876542e-08	12.2786886397578
TNFSF13B	2.08280830513075	6.65570607200678	10.2139769889712	1.07790195617895e-09	4.60643001817562e-08	12.2755558179585
PRR15	-2.58960859692814	7.04100701378536	-10.1995162869863	1.10563622936492e-09	4.70167721674518e-08	12.2498001518274
NEK7	1.37997643225251	8.29785646322189	10.180253751269	1.14373472292293e-09	4.85173955559321e-08	12.2154525146237
ANKDD1A	1.080787316118	6.36851817766937	10.1621858870913	1.18070910183016e-09	4.99630947134746e-08	12.1831940448753
DPP6	-1.55886737760686	6.29161717065482	-10.156572398983	1.19244747593091e-09	5.03230575426795e-08	12.1731635834315
PERP	-2.2018802976881	7.08841708023399	-10.1553379218237	1.1950450965826e-09	5.03230575426795e-08	12.170957241996
TRABD2A	1.42106112724305	6.27651486013004	10.1389199769055	1.23015592208172e-09	5.16755279677393e-08	12.141596279498
TLE1	-1.13560281184207	7.7118509966354	-10.1290843042785	1.25170122606171e-09	5.24529652134839e-08	12.1239909180642
TSPAN1	-1.86053907800933	7.18977441150142	-10.1226923784798	1.26591248321203e-09	5.29200460596992e-08	12.1125433480009
WASF3	1.16504555288427	7.19573758221228	10.0848148771143	1.35363249416662e-09	5.64503985791948e-08	12.0446042515607
LIFR	1.25806920370789	6.86359109512041	10.0779318495483	1.37023827158908e-09	5.70052138770735e-08	12.0322395985716
VTCN1	-1.8932813629577	6.01953767171607	-10.0617314679231	1.41016226837672e-09	5.82450994342683e-08	12.003114311892
PHACTR3	1.60049450322412	5.29834984344479	10.0475008978122	1.44622731897935e-09	5.93090609552931e-08	11.9775037658977
CCNA2	-2.05263987026557	6.46496919114668	-10.040205969341	1.46508481180353e-09	5.994002198054e-08	11.9643655313069
FMOD	1.3932317637674	8.68633260493314	10.0299295232958	1.49208336606791e-09	6.07566493282133e-08	11.9458464385353
RNASET2	-1.60241353785627	8.64720777989512	-10.0262532534429	1.50186666245587e-09	6.10111245348251e-08	11.9392183054509
FOXP1	1.65807823559402	8.15944745162306	10.0111141939913	1.54286133274747e-09	6.23829061121432e-08	11.9119057700564
ZWINT	-2.53687184046984	7.81496725302045	-10.005978741257	1.55702973478969e-09	6.28086877830469e-08	11.9026344242763
MME	-2.09837441833008	7.12405466160902	-9.99383355005709	1.5910772159449e-09	6.38836003099735e-08	11.8806950155085
BAMBI	1.46773803988843	8.08623482946411	9.98398518678778	1.61925248259208e-09	6.48640234616063e-08	11.862891281348
DAPK1	1.74895011350782	7.5245598864557	9.97965019388218	1.63181807096507e-09	6.50654480258936e-08	11.8550507413007
FAM162B	-1.49356092911279	7.07076172215131	-9.9681847088288	1.66554229885298e-09	6.62571147228035e-08	11.8343023421357
VLDLR	1.81237024798723	7.96340360068516	9.92566411429082	1.79705585220929e-09	7.09980990581085e-08	11.7572132125608
DACT2	-1.22393030043208	6.50118234258301	-9.91977849572851	1.81609076347756e-09	7.15863174233793e-08	11.7465250144683
CLDN5	1.62553265736529	7.22788033283869	9.90008508696807	1.88131665099046e-09	7.39884555338276e-08	11.7107307764285
APOL3	1.17270380843771	6.5221590350224	9.88011179140535	1.94995493538619e-09	7.63400724703914e-08	11.6743785529642
NEURL1B	1.55988068742876	8.44695719031958	9.86899881973711	1.98926426175816e-09	7.77028223512546e-08	11.6541309757732
TPD52L1	-1.70233986427731	8.10133149891587	-9.86054608231189	2.0197134188345e-09	7.84522673029575e-08	11.6387199769322
ACSL5	-2.13117128531846	8.02645003243269	-9.85989389852744	2.02208276570032e-09	7.84522673029575e-08	11.6375305476854
ANKRD6	1.31559081786194	6.65889078242119	9.85503966990402	2.03980872398088e-09	7.88762080762543e-08	11.6286759135909
CENPK	-2.1432108078756	5.67229516494663	-9.8507579548693	2.05557781270511e-09	7.92177476257896e-08	11.620863165387
ABLIM1	1.97575818693022	8.93274615096023	9.8475176352011	2.06759556144212e-09	7.95034239828466e-08	11.6149491066593
EFEMP1	2.47585423193588	8.59786804023565	9.83055671224584	2.13170018948433e-09	8.17010592793738e-08	11.5839715406756
PRRG4	-1.43788651710161	6.16433978376404	-9.82990283142966	2.13421243759036e-09	8.17010592793738e-08	11.5827765679793
C3	4.0566578268063	10.6518042705234	9.8131853284555	2.19949566987791e-09	8.36438166089035e-08	11.5522070346511
FGF7	2.30262008524075	6.09262832411019	9.80113654379737	2.24782877915374e-09	8.52939865320645e-08	11.5301530099962
DCDC2	-2.33603528437499	5.91706785537782	-9.79283352190765	2.28177588364562e-09	8.60329381354921e-08	11.5149446267047
TAGLN	2.61614761726262	10.2937196542991	9.77017726565445	2.3771377695838e-09	8.92201817214442e-08	11.4734019137307
SLC46A3	1.71043367301548	6.83827068941549	9.76228924700424	2.41130104358508e-09	9.03061009056321e-08	11.4589232581073
SPINT2	-1.44369108497547	8.87271458696229	-9.73988188078196	2.51115304187357e-09	9.34376234222998e-08	11.4177513396772
OCIAD2	-1.20664564542175	8.38996702479964	-9.72752591800444	2.56803839920058e-09	9.50300689714285e-08	11.3950211451395
FN1	1.43589653812043	10.5610776748253	9.72700561737687	2.57046291396798e-09	9.50300689714285e-08	11.394063571608
LRRC2	1.79483060976461	5.42339274279118	9.72340619898546	2.58730073818582e-09	9.54481778734576e-08	11.3874381838538
TIMP2	1.41761082217275	10.308776964801	9.70964976275778	2.65271329374578e-09	9.76526546194476e-08	11.3621019134381
MGARP	2.76897279267979	7.06297801883684	9.70770365106705	2.66210465533948e-09	9.77119001136898e-08	11.3585156870754
TPX2	-2.15418784986262	6.23263161334084	-9.66756531324051	2.8636830151266e-09	1.03650916679582e-07	11.2844436209159
SCGB2A1	-5.72345833117437	8.38316803480769	-9.65782796664304	2.91492889330065e-09	1.04925140099395e-07	11.266443465098
ACTG2	2.76851926816998	7.56497500584412	9.65741569886341	2.91711944672515e-09	1.04925140099395e-07	11.2656810951895
NEFH	1.35995064012116	6.1551258499907	9.62623999542476	3.08781376394081e-09	1.1060395152373e-07	11.2079683452906
HOXC4	1.03507703608556	6.89765663984634	9.62308240303858	3.10567039527873e-09	1.11013249222541e-07	11.2021161162403
PTGR1	-1.16241169594956	8.18129876367617	-9.61475271567612	3.15329144270616e-09	1.12452791355546e-07	11.1866719479076
LTBP2	2.28093329269763	8.56480720917493	9.61376828967801	3.15896923298232e-09	1.12452791355546e-07	11.1848461311266
PPP2R2C	-1.53318923415524	6.12437279280546	-9.60568294319053	3.20600524347007e-09	1.13425574853506e-07	11.1698455725705
TCEAL1	1.03749596557428	8.74431369962985	9.60372000502799	3.21753365326469e-09	1.13600651377535e-07	11.1662025269897
CAV1	1.27830470962003	9.66011766375032	9.60259988787253	3.22413139137799e-09	1.13601282596206e-07	11.1641234660851
TPM2	1.28281901263436	8.35781283800258	9.59758416886988	3.25384752957333e-09	1.14364154892602e-07	11.1548117855925
COL7A1	-2.10741797101865	8.19292382976223	-9.59671418640279	3.25903065202203e-09	1.14364154892602e-07	11.1531963384426
SMOC2	1.91474126757774	8.77808279964449	9.59406612867167	3.27485980270827e-09	1.14686520271315e-07	11.1482786395067
HOXD11	-1.30689820729196	6.14126448365668	-9.58761507523177	3.31375634832732e-09	1.15569305597536e-07	11.1362946829111
LAMB2	1.08365085140986	8.80259671109117	9.58272722398831	3.34354625844362e-09	1.16149549601668e-07	11.1272111265606
SPA17	-1.91356738029476	6.33208321065995	-9.57657655649081	3.3814275080381e-09	1.17229610293731e-07	11.1157764451139
WFDC2	-3.10503369796511	7.59817056058876	-9.56703325415344	3.44108650170792e-09	1.18820716903975e-07	11.0980250085981
RNF183	-1.07271748326153	6.06582795173965	-9.56027301857923	3.48400677298672e-09	1.19823460031107e-07	11.0854433271497
HSD11B2	-1.77003090950529	6.40739467672765	-9.55607297394179	3.51095167360427e-09	1.20270993342813e-07	11.0776235663696
NCAM1	1.52833605640775	6.35179122449786	9.55490889967542	3.51845781841023e-09	1.20289453930401e-07	11.075455862868
TOP2A	-3.27438050131673	6.68548952557682	-9.54562293188434	3.5789340553693e-09	1.22115210407018e-07	11.058157639594
MSX2	-2.63272949168239	6.02785287260056	-9.53882923318615	3.62386075261307e-09	1.23404252256143e-07	11.0454951443494
PGR	-2.42647419977568	9.45877096336973	-9.52847822337778	3.69343880162393e-09	1.2527941239693e-07	11.0261910145636
EPAS1	1.59992670990435	7.95789766486214	9.51787650139095	3.76613856016681e-09	1.27494867139764e-07	11.0064051550587
ZSWIM5	1.03753192843576	6.53028939570383	9.51381300827698	3.79439510389148e-09	1.28200061582557e-07	10.9988177076277
TSPAN4	1.08367308064822	7.94594729998507	9.50845398748092	3.83199676120186e-09	1.29217625160449e-07	10.98880799851
C1S	1.93596359065287	10.3667727985913	9.48592864716154	3.99431879794114e-09	1.34428682351762e-07	10.9466945074797
C14orf28	1.08401134965401	6.05445659389146	9.46482468554167	4.15286714083601e-09	1.38683271153837e-07	10.9071795700635
ADH1B	2.73381375686489	6.12399499572356	9.45854496403577	4.20129342342396e-09	1.39920781692825e-07	10.8954104505258
CPE	1.74337730324078	8.00029146032568	9.45236402381958	4.24952958092471e-09	1.41005334320163e-07	10.8838215293742
PHACTR2	1.07078056562407	7.84825433939898	9.4516587706615	4.25506974693338e-09	1.41005334320163e-07	10.8824989076043
AKT3	1.09382745395048	6.75191079322027	9.44822694575665	4.28213570886721e-09	1.41630408072016e-07	10.8760620021975
MCM2	-1.2900619056357	7.27990809534168	-9.44028706771542	4.34544161607257e-09	1.43159676633123e-07	10.8611637766133
ST6GALNAC2	-1.12727270631293	6.44823995507628	-9.43828709453716	4.36154010477976e-09	1.43159676633123e-07	10.8574097932952
ESRP2	-1.05367813463224	5.92896420256954	-9.43151147197405	4.41654032486374e-09	1.44689883697861e-07	10.8446880227934
C3orf70	1.43967882580845	6.16311675903589	9.42580413870065	4.4634263395862e-09	1.45948969229083e-07	10.833967480517
OMD	1.8354957709482	6.33412325529594	9.42308007939675	4.48598615294689e-09	1.46286494137787e-07	10.8288491875422
KRT19	-1.88624797396624	7.94085322954585	-9.4225133356053	4.49069457822341e-09	1.46286494137787e-07	10.8277842008858
CDH1	-2.71804248311733	7.60173030951509	-9.4128025876231	4.5721704601783e-09	1.48660118634611e-07	10.809530012566
APOA1	1.02947687601452	5.88458572893682	9.40007286222514	4.68130254633455e-09	1.51496697888401e-07	10.7855824282519
GCNT1	-1.12362981589925	6.79392981028857	-9.39956221038424	4.68573626831197e-09	1.51496697888401e-07	10.7846213385433
DNAJB4	1.27342944715359	7.15930729049062	9.38224652439629	4.83868340545073e-09	1.55278566905403e-07	10.752011916268
GPC3	1.61687714528668	6.33537127906895	9.3711098146125	4.93977756544433e-09	1.57938016418011e-07	10.7310185450142
TMEM120B	-1.21296077384568	6.99649740849022	-9.371101802517	4.93985107823491e-09	1.57938016418011e-07	10.7310034359825
TPBG	-1.58004156364189	8.31582064939094	-9.36914547665728	4.95783478107794e-09	1.5821999537026e-07	10.7273139927332
LRRK2	1.41751751434715	6.04455173555977	9.36312884931514	5.01356947046099e-09	1.59413753342678e-07	10.7159641208067
CRABP2	-2.2945486618247	8.17030028836447	-9.3631139848185	5.01370796785833e-09	1.59413753342678e-07	10.7159360743841
CPVL	2.19250840491987	7.22703241352932	9.35969570425659	5.04566271270577e-09	1.60134865321443e-07	10.7094856859459
C1R	2.20855229240657	10.5532126354267	9.35852394226966	5.05666506969609e-09	1.60189582437253e-07	10.7072741927165
ATP6V1C2	-1.85395480071303	5.87087424523054	-9.35169443888771	5.12128777328544e-09	1.61939621622295e-07	10.6943811936501
CCNB1	-2.38397286408032	6.26374652837502	-9.34934777458949	5.14368958337856e-09	1.62350641054901e-07	10.6899496828094
HSD17B11	1.05019911100743	8.38156348507735	9.33817017952611	5.25179538429847e-09	1.65158920418785e-07	10.6688318327797
PLXNA4	1.09105386399894	5.52005367566785	9.33504333409426	5.28245653413438e-09	1.65821112839691e-07	10.662921393565
ABCA8	2.68927459235274	6.85710732336911	9.33403217970658	5.29241132229177e-09	1.65832089799215e-07	10.6610098150414
UBE2C	-2.28626310872002	6.9109033040878	-9.32971541925279	5.33512879826454e-09	1.66416467998829e-07	10.6528475331846
TRAF3IP2	-1.10334405673561	7.13689486662609	-9.32922763582862	5.33997817963229e-09	1.66416467998829e-07	10.6519250639704
CENPW	-1.82668312437962	7.55170378673689	-9.32269885682493	5.40532651022285e-09	1.68149481439635e-07	10.6395752390411
TXK	-1.10894745612341	4.64876343021011	-9.31272336134295	5.50677829507979e-09	1.70997351195239e-07	10.620694982345
GPC6	1.78942754573947	7.99160621621528	9.28509895368527	5.79814544521548e-09	1.78758894842224e-07	10.5683441533405
PEG10	1.90095006056851	7.14689081369633	9.28164322335803	5.83570236118746e-09	1.79116575953747e-07	10.5617882760956
MYL9	1.6811978269481	8.99168515107609	9.27926894567184	5.86165200871435e-09	1.79117560938855e-07	10.5572831304249
RRM2	-3.16748215183278	7.03721682166472	-9.27370311817426	5.92295326740546e-09	1.80352360073643e-07	10.5467192206865
PDIA6	-1.1943644454108	9.86957121091583	-9.2646237280938	6.02438149986272e-09	1.8311786372382e-07	10.5294779792767
PRKG1	1.06808603323246	6.34577794593331	9.26257516232372	6.04751430627144e-09	1.83176025434695e-07	10.5255863938302
ENG	1.03183259220779	8.04130803757454	9.2603269007982	6.07300804322117e-09	1.8362606631561e-07	10.5213148278296
HSD11B1	3.5711699764418	6.99142085588166	9.25028955924455	6.1881897591527e-09	1.86130829602389e-07	10.5022364723696
CSGALNACT1	1.6952801318478	6.27921418974209	9.24918515404893	6.20100061130328e-09	1.86191783572437e-07	10.5001364899886
ANO4	-1.26757228005995	6.01095273429681	-9.24795496287613	6.21530289888692e-09	1.86297230120282e-07	10.4977971443972
PLCB1	-1.32475617661554	6.58071061962257	-9.24600172946447	6.2380815573549e-09	1.86655941226572e-07	10.4940824502668
NREP	-2.15399990596085	8.91840221752476	-9.24315366885955	6.27145078938673e-09	1.87329754115505e-07	10.4886650711175
RAB9B	1.55664041660877	6.69228589044085	9.22549946921841	6.48246277699472e-09	1.92965034215196e-07	10.4550610227661
COBL	-1.49835017547428	6.24910628933932	-9.22368494073398	6.50456376002215e-09	1.93289661474668e-07	10.4516048492382
ELF3	-2.00299069044145	6.92282084560747	-9.2114642942014	6.65545863579015e-09	1.96757694087187e-07	10.4283167690726
STAB1	1.16206412789589	7.24447019985907	9.20537380757836	6.73201034149806e-09	1.9859296337941e-07	10.4167032858017
CRIM1	1.6501725109618	7.98798642577934	9.19665860302546	6.84314183625973e-09	2.00248887801736e-07	10.4000765423842
ADIRF	2.91772925847549	8.30812951241726	9.17749430545391	7.09424814063965e-09	2.06895598223215e-07	10.3634804217903
HOXB2	-1.98559787561638	7.45051321719439	-9.17474046640404	7.13110767776364e-09	2.07619855070134e-07	10.3582177664778
CTNNA2	-1.78035918787242	5.88564796577302	-9.17260814878059	7.15978449255143e-09	2.08103837144613e-07	10.3541421759349
BCAS1	-1.14955295149049	5.91860824705874	-9.16782145029221	7.22459496714425e-09	2.08582996835695e-07	10.3449909965827
PLA2G2A	3.92741705759008	8.71012342630012	9.14805521775211	7.4987256978537e-09	2.15355450478289e-07	10.3071704277194
SVIL	1.3558305884777	7.3949572566722	9.14550012025196	7.53493953402994e-09	2.15678024810184e-07	10.3022778055043
TBC1D4	1.41452930903442	7.91836731330378	9.14326753206617	7.56673064096857e-09	2.15678024810184e-07	10.2980020425701
ANGPTL1	1.88384988350575	5.64650259196347	9.14301887959752	7.57027993252078e-09	2.15678024810184e-07	10.297525793153
IGSF11	1.40992103177331	4.64481031380717	9.14058476728522	7.60511588668451e-09	2.16313551538069e-07	10.2928632597033
RACGAP1	-2.20172401259664	7.15311886444777	-9.12607782108501	7.81620449792351e-09	2.21951925422121e-07	10.2650592252208
KIF11	-2.62659624282284	5.84314542632472	-9.12010692973431	7.90484012191593e-09	2.24100270451361e-07	10.2536074272914
KIF2C	-1.63445670105638	6.54030747622797	-9.11693524416111	7.95234522955364e-09	2.25077443259416e-07	10.2475224388008
PLA2G5	1.79389447320138	6.0772468373964	9.10630290062334	8.11376299467743e-09	2.28150029483886e-07	10.2271143353149
FRY	1.37145432248319	6.14012940971582	9.07984076785422	8.53040424106583e-09	2.38699236988657e-07	10.1762578170995
SGMS1	1.28599681014921	7.22218637777935	9.07775461799331	8.56417842652992e-09	2.39256538080969e-07	10.1722446343003
FAM102B	1.21501012431753	7.54851058649953	9.07367763624981	8.63058390492881e-09	2.40333921159026e-07	10.1643999904378
FGL2	1.84599339858531	6.88489601326089	9.06912530914464	8.70536210445418e-09	2.42025888459584e-07	10.1556381494516
GIMAP7	1.83076596441547	6.4223175100765	9.06535583603145	8.76778843427052e-09	2.43262623504984e-07	10.1483810103632
LTC4S	1.04136030476374	6.3092817628635	9.05883076890832	8.87694810081875e-09	2.45216814337017e-07	10.1358142945989
CCL14	1.53816497317739	7.29389736567489	9.05792448694322	8.89222045707931e-09	2.45246303820246e-07	10.134068432781
ABI3BP	1.93647756129904	6.92446068431806	9.03434889771758	9.29921542327138e-09	2.54842784575842e-07	10.0886145968643
ADRA2C	-1.34558202431221	6.75006199304807	-9.02593000565365	9.44918646222575e-09	2.58133234604949e-07	10.0723652802471
WWTR1	1.10177287361259	8.77978778754364	9.02393567332638	9.48507819495563e-09	2.5829633286421e-07	10.0685146542192
TYMS	-2.51319175925964	7.34416503669251	-9.01248649925952	9.69387627858024e-09	2.63522414007319e-07	10.0463986670735
HOXD10	-1.80764254074171	7.17116225342908	-9.01005444375491	9.73883901442998e-09	2.63957701073993e-07	10.0416985310499
RGN	1.21472623625889	6.69425346947529	9.00785048235141	9.77977132172407e-09	2.6465164869838e-07	10.0374385338327
RGS2	2.34291068456897	8.69756153004426	9.00146115096858	9.89944450931432e-09	2.67470906812694e-07	10.0250851055522
LPAR3	-1.26194949748844	5.85212657343048	-8.99662775315535	9.9909813338271e-09	2.69229657320271e-07	10.0157364287604
PLEKHH1	-1.9377043430354	6.66077946284679	-8.9825587132164	1.0262446613873e-08	2.75125995013225e-07	9.98850685640289
AKR1C2	1.04640930347418	5.80653606191292	8.97865234850942	1.03391670049154e-08	2.76753051689711e-07	9.98094176535501
RHOBTB3	1.4500058629959	7.86659146969922	8.97349622376253	1.04413424964502e-08	2.79055384212403e-07	9.97095330880692
EPS8	1.3375400580778	9.29878585784265	8.97213002499348	1.04685903182043e-08	2.79351177502004e-07	9.96830611950484
BUB1B	-2.9182951067302	6.79382518136441	-8.96934479157224	1.05243679561288e-08	2.8040619253482e-07	9.96290860400349
TFAP2C	-1.19058510321415	6.36588742104018	-8.93247287796778	1.12924551664805e-08	2.99024905597065e-07	9.89135814014584
GIMAP8	1.44686396091788	5.97061347697608	8.92259071481416	1.15080139278312e-08	3.02874787292692e-07	9.87215123530831
MCM4	-1.16352318791145	6.48888342151344	-8.91686634419777	1.16348228409969e-08	3.05110858735992e-07	9.86101949923128
MKI67	-1.78478269010517	6.24925268543457	-8.91636523650815	1.16459922332475e-08	3.05110858735992e-07	9.8600448286059
CENPE	-1.52677286965866	5.27886762774704	-8.91501897851846	1.16760545128259e-08	3.05434971460515e-07	9.85742614939267
AMD1	-1.03058650602262	7.93652982497876	-8.91351106735037	1.17098219274072e-08	3.05854879843698e-07	9.85449274605042
CHCHD10	-1.21912721059794	8.46441988969558	-8.89416876257662	1.21520382197084e-08	3.15752698736535e-07	9.8168387414216
CYP39A1	1.01896914382886	5.8724494127733	8.89031436576084	1.22422059320755e-08	3.16884086082884e-07	9.80932941971477
NFIB	1.07670247930438	7.89829041167816	8.88285223015823	1.24187443867027e-08	3.20582005801486e-07	9.7947857526874
CENPF	-1.79223950228188	5.67439274362816	-8.87861573785927	1.2520141354231e-08	3.22627224598205e-07	9.78652557668501
FABP4	2.22821348256173	5.84214212938765	8.87271799469283	1.26627276099088e-08	3.25815189545567e-07	9.77502239975783
NUDT15	-1.07318218102212	7.33949666196794	-8.8703346354381	1.27208244874151e-08	3.26337347362885e-07	9.77037250370589
SELE	1.71693408758873	4.95081017725748	8.86657290710104	1.28130824366687e-08	3.28216421764222e-07	9.76303190416545
DEPDC1B	-1.4828932032699	4.26160463294521	-8.85655373982983	1.3062200177087e-08	3.31645420672658e-07	9.74347147534335
INMT	1.20667805651236	6.43934129213011	8.85026546450116	1.3221107786354e-08	3.34695639195605e-07	9.73118809124298
ANAPC4	-1.80450367151968	9.5150039872972	-8.83379114417089	1.36469779126352e-08	3.42463769857044e-07	9.69898270122932
DNMT1	-1.07757716738916	7.74708620492278	-8.82847252217393	1.37874783753486e-08	3.45259796949252e-07	9.68857774186413
VIT	1.39992343818508	6.46911739680397	8.82683890443761	1.38309329886001e-08	3.45573166495198e-07	9.68538110107266
FOXM1	-1.29787146801514	6.13457467497948	-8.82294118676614	1.39351865821871e-08	3.47674850204423e-07	9.67775267344795
TOM1L1	-1.25126172180898	7.04312718577559	-8.80416283204204	1.44489737303089e-08	3.58421740594516e-07	9.64097237456203
PDK4	2.33855614971807	7.09254215849626	8.80222205914184	1.45031804644907e-08	3.59250230587421e-07	9.63716840849026
TSHZ1	1.25341039285189	8.76041983753043	8.79649568317315	1.46643506360758e-08	3.62722082710386e-07	9.62594165129018
TSPAN13	-1.83861860458381	8.40707809257439	-8.79521176232515	1.47007405310779e-08	3.63101981786925e-07	9.62342388378999
KRT8	-1.23277045320873	7.46009874219315	-8.77671190451756	1.52355750349392e-08	3.73966651708471e-07	9.58712141779089
CD163	1.90825788098742	6.96229081539234	8.77625909910138	1.52489153085875e-08	3.73966651708471e-07	9.58623230387058
GCSH	-1.15111148845432	8.92884314218707	-8.76872255954657	1.54727354300952e-08	3.78380704250134e-07	9.57142980687516
GDA	-1.7423064222666	6.32505267234379	-8.76497888006701	1.5585176028481e-08	3.79517720919218e-07	9.56407405437843
NUSAP1	-2.20835415930062	7.42002494536072	-8.76191018918826	1.5677973831222e-08	3.81239743938096e-07	9.55804316310835
SGCD	1.25675689443264	6.60934854448184	8.75641727768622	1.5845510618601e-08	3.84771787384173e-07	9.54724483531416
TGFBR2	1.22485558792066	7.64250989162821	8.74459503819163	1.62124083847523e-08	3.92576761238076e-07	9.52399030747535
CCL15-CCL14	1.40296959135179	6.43021758477143	8.74146900610372	1.63108848959578e-08	3.94408162085031e-07	9.51783825106242
NDC80	-2.29116834707233	6.23954254009083	-8.71594189192729	1.71385682827537e-08	4.12688119109824e-07	9.46755208896206
PGBD5	-1.96652739606523	6.18575457097911	-8.70303580162537	1.75734508133645e-08	4.21982793174879e-07	9.4420952579042
RXFP1	-2.71169226243871	5.90607783549892	-8.70048853556819	1.7660623556071e-08	4.23487035688287e-07	9.43706824291075
EPHA4	1.04060676323589	5.89400333002427	8.69610991440309	1.78115158589609e-08	4.26498643213533e-07	9.42842504171258
PLTP	1.08037167863019	8.80880978341428	8.68178822135906	1.8314439465154e-08	4.36136272228806e-07	9.40013684304223
GCLC	-2.15953430579854	7.69044573762213	-8.66073611819873	1.90805255387018e-08	4.51886520474193e-07	9.35850516677416
GPRASP1	1.51890412458751	7.87034185503287	8.6277053998279	2.03499723170529e-08	4.77367217464563e-07	9.29306610858929
ZNF521	1.90086038814502	6.71706145972293	8.62065520656751	2.06320593821487e-08	4.82672771318153e-07	9.27907972443125
ANO6	1.06147941592158	7.74666856893687	8.61767405434037	2.07525526504081e-08	4.84834670513256e-07	9.27316363070001
ELP3	-1.134269596012	8.31937742541429	-8.61594578351711	2.08227395317672e-08	4.85157668762221e-07	9.26973333591522
SLC7A1	-1.39343641804091	6.94385787340987	-8.6154706702159	2.08420773658815e-08	4.85157668762221e-07	9.26879025490799
CA12	-1.92007628281906	7.05990357037883	-8.61268999382887	2.09556281716074e-08	4.86943365252762e-07	9.26327011881964
KIAA1210	-2.67509303010919	6.14567204434729	-8.61029734931745	2.10538454790612e-08	4.87912271404017e-07	9.25851946893964
CEP55	-2.39880397373857	5.56037270685684	-8.59514322109419	2.16870745096412e-08	5.01241420895523e-07	9.22841285734508
CEACAM1	-1.11333531772121	6.13418249369238	-8.58110765967766	2.22911355902151e-08	5.14513978562918e-07	9.20050114291204
SCNN1A	-1.12150213334991	6.86528761855913	-8.57212608233567	2.26867892409341e-08	5.22249888326302e-07	9.18262618857222
TSPAN7	1.10034884306665	6.80856475877614	8.56998997394801	2.27819528742033e-08	5.23045766453616e-07	9.17837336208161
MPZL2	-1.8120937854783	6.39055844569843	-8.56567598037589	2.29754019618887e-08	5.26087950758633e-07	9.16978267545028
RNASEH2A	-1.3014901054039	7.19914986841329	-8.55731893848518	2.33549977052057e-08	5.32660548719123e-07	9.15313377330932
MCUB	1.10403722152335	7.30138041172879	8.54531031461208	2.3911846344359e-08	5.4249412238549e-07	9.1291938400434
HS3ST3A1	1.45985480840163	4.81206171259802	8.54094241421338	2.41177783353237e-08	5.45731904271773e-07	9.1204813781196
HMMR	-2.04107446682838	5.92731927928412	-8.53664665023722	2.43220983332226e-08	5.48322777649446e-07	9.1119103146565
CPXM1	-1.18166309801327	9.1147371056896	-8.53653242483399	2.43275556142181e-08	5.48322777649446e-07	9.11168237431503
RAD54L	-1.01611047229737	6.21401926903046	-8.52967969538824	2.46572817961427e-08	5.5430725287813e-07	9.09800434628699
CHN2	1.15324824304395	6.19617530415839	8.5006967452191	2.61037502562269e-08	5.86061441058202e-07	9.04008496486764
FILIP1L	1.97041945192066	8.07424495653934	8.4971098646877	2.62887662014258e-08	5.89448764243659e-07	9.03290914094302
HELLS	-1.48672199858036	5.9462801650979	-8.48762527594807	2.67845542376222e-08	5.99009493410036e-07	9.0139262066981
SLC39A6	-1.34509655607866	9.16607175545388	-8.47971997212367	2.72051707903527e-08	6.06844022862324e-07	8.99809492544039
TNC	-2.50303328683	6.96479742260665	-8.47028405985627	2.7716180138602e-08	6.16649291356912e-07	8.97918746240447
PLPPR4	-2.06143908695693	5.95725928424115	-8.46585580162427	2.79594071124791e-08	6.21260185066861e-07	8.97031010706566
PRSS16	-1.01955553326649	5.45819966525543	-8.46362287070951	2.80828890893094e-08	6.22582687504647e-07	8.96583274053086
DLGAP5	-2.6462378638616	5.88149990775526	-8.46342878659985	2.8093648614401e-08	6.22582687504647e-07	8.96544354076487
CNTN3	-1.85265251092438	5.85668206703411	-8.45907557227198	2.83361026506148e-08	6.26405649504308e-07	8.95671264825148
CTSF	1.02841806775574	8.02010710867389	8.45778958640951	2.84081392478437e-08	6.27195043624068e-07	8.95413296356769
CKS2	-2.26051717040045	8.36144097932562	-8.43878500513059	2.94950618395236e-08	6.47054946199969e-07	8.91598396526515
KAT2B	1.22365731821841	7.22322714517559	8.42617822976822	3.02397155000885e-08	6.60871757100036e-07	8.89065092948544
MFSD2A	-1.53251418099747	6.67546557254682	-8.41053791821284	3.11906429678621e-08	6.77732450939817e-07	8.85919243204405
PAICS	-1.17896502753058	7.66620346082959	-8.41026530684617	3.12074890528326e-08	6.77732450939817e-07	8.85864381786701
CYP2J2	-1.1510772731846	6.10141070684291	-8.40314639890668	3.1650749084237e-08	6.85439151740069e-07	8.84431390719461
TK1	-1.52232593880163	6.39012625634882	-8.4026569608445	3.16814620960658e-08	6.85439151740069e-07	8.84332844945242
CREB5	-1.06649320427656	6.12773318753444	-8.40191868672055	3.17278482511454e-08	6.85583604575751e-07	8.84184191257699
FAM72A	-1.5376523065262	6.28629885550697	-8.39800908417836	3.19746634364622e-08	6.87475173387946e-07	8.83396859201213
FAM72B	-1.5376523065262	6.28629885550697	-8.39800908417836	3.19746634364622e-08	6.87475173387946e-07	8.83396859201213
FAM72C	-1.5376523065262	6.28629885550697	-8.39800908417836	3.19746634364622e-08	6.87475173387946e-07	8.83396859201213
FAM72D	-1.5376523065262	6.28629885550697	-8.39800908417836	3.19746634364622e-08	6.87475173387946e-07	8.83396859201213
LXN	2.13816010320361	8.58347887206548	8.39389496447102	3.22365335929818e-08	6.92243473237351e-07	8.82568119031321
EZH2	-1.62674834732057	6.45767031331044	-8.38911721654647	3.25434285558401e-08	6.97965582629291e-07	8.81605413691258
CCDC68	1.01115013087171	5.35449359969587	8.37883473412518	3.32142014911142e-08	7.08829652341269e-07	8.79532477096207
TTK	-2.26993835967167	5.19577654462779	-8.37573572449535	3.34191537988851e-08	7.12279101171105e-07	8.78907441849117
HEY2	-2.16673965826676	7.19402360055434	-8.37514534456411	3.34583464262824e-08	7.12279101171105e-07	8.78788354255367
RARRES2	1.768723021621	9.57051085143306	8.37234064576602	3.36451874755823e-08	7.15374583455576e-07	8.78222544730792
DUSP4	-1.08178823658452	6.08852562376775	-8.37142704064576	3.37062818087365e-08	7.15792073096969e-07	8.78038214608633
PDIA4	-1.03577061536584	8.64161187086873	-8.3540155917751	3.48927870215611e-08	7.37361037854654e-07	8.74523115374126
KPNA2	-1.70380324302037	8.9749316746499	-8.34895531409539	3.52456537550031e-08	7.42902577975001e-07	8.73500760450652
LMOD1	2.0340394287534	7.27585413319849	8.34840703696493	3.52841073813785e-08	7.42902577975001e-07	8.73389968430667
ACTA2	1.77695202900836	9.95612980141227	8.33494132907474	3.62422634850456e-08	7.59372183336543e-07	8.7066764384102
ECT2	-1.24391926934978	5.52538165489875	-8.32863677199942	3.67000683260837e-08	7.67102517735877e-07	8.69392231351065
TMEM132C	-1.22611076612828	6.30872485397382	-8.32425233902029	3.70219630686642e-08	7.71030388878754e-07	8.68504945096346
TUNAR	-2.38317130731178	6.36090893124769	-8.32192478062984	3.71940310066968e-08	7.73680657024843e-07	8.68033807533508
GHR	1.27088782339326	6.68681104704406	8.3090777389484	3.81587480939504e-08	7.88180255890149e-07	8.65432036118611
HGD	-1.49147557329883	5.62306847355486	-8.29253700510568	3.94390409431861e-08	8.11579310946494e-07	8.62078952402107
GINS1	-1.72509645620453	6.07852933491726	-8.28616496555505	3.99440218788025e-08	8.20016097190875e-07	8.60786251203525
NEGR1	1.58647918521705	5.00130857924388	8.28336580613995	4.0167961293234e-08	8.23410785436163e-07	8.60218210594395
ANO1	-1.75420984564582	6.80567575798766	-8.27996417175448	4.04418471851771e-08	8.27284942715737e-07	8.59527766279299
MAD2L1	-2.034211742656	6.19974297573431	-8.26923464133076	4.13184558560158e-08	8.41416051466638e-07	8.57348927287286
PDLIM5	1.22263826354375	7.45571841052136	8.26512120746038	4.16597105845946e-08	8.45352751183586e-07	8.56513203998651
PLS3	1.07533420688653	10.3113969089868	8.26502368783277	4.16678361573838e-08	8.45352751183586e-07	8.56493388245103
ITGA11	1.31919841686073	6.80204056408044	8.26080388089955	4.20210136920884e-08	8.49523186643918e-07	8.55635811024473
PRC1	-2.1491089839434	6.44518197400137	-8.24282304002403	4.35609406762647e-08	8.74511210204314e-07	8.51978938120858
RHPN2	-2.54077932575458	6.4887129126705	-8.23296014574778	4.44302707191809e-08	8.90927553968243e-07	8.49971212638402
AIFM1	-1.3666020158725	7.50286044089038	-8.23082566886663	4.46207541946082e-08	8.93709189292241e-07	8.49536538593131
TSPAN2	1.13740307770603	4.76560450848315	8.22856247757398	4.48236459828938e-08	8.96580564047891e-07	8.49075585576668
PDE2A	1.05786406277188	6.21171411216781	8.22224991365558	4.53946096236199e-08	9.05009162992837e-07	8.47789516483726
RAD51AP1	-1.83711742936254	5.64030839715899	-8.21772606096051	4.5808403828028e-08	9.12205411869554e-07	8.46867534369523
BGN	1.7569786107768	7.96965712985754	8.21548829857996	4.60145291187519e-08	9.15254429994529e-07	8.46411366142871
GGT5	1.02542488222196	7.1686159024225	8.21443447470615	4.61119307927698e-08	9.16136346532992e-07	8.46196520613293
NRTN	-1.35444840705124	4.62021644618191	-8.2137043380126	4.61795399398426e-08	9.16425008116531e-07	8.46047657171391
MELK	-2.0281093903491	6.80950017119322	-8.19136234142947	4.82986418430393e-08	9.493895524192e-07	8.41489001857456
DIO2	-2.10024908645742	7.66426557292902	-8.18291767522207	4.91255398743442e-08	9.62715602645349e-07	8.39764202991999
COL8A2	1.28253267219884	6.11280718046518	8.1784297946908	4.95709280399549e-08	9.69243570339549e-07	8.38847175235602
CARD16	1.17647891340124	6.44756558777032	8.17093821504871	5.03237252974515e-08	9.80631057856095e-07	8.3731578416753
TNFSF14	1.37724836630709	6.14154750353593	8.15960490620139	5.14850772401876e-08	9.97143633078803e-07	8.34997648540193
PEAR1	1.2501772387022	7.34924891190208	8.15958354473198	5.14872921461529e-08	9.97143633078803e-07	8.34993277591884
AASS	1.13750894021018	6.5666275729161	8.15933429493073	5.15131433764367e-08	9.97143633078803e-07	8.34942276057949
ZDBF2	1.36046162553331	5.79142110630546	8.15929091612182	5.15176438289193e-08	9.97143633078803e-07	8.34933399793635
DNAJC10	-1.7019204826064	7.76841539915238	-8.15751065753427	5.17026923344368e-08	9.98005823808889e-07	8.34569097609845
RBBP8	-1.08993880458046	8.03645293429691	-8.15719471518806	5.17356045357055e-08	9.98005823808889e-07	8.34504440467975
PCNA	-1.39673300717875	8.86530959959642	-8.1441163391908	5.31171600754804e-08	1.01896418744797e-06	8.31826789279261
S100A10	1.80451696802655	8.75224266868934	8.13593146924246	5.40011147931926e-08	1.03470461917291e-06	8.30149855764945
MCM10	-1.05892382984163	5.20815418764295	-8.124884200699	5.52183571849778e-08	1.05109695347149e-06	8.27885035904088
THBS2	2.39711132315261	8.62359420249335	8.12373631159504	5.53464519542047e-08	1.05237499227901e-06	8.27649610790072
KIF20A	-2.93663910766676	6.46646549890833	-8.10442741314224	5.75477650353373e-08	1.09062806074105e-06	8.23686809756456
ADAMTS19	-1.70097100543552	5.97286355344844	-8.10065870296286	5.79878581017847e-08	1.09656119400582e-06	8.22912764055212
CLU	1.9102581741403	8.05499656623837	8.08712739702752	5.95968316110292e-08	1.12329617659871e-06	8.20132025662608
FANCI	-1.11717098111042	6.2155878457204	-8.08036009345904	6.04187378893072e-08	1.13507019549389e-06	8.18740391104887
PLOD2	1.53337400879775	8.12590911993101	8.0685649231358	6.18793826105308e-08	1.15497031434683e-06	8.16313345119972
FTL	1.22592433201383	12.2354579389858	8.0678424691215	6.19700235132698e-08	1.15541301939158e-06	8.16164627610828
CDCA3	-1.34254255804183	5.99625363642708	-8.05938232744004	6.30417135098977e-08	1.17412641181055e-06	8.14422579515283
EGFL6	-1.945618437864	6.77739676705219	-8.05350817015326	6.37970642768647e-08	1.18563650671697e-06	8.13212449905155
WDR77	-1.51174890138431	8.03563302791748	-8.04835471559671	6.44674344304262e-08	1.19295847314181e-06	8.12150408372355
GIMAP4	1.222560422603	6.2526879944653	8.04353440662015	6.51010516033642e-08	1.20125801883053e-06	8.11156698429147
FXYD1	1.40727617819755	7.68536081449994	8.04335563060455	6.51246745221766e-08	1.20125801883053e-06	8.11119837606524
PAX8	-1.26924063768165	6.88367026356191	-8.04013476313283	6.55517894424319e-08	1.20675166820469e-06	8.10455671193757
QPCT	-1.80542265480496	6.45145538970249	-8.04005579603421	6.5562297409557e-08	1.20675166820469e-06	8.10439385843723
C11orf52	-1.0585304953685	5.86523306770209	-8.03522319965172	6.62086806633541e-08	1.21434373558574e-06	8.09442601559083
HSPB2-C11orf52	-1.0585304953685	5.86523306770209	-8.03522319965172	6.62086806633541e-08	1.21434373558574e-06	8.09442601559083
SHISA6	-1.42064767723118	5.33833355725595	-8.03487049515294	6.62561134620196e-08	1.21434373558574e-06	8.09369839450895
OLFML1	1.55789675785305	8.07437116150105	8.03355678580603	6.64330940844553e-08	1.21629625595771e-06	8.09098809541294
PBK	-2.63489797631601	5.99211434827077	-8.03192565411737	6.66535166783119e-08	1.21646190851063e-06	8.08762260191217
KCTD12	1.88117037388897	9.44561376995147	8.02659075890923	6.73797341998345e-08	1.22582835717613e-06	8.07661267366678
KIF15	-2.04314901516598	5.60137037146781	-8.00800566299291	6.9974078827292e-08	1.26901520058109e-06	8.03822757036341
NPR2	-1.41628518497723	7.19545858932378	-7.99169898208005	7.23352659709142e-08	1.3104599863461e-06	8.00450986944898
PMAIP1	-2.34338089109597	6.59914383162861	-7.9905436753581	7.25056419802687e-08	1.3121697157121e-06	8.00211965463952
ANLN	-2.24970505443501	5.80796426926179	-7.96690068318453	7.60848148967539e-08	1.3640751081957e-06	7.95316511729181
TIMELESS	-1.16887738741129	6.36693381001546	-7.96209937422723	7.68336641425348e-08	1.3746458149439e-06	7.94321444842831
IFI16	1.04453321692339	9.27723439481115	7.9608041794533	7.70369726636807e-08	1.37685645242075e-06	7.94052963669065
ESPL1	-1.05341346298898	6.07624857978257	-7.95843925608774	7.74096317133623e-08	1.38065835901984e-06	7.93562679885166
STIL	-1.14260655982457	6.15021788135	-7.95762825168081	7.75378558896599e-08	1.38151814441174e-06	7.93394529243498
ANG	1.79407561770868	6.97738616510319	7.94435464027214	7.9667924792921e-08	1.41508921970142e-06	7.90641167403944
SCGB1D2	-4.63618775150156	7.57156578031311	-7.92356035297501	8.31270529136202e-08	1.4689749934019e-06	7.86323006059393
CDCA5	-1.30219227339202	6.47421899077756	-7.91728261404221	8.42015346021943e-08	1.48340764786417e-06	7.85018219105398
CASP1	1.09289943414748	6.63063433976489	7.90356431787323	8.65996946164828e-08	1.52100074013588e-06	7.8216511186622
MYOCD	2.97350739850489	7.24917832661853	7.89719547284762	8.77369126482173e-08	1.53784547905733e-06	7.80839668275964
DPYSL2	1.11439602402915	10.270580531106	7.89186385740738	8.87007693432638e-08	1.55316306563027e-06	7.79729665852901
DEPDC1	-1.47469008510625	5.05976294808119	-7.8732947014367	9.21438796024569e-08	1.6053118883314e-06	7.7586071544207
KIF4A	-1.96352836920165	6.09082875878459	-7.86912128275479	9.29365226616465e-08	1.61748897555779e-06	7.74990529028225
JCHAIN	3.95301196239877	6.14171477972734	7.86524380294186	9.36792640509316e-08	1.62549999380838e-06	7.7418183754444
LRCH2	1.11849040781425	6.86237966962255	7.86401721615783	9.39154929605573e-08	1.62796283731327e-06	7.73925977061597
DCN	1.64289045526736	10.703098954721	7.85934864543638	9.4820251249933e-08	1.63871034817827e-06	7.72951948779291
AURKB	-1.37119775016715	6.01362847090346	-7.84262908065624	9.81349135911118e-08	1.6826235639945e-06	7.69461249415651
CRIP1	-1.58648484051143	8.33842810112665	-7.83538530206438	9.96078960861387e-08	1.70270329299721e-06	7.67947728877725
FAM83D	-1.9212987716692	5.93488796245719	-7.83300471643142	1.00096939494148e-07	1.70937058394309e-06	7.67450173199182
FZD10	-1.86274006825488	6.27054227044459	-7.83235300397555	1.00231252107956e-07	1.70997289292872e-06	7.67313948349338
LAMC2	-1.34169568337775	6.16353924827328	-7.83067841757501	1.00577224020921e-07	1.71418141433484e-06	7.66963890008806
THBS4	1.76871831874363	7.4182496014574	7.81109717445774	1.0471538059761e-07	1.77769031073524e-06	7.62867791120479
DTL	-1.67449402471871	6.1881780862288	-7.80508665875973	1.06020524768927e-07	1.79807893922939e-06	7.61609446657353
SPINT1	-1.00197056167337	6.9537111059647	-7.7977985814758	1.0762562231844e-07	1.82172193071359e-06	7.60082982991921
CCL2	2.14916513146388	7.42893651307778	7.76210664503	1.15856074407132e-07	1.93377493036334e-06	7.5259709952308
E2F8	-1.83203057182459	4.77219367512391	-7.76134883995024	1.16037696371643e-07	1.93377493036334e-06	7.52437974654612
ASPM	-1.69578156246086	5.30059725803068	-7.76047159312704	1.16248311534334e-07	1.93541668142747e-06	7.52253759608073
HEY1	-1.08232068984522	7.31669085940732	-7.7575503758511	1.16952503415442e-07	1.94339265781291e-06	7.51640251929324
NUF2	-2.08003181713655	5.12533913263253	-7.7409528557275	1.21037890965333e-07	1.99781949093354e-06	7.48152297799972
SERPING1	2.42479142898581	9.61599733882765	7.72859830271152	1.24174252135399e-07	2.0417794886835e-06	7.45553593926559
C17orf58	-1.51954321371313	7.79233660424967	-7.71016786167379	1.29009654662494e-07	2.11234593371538e-06	7.41673050121492
FLRT1	-1.07591568169172	6.33998890289181	-7.70395780833254	1.30682314612316e-07	2.13254268599398e-06	7.40364490080865
RFC3	-1.12967788180531	6.49795867718681	-7.70099236199254	1.31488922393402e-07	2.1436791738641e-06	7.39739439088265
ENO2	1.11852543327432	6.21794494980155	7.68349299128001	1.36354467600172e-07	2.21047876349011e-06	7.36048549972772
ITGA6	-1.53371287088038	8.15058698661079	-7.67754133443071	1.38051266654464e-07	2.23586557203572e-06	7.34792315631705
PKD1L2	-1.13586390468945	5.89287519654047	-7.67664400906627	1.38308973700211e-07	2.23586557203572e-06	7.34602873163221
CENPU	-1.60701580789605	6.38929561162751	-7.676167480293	1.38446031814044e-07	2.23598759520063e-06	7.3450226447055
MOXD1	-1.71816606334114	6.9780705730033	-7.66882423547261	1.40575875155563e-07	2.26614611070102e-06	7.32951512386532
FGFR3	-1.23373035989657	5.89664397665154	-7.66815155120044	1.40772662871713e-07	2.26720151537325e-06	7.32809418202917
NEK2	-1.50400926801681	5.1254450469681	-7.66355494879619	1.42124981126821e-07	2.27832209834465e-06	7.31838294202521
GOLM1	-1.13005087383856	7.66191143446407	-7.6630176967219	1.42283912302332e-07	2.27832209834465e-06	7.31724770464177
SYNC	1.5050455999186	5.69629377882331	7.66266994225086	1.42386883528171e-07	2.27832209834465e-06	7.31651286341289
FBXO32	1.72747058974885	6.71421387164274	7.64961005855595	1.46310105289715e-07	2.33029886330898e-06	7.28890422404611
AGTR1	1.08241347626319	5.07092928286908	7.647641336278	1.46911109672913e-07	2.33557366116674e-06	7.28474035288073
SLC26A7	-1.80059679429709	5.04706031674727	-7.64719694855904	1.47047122484115e-07	2.33557366116674e-06	7.28380039558981
ZNF367	-1.7071207167102	5.82744376331462	-7.6232428583953	1.5457417549005e-07	2.43274670905717e-06	7.23309412675296
HOXA5	-1.91623056739507	7.1071711239139	-7.61672135936182	1.56691421184454e-07	2.46158087966297e-06	7.21927602195765
SH3YL1	-1.02333253625662	8.58258901845863	-7.61067169794453	1.58682212128198e-07	2.48832733187406e-06	7.20645257436499
HNRNPAB	-1.10318773461613	9.84008829018078	-7.60281232771671	1.61307538008637e-07	2.52490901515786e-06	7.18978576683937
GPX7	-1.11117072269852	7.64592433285593	-7.56839886379583	1.73340947904949e-07	2.6792582502945e-06	7.11671013996568
GIMAP6	1.26550080900196	6.26189718532783	7.56764643706921	1.73614151230834e-07	2.68108078801463e-06	7.11511062019884
RBM24	-1.46851519856532	6.2546107092705	-7.5592403684012	1.76696710138309e-07	2.71895606108547e-06	7.09723572472462
NTF3	1.04135761055585	6.26346985646901	7.55638597192502	1.7775621830129e-07	2.73282378359017e-06	7.0911639071964
CLDN10	-2.15156696340702	6.6087724048477	-7.54541057340846	1.81891485024566e-07	2.78400397956484e-06	7.06780709732044
KLHDC1	1.11121483619052	5.82272937227468	7.54090317487666	1.83618364834306e-07	2.80546112288876e-06	7.05821020947298
STRA6	-1.00915114400781	6.24405513191901	-7.53978201036193	1.84050524806502e-07	2.8081926822468e-06	7.05582267003764
C3AR1	1.05648859369327	6.69475403455915	7.53610187241298	1.854764386724e-07	2.82634661401499e-06	7.04798457078363
ZMAT1	1.15077594611976	5.56550819417581	7.52005660760191	1.91827649290097e-07	2.91284464819131e-06	7.01378959782892
MGLL	-1.26823167393874	7.88466561528434	-7.49608916822914	2.01735009574957e-07	3.04188204394029e-06	6.96264717894353
DNAJC15	-1.41942822792161	7.30170578966815	-7.49467887703732	2.02334151911087e-07	3.04559645400602e-06	6.9596354696019
SORCS2	1.00664229052388	6.2548263411576	7.4891285154451	2.04710007755725e-07	3.07332024687182e-06	6.94777996680663
SLC16A9	1.67816684954675	7.70144598417927	7.48870449748397	2.04892688155866e-07	3.073390322338e-06	6.94687410075421
TRIP13	-1.36241806093172	6.73622262496802	-7.48411967142656	2.06878737127657e-07	3.1004873233585e-06	6.93707761055537
PRR15L	-1.16013255178146	6.40471586811421	-7.47321693625748	2.1168163155291e-07	3.15330747951768e-06	6.91377025605794
NCAPH	-1.12216757826232	6.20167903387229	-7.46859980761015	2.13750064941789e-07	3.17763350635972e-06	6.90389519838972
CREBRF	1.27661919342181	7.23703032102266	7.46834062859516	2.1386679029192e-07	3.17763350635972e-06	6.90334078528059
PROM1	-2.24750927608403	6.46027088253567	-7.46005717282433	2.17632170918947e-07	3.22802356607871e-06	6.8856168248253
HJURP	-1.35115247038043	6.05386148668353	-7.45949892018776	2.17888377406569e-07	3.22904964457032e-06	6.88442201288803
DACH1	-1.13637956096351	5.85995970117471	-7.45867560910489	2.18266797949222e-07	3.2318835905603e-06	6.88265982826567
CITED4	-1.02060409409802	6.75390607596691	-7.45295774883117	2.20913660809082e-07	3.26547461803835e-06	6.87041904006236
NR3C2	1.71314645804382	6.40888688910712	7.43618386463945	2.28870919266012e-07	3.36008199075484e-06	6.83448440848868
COL10A1	2.54922955955352	6.23631156461887	7.43013536540295	2.31812151228664e-07	3.39748454241332e-06	6.82151754310729
LMCD1	1.30330531162551	6.70215189240772	7.42044182593438	2.36607325149622e-07	3.4618859904307e-06	6.80072623409852
S1PR3	-1.29344496082786	7.14966833551983	-7.41733228691677	2.38167094154452e-07	3.47881123568241e-06	6.79405405318278
ABHD17C	-1.36188471072596	6.44217902384575	-7.41569676409848	2.38991731476735e-07	3.48790553165328e-06	6.79054417329405
CDC20	-1.80844178187488	6.79904685364469	-7.40709452703835	2.43377684222042e-07	3.54168650632659e-06	6.77207766704195
GALNT12	-1.82581296435056	6.26023416787214	-7.40686205292116	2.43497357834327e-07	3.54168650632659e-06	6.77157847610064
FKBP5	1.71881928531097	7.32007235816832	7.40122888841664	2.46415815336794e-07	3.57810685600483e-06	6.75948020445677
GALNT15	1.65372301892768	5.8331026497621	7.39169287940398	2.51438660917826e-07	3.63880006768337e-06	6.73899023851278
FCGR2B	1.87007843478097	6.06170225140041	7.38980878324738	2.52443470693516e-07	3.64585780837418e-06	6.73494046363079
MDFIC	1.05637613997387	6.90125226141562	7.38791764807471	2.53456193624474e-07	3.65574033661365e-06	6.73087508478725
DDIAS	-1.04343520415891	5.93851137025028	-7.38713878102168	2.53874500789152e-07	3.65763291172434e-06	6.72920061395745
PODXL	-1.3384939494913	8.50606529465458	-7.37940853813344	2.58064942416501e-07	3.69750309611692e-06	6.71257715285124
AMIGO2	1.86196716311128	8.66904996813285	7.37714252502226	2.59306764061661e-07	3.71221499297229e-06	6.70770271365066
TGFBI	-1.81964249550039	10.1837530028227	-7.37104671818117	2.6267802756014e-07	3.75736217549777e-06	6.69458659306407
C4BPB	1.42166279444265	6.01366878751206	7.35644743211708	2.70936853661872e-07	3.8595088931289e-06	6.66315382094304
PLS1	-1.70280411357464	5.98601969031479	-7.35528311664405	2.71606915161632e-07	3.86586429535497e-06	6.6606457927423
LEPR	1.08565497096579	6.42692816195487	7.35394424131538	2.72379545322881e-07	3.87047971193378e-06	6.65776152667857
CITED2	1.79423072255727	8.2157999821464	7.35347438910316	2.72651220994043e-07	3.87115405465637e-06	6.65674929339589
APOBEC3B	-2.31905121901033	5.6579353734353	-7.34076961516216	2.80104071014711e-07	3.96393179185983e-06	6.62936748436165
NCAPG	-1.92638270721064	5.33848960600982	-7.33455328578567	2.83826798855079e-07	4.01004065649177e-06	6.61596202949441
SERPINA1	-2.12455431603853	7.25869973290806	-7.32995765955773	2.86611673095453e-07	4.04607566311774e-06	6.60604831754222
SIGLEC16	1.49000962658403	5.99701338545174	7.32072819852488	2.92289884733799e-07	4.11278309692668e-06	6.58613002993036
KIF23	-1.44706804300337	4.79478232929647	-7.31884218662982	2.93464391619259e-07	4.12594684145481e-06	6.5820584030911
SYNPO2	1.71334362979656	8.19173844644216	7.3168411129331	2.94715866666593e-07	4.14017041334315e-06	6.57773786027947
LEF1	-1.48545904455543	7.53245724920856	-7.31586174601355	2.95330365868835e-07	4.14542989164669e-06	6.57562310418978
HLA-DRB3	1.41710260478472	8.54466431538985	7.31158155439778	2.98031471783851e-07	4.17316574237485e-06	6.5663793588903
SYTL4	1.01138669350701	7.03849554883574	7.29642009587374	3.07805785092903e-07	4.26848745351724e-06	6.53361633865894
HLA-DRB1	1.28394876034983	9.52406075361215	7.2950103527741	3.08731232317626e-07	4.27788501281205e-06	6.53056842419788
CBX7	1.41444880391809	8.21649144183579	7.29401969902903	3.09383275281977e-07	4.28348215536754e-06	6.52842643879353
VSIG4	1.34972275144468	6.9551759956576	7.28925038486727	3.12542311682525e-07	4.32375241281955e-06	6.51811244426312
MPPED2	-1.65215367958631	5.67730963647547	-7.28844115263418	3.1308160667485e-07	4.3242563684643e-06	6.51636212184595
SERPINF1	1.26334962274136	10.7394740648878	7.28655340226406	3.14343383333668e-07	4.33131565303734e-06	6.51227869132257
CCL26	1.33488242194244	5.59292499199218	7.28025118375265	3.18593841490827e-07	4.38288659230209e-06	6.49864283206702
MND1	-1.39950076934294	4.9769775661696	-7.27795236399758	3.20158941406289e-07	4.39740980380237e-06	6.49366766341943
COL14A1	1.20580914018556	7.607062449649	7.2764042303328	3.21217411385341e-07	4.40811293376635e-06	6.49031675750865
TPK1	1.06042404332248	5.49873915340272	7.27204836410543	3.24214916680324e-07	4.43899328825201e-06	6.48088687259738
CCDC146	-1.62568352439078	7.16261761421297	-7.26741867929438	3.27432431240233e-07	4.47594689260699e-06	6.47086146447439
IHH	-2.24039829915237	7.14352608828215	-7.26570295959242	3.28633144573869e-07	4.48880636160431e-06	6.4671454207765
KNL1	-1.23958159290934	4.95988869540399	-7.25899956936699	3.33367996928247e-07	4.5391155102257e-06	6.4526229619558
IGDCC4	1.48787676176967	6.8673635981643	7.25662259840175	3.35063755172166e-07	4.55860971871351e-06	6.44747198772988
ABCA1	1.13422664124585	7.01132336144077	7.2469599878838	3.42049093674461e-07	4.64267107098237e-06	6.42652513598541
PIGR	-2.24985786130313	7.1805762945957	-7.23990978411038	3.4724030958506e-07	4.69467810883795e-06	6.41123377376138
NCAPG2	-1.05518131651995	6.09995948733201	-7.23250954200604	3.52776554199821e-07	4.76206974844403e-06	6.39517617339308
SPC25	-1.87733150805159	4.95838093814531	-7.23200214335004	3.53159459721858e-07	4.76351411882646e-06	6.39407491800969
CTNNAL1	1.34309645176636	8.87040784125425	7.22767665575236	3.56441080430344e-07	4.80402439783754e-06	6.38468552879369
HMOX1	1.86957885145308	7.8592553461165	7.22245569154146	3.6044391280392e-07	4.85040074400599e-06	6.37334904325895
AHR	1.0235713161156	8.16584975506562	7.21652143575114	3.65049836705358e-07	4.88951546215516e-06	6.36045941257763
NRN1	1.1759888460773	6.03552097321022	7.20729995152293	3.7232770565536e-07	4.96772630459026e-06	6.34042051235436
SMC4	-1.21492718874466	7.38690736921884	-7.20596610095221	3.73392714387628e-07	4.97808896826439e-06	6.33752104242941
GNLY	-3.02338514120372	7.91023638338474	-7.19950794105391	3.7859372066187e-07	5.03576316427363e-06	6.32347925808054
ST6GALNAC5	1.20583316106707	5.54278687791044	7.19784912257115	3.79941625826699e-07	5.0416922911406e-06	6.31987165580083
ECEL1	1.45447038068681	6.94373991748962	7.19419228448293	3.82930530963303e-07	5.07001197628944e-06	6.31191748183441
STON1	1.52389410071713	7.18331947958707	7.18853787392561	3.87599857977934e-07	5.11223189303975e-06	6.29961483697073
KIF14	-1.55359089320636	5.07707404290367	-7.18577966140875	3.89898768413047e-07	5.13793074617939e-06	6.29361210640334
SPAG5	-1.23955017840926	6.29416852386167	-7.18493091604421	3.90608998589152e-07	5.13793074617939e-06	6.29176477133811
PGRMC1	-1.65852622649646	10.3884737761796	-7.18209189444721	3.92994380737857e-07	5.15973230679779e-06	6.28558481893524
NSG1	1.21131659789569	7.2488228980981	7.16564898072048	4.07107833848836e-07	5.30869845271915e-06	6.24977130953203
COLEC12	1.33070358037232	6.9325200957785	7.15527649078249	4.16278132477757e-07	5.3975126944123e-06	6.22716130782634
CDC42EP3	1.34660154857892	7.67437983874779	7.14062131305733	4.29598416186168e-07	5.53508705630909e-06	6.19519192829755
PTGER2	1.41973006832318	6.05004911064949	7.13745251025819	4.32535788497761e-07	5.56462771118766e-06	6.18827569169625
CPM	-2.60926249854997	8.01861022838087	-7.13265868405771	4.37018829505284e-07	5.61393607991721e-06	6.17781018568799
INSR	1.29956852912548	7.61122443352742	7.12424607914202	4.45001935939743e-07	5.69952405341222e-06	6.15943720312856
PRSS12	-1.69838111887551	6.23523573356491	-7.12003679181312	4.49052478002785e-07	5.7343868585193e-06	6.15024073141804
C9orf24	-1.67777842805438	6.10193953164263	-7.11803066252541	4.50996275905707e-07	5.75495247857504e-06	6.14585691822005
MMP16	-1.0779105744324	6.07591527388877	-7.11758584580215	4.51428443006652e-07	5.75621275370003e-06	6.14488482941076
NLGN1	-1.20049995196629	5.51239854179469	-7.11421768959431	4.54714671859687e-07	5.79383675989483e-06	6.13752332817995
CENPH	-1.1579969028331	5.63449571266836	-7.10745091661468	4.61391435507687e-07	5.85299275094799e-06	6.12272928731563
FCGR1A	1.1100047712901	5.69039289675371	7.09669516280478	4.72212366391682e-07	5.96887959486624e-06	6.09920197112141
UBE2T	-1.92845437829511	6.17999341294038	-7.09331635130162	4.75665264545271e-07	5.99880262408627e-06	6.09180799801259
NPAS3	-1.74386332529312	5.88503440991241	-7.09244007743881	4.76564985786862e-07	6.00576239387604e-06	6.08989017458223
MET	-1.18592389418441	6.3967139898197	-7.08108803552268	4.8838027720821e-07	6.11449273821592e-06	6.06503594591078
GLA	-2.09558114596016	8.87621476301931	-7.07760389168331	4.92066703061493e-07	6.14727324772553e-06	6.05740438545401
CADM1	-1.37999726433601	7.51940677401242	-7.07700944748253	4.92698511561371e-07	6.14775821100142e-06	6.05610217605295
NCAPD2	-1.04953290244241	6.73822108304778	-7.06197618226411	5.08957126248335e-07	6.32623814591612e-06	6.02315456925308
KMO	-3.15241764242687	6.47964407823463	-7.0531256432707	5.18786116238574e-07	6.43451314429524e-06	6.00374362007368
MS4A7	1.67117135819868	6.53994919226497	7.05100353424869	5.21171709108593e-07	6.45482751632702e-06	5.99908791604275
IL7R	1.30501043654351	6.58798266514608	7.04439655534997	5.28671508315924e-07	6.54302049539386e-06	5.98458910593172
FHL5	1.11446574033685	4.83495538564306	7.0414371055022	5.32066779399558e-07	6.58032446012419e-06	5.97809285431145
SPAG1	-1.30359425828177	4.99314836045819	-7.04096614419071	5.32609160920239e-07	6.58231722497346e-06	5.97705894854399
NOG	-1.25931957465839	4.96835710949347	-7.03461275890022	5.3998183983953e-07	6.65913318916392e-06	5.96310850052492
UHRF1	-1.76427932519987	7.2202897883177	-7.02888409832677	5.46719526665937e-07	6.73260529806519e-06	5.95052532106429
PGM5	1.50937525178463	5.95683761806561	7.02580037794204	5.50382132260135e-07	6.77287777154043e-06	5.94375007972677
BTBD3	-1.20853402204538	8.5504004353157	-7.01819933429858	5.5951819047066e-07	6.86085337959939e-06	5.92704458793431
MUSTN1	1.50250969924723	6.74218914936736	7.01581874363365	5.62411487574364e-07	6.87796647842023e-06	5.92181101881783
CDC6	-1.23996370253801	5.27599309234853	-7.00928558184477	5.70430987229986e-07	6.9600643070853e-06	5.90744454635065
PLA2G4A	-1.56427192436913	6.22235247755116	-7.00491244120712	5.75864649823774e-07	7.01157225162938e-06	5.89782490379404
PPARG	1.32971230092888	6.12332864621112	6.98338592490303	6.03397628734733e-07	7.30551196360811e-06	5.85043692280894
GRAMD1C	-2.25789165890842	5.80574408082984	-6.98245622539998	6.04616783429907e-07	7.31002014419983e-06	5.84838896124042
MMP11	-1.97299501637227	8.15646288051562	-6.98012333370483	6.07687165513889e-07	7.33686637244566e-06	5.84324952954332
MAP2	1.05251498069551	6.22020852237499	6.97372086935444	6.16196244930942e-07	7.42402523986931e-06	5.82914111351082
PLCL1	1.41337558271828	5.67641899043996	6.97224776556606	6.18171319789142e-07	7.4426275008086e-06	5.82589424980752
C20orf85	-2.07150050172724	5.86756819141212	-6.96672622665213	6.25632455845211e-07	7.51241718731026e-06	5.81372176431069
CDCA8	-1.20455263792607	6.55672411195616	-6.95836785795104	6.37103498182557e-07	7.63330457746138e-06	5.79528791850852
LMNB1	-1.84348683942724	6.66101405287581	-6.95337380927455	6.44060296841812e-07	7.70596051626741e-06	5.78426959179592
CCNB2	-1.04624138518303	5.89289145111495	-6.94818811866183	6.51366721888558e-07	7.76670908466682e-06	5.772825066932
SOD3	1.42072172469744	7.34574152467594	6.94655837654672	6.53680512872076e-07	7.78867774653995e-06	5.76922760767086
CDKN3	-1.92247489570312	6.45885757785947	-6.92916556370434	6.78906163155565e-07	8.05035364483573e-06	5.73081391382288
SMIM3	1.17785048317704	7.33722989201746	6.9286233527263	6.79708447847185e-07	8.05433517644588e-06	5.72961576756857
HLF	1.53263933865747	6.30727359316466	6.91861687514913	6.94690764244135e-07	8.17991793656796e-06	5.7074972988999
MLPH	-1.16076307392661	7.67230832755551	-6.91695727634513	6.97208238361771e-07	8.19979580062396e-06	5.703827661606
MUC1	-1.293528752959	7.19215920268418	-6.91150334827642	7.05547623349749e-07	8.28658484158736e-06	5.69176568465419
RNASE6	1.25268188340788	6.80401147359436	6.90946025690324	7.08697963933765e-07	8.31641304846619e-06	5.68724618157765
PEMT	-1.18957567737406	7.57745756303251	-6.90892068047359	7.09532373031607e-07	8.31641304846619e-06	5.68605250089046
HLA-DRB4	1.29515651558533	8.76182062194173	6.90740807160979	7.1187687999547e-07	8.33823224770814e-06	5.68270602655566
C4A	2.50551390422401	8.55583931005944	6.90570998426856	7.14518360903595e-07	8.3488091802124e-06	5.67894885505759
C4B	2.50551390422401	8.55583931005944	6.90570998426856	7.14518360903595e-07	8.3488091802124e-06	5.67894885505759
C4B_2	2.50551390422401	8.55583931005944	6.90570998426856	7.14518360903595e-07	8.3488091802124e-06	5.67894885505759
TNNC1	-1.19069780454249	5.41195024975254	-6.90558437103383	7.14714159765649e-07	8.3488091802124e-06	5.6786709098517
MXI1	1.17721956475318	9.17388612029231	6.90454908116697	7.16330012771131e-07	8.35988485249016e-06	5.67638004083513
MED24	-1.01075478036209	6.92484107723698	-6.90214034205038	7.20104052324322e-07	8.38906643952728e-06	5.67104950227005
ANTXR2	1.20467318911536	7.59671249825155	6.89883498765659	7.25316201423062e-07	8.43839906844283e-06	5.66373355247439
ADAMTS3	1.0883334180639	5.38208271091292	6.89185287033068	7.36453979167282e-07	8.55644545782175e-06	5.64827502190496
GGH	-1.68324181586855	6.64850503026441	-6.88392273030162	7.49317416318819e-07	8.68835808780686e-06	5.63071003580766
HEG1	1.11247054960786	8.66349590064474	6.87692856163008	7.608541605096e-07	8.79849101218905e-06	5.61521156520153
CENPA	-1.36679150972825	6.43540657199486	-6.87183701953215	7.69367219326763e-07	8.86723968069197e-06	5.60392524551341
AGR3	-2.88996481376819	6.17892901775694	-6.87031590540959	7.71929461088606e-07	8.88490809712985e-06	5.60055278436379
ING2	1.2593718629246	7.0268339014677	6.86558347975072	7.79957207408592e-07	8.96535365240302e-06	5.59005865068204
STEAP1	1.46917838613298	6.85906972029777	6.86261617506574	7.85034431635609e-07	9.01171506794467e-06	5.58347721765831
MS4A4A	1.50151476907593	6.07708016630851	6.85021327801425	8.06626799472898e-07	9.22612369172034e-06	5.55595572814964
POLE2	-1.19010385603816	6.42597263528208	-6.84599486854806	8.14108950176807e-07	9.29602581005462e-06	5.54659082618472
PMEPA1	-1.43627917384311	8.34192405818459	-6.84217822685537	8.20939918229583e-07	9.35667354329618e-06	5.53811591392292
GNG4	1.12860216063444	6.06029096295098	6.82825322676332	8.46365975767833e-07	9.6134924813366e-06	5.50717963817027
BRI3BP	-1.05813631733932	6.96199356551771	-6.82432382993168	8.53686098889861e-07	9.69026331185631e-06	5.49844552563852
SCG2	1.98985403089026	5.50973231683542	6.82059513797822	8.60692462108313e-07	9.75696346572556e-06	5.49015573307231
CWH43	-1.10177518581835	4.99345732721846	-6.80936664722381	8.82150123827444e-07	9.94795681768832e-06	5.46518148408091
TXLNB	1.16956958095951	4.07279485472754	6.80447288177725	8.9167330247991e-07	1.00422306375184e-05	5.45429187847698
PTTG1	-1.66115422653191	7.83744428980646	-6.78631417222351	9.27942364657456e-07	1.0399572982285e-05	5.41385883698431
CXCL12	1.26810016924511	9.45701323143177	6.78481538884655	9.31002825807988e-07	1.04239713278696e-05	5.41051972713142
SHISA2	1.23103051889265	4.76218571007248	6.77878169014808	9.4342865338533e-07	1.05156446503506e-05	5.39707452201384
HMGB2	-1.17415988684835	8.9691511440405	-6.77767738695533	9.45721233953842e-07	1.05341142607826e-05	5.39461325209912
KPNA5	1.06508358118486	6.8936212447201	6.7733714204056	9.54715386561431e-07	1.06137547643162e-05	5.38501465995394
ADCYAP1R1	-1.03979437115455	5.97072765741679	-6.77099605594468	9.59714509627502e-07	1.06624652565758e-05	5.37971865275578
LMNB2	-1.158919783582	7.57694449357831	-6.76328406347666	9.76131033139288e-07	1.08170104538831e-05	5.36251947328265
FAM13C	1.15539958009894	5.98028641171249	6.75413838793544	9.95973750590863e-07	1.09844664953303e-05	5.34211328444237
PPA1	-1.1879878255811	10.5685389329434	-6.75411409599498	9.96027002965099e-07	1.09844664953303e-05	5.3420590694143
CCL8	1.60994837208426	5.73346772157224	6.74119468016996	1.02476710140791e-06	1.12835484730915e-05	5.31321494687255
CDCA2	-1.05348740836239	5.41988504061966	-6.73488451680859	1.03911260935363e-06	1.1426929427064e-05	5.29911920510014
ITGB8	-1.5961984171672	6.94526019325017	-6.73421053489015	1.04065697576854e-06	1.14366280627905e-05	5.29761336089613
ATP8B3	-1.47456076799249	5.45201911154347	-6.72628448589499	1.05899657530135e-06	1.16059761686366e-05	5.2799003474481
P4HA2	-1.23775201718572	7.05256627870659	-6.72287922881756	1.06697737725266e-06	1.16664752490609e-05	5.27228793373163
BMP6	1.04292353333596	5.94620601189071	6.71940951687225	1.07517276266743e-06	1.17337912436493e-05	5.26452995111039
BIRC5	-1.19515142549008	5.96653800002787	-6.70595261208617	1.10757386997362e-06	1.20645191577884e-05	5.23442732487557
SEMA5A	-1.17335114507064	7.14791488146663	-6.70286885280375	1.11513898144075e-06	1.21316159512127e-05	5.22752590339257
PANK1	-1.06198289680917	5.89813486011073	-6.70145934642332	1.11861443973024e-06	1.21541084341993e-05	5.22437105070816
EDNRA	-1.29951508404459	9.09779653421522	-6.6959299464724	1.13235614173283e-06	1.22648235803119e-05	5.21199239995566
SORD	-1.77125524772499	7.15605100675233	-6.6954862794339	1.13346622807167e-06	1.2269150111384e-05	5.21099900006878
PDGFRA	1.23439860879513	8.99863822894275	6.67477545586873	1.18654902808278e-06	1.27956083509364e-05	5.16459904540387
MAP3K5	2.03606248937141	8.10468502480726	6.67284333359826	1.19162952148978e-06	1.28263614018211e-05	5.16026767473185
CCDC113	-1.40558768790074	5.66051646069745	-6.66810779403535	1.20417619824841e-06	1.29291679494769e-05	5.14964974779269
LBH	1.36586600752827	8.5313710007549	6.6654342228347	1.21131954623672e-06	1.2981646161252e-05	5.1436539039239
UGT2B28	-1.03554737467107	6.19727370372216	-6.66450373864624	1.21381583775741e-06	1.29922693359465e-05	5.14156696142584
SLC44A4	-1.02548375525226	5.51564141460768	-6.65209825370836	1.24760605190775e-06	1.32785436784572e-05	5.11373307295641
IGF1	-1.52927813579125	9.40121692335597	-6.65186435994707	1.24825232494272e-06	1.32785436784572e-05	5.11320810962382
HLA-DQB1	1.21270024090382	8.29621854255275	6.64167034253829	1.27675582834581e-06	1.35400426144904e-05	5.09032160769973
MNDA	1.55649266990554	5.75407483922385	6.62438265116394	1.32663001332744e-06	1.39765014137351e-05	5.0514800717715
COL5A1	-1.15449732744718	9.54358534397232	-6.60135315481936	1.39619119868619e-06	1.46003882769939e-05	4.99968132187658
FCGR2A	1.01777358778694	5.53206413782428	6.59089454013406	1.42900671405214e-06	1.48984305061052e-05	4.97613612556106
BORA	-1.08344219875714	5.76392389199403	-6.57686446191163	1.47427504767288e-06	1.53225486898271e-05	4.94452974246359
FBXL13	1.34952346278	5.55196432480294	6.5690510977805	1.50012010443336e-06	1.55552994612865e-05	4.92691778212303
NAP1L2	1.28918051343553	5.38086739130573	6.56360721093627	1.51840170270068e-06	1.57165499982778e-05	4.91464245414078
COL16A1	1.87979213008343	9.25817571443129	6.55771822594969	1.53843548524658e-06	1.58858185722381e-05	4.9013594524108
STOM	1.00086870860193	7.99451624046439	6.54864903634389	1.56981974144408e-06	1.61712039594464e-05	4.88089510537759
PCDH19	-1.19823455382693	6.86815089554196	-6.5440473880341	1.58599426000866e-06	1.63280804406974e-05	4.87050783928223
GPR137C	-1.16186107449993	4.50521312804589	-6.52566914480801	1.65231592624062e-06	1.6870038123326e-05	4.82899738959677
FEN1	-1.35485689345259	6.78363453147011	-6.52392058749773	1.65877234335071e-06	1.69159506839634e-05	4.82504585824588
GTSE1	-1.08645899325999	6.5294767398818	-6.51153172019903	1.70526452355539e-06	1.73082845380269e-05	4.79703800804056
TLR5	1.01204330406986	6.68114857536766	6.50032361739866	1.74847647738306e-06	1.77027011676534e-05	4.77168373893366
HLA-DRB5	1.22117721406284	8.61875975111257	6.49957985164561	1.75138342912049e-06	1.77139044544612e-05	4.77000070821889
KIF21A	-1.19618465223272	6.69780154111954	-6.46976352025012	1.87209347990242e-06	1.88026142702241e-05	4.70247660356976
CXXC5	-1.07832951345975	8.13987534715912	-6.46407282816415	1.89608444832748e-06	1.89901586672212e-05	4.68957708380806
GREM2	-1.5237732713473	5.58417582662498	-6.45569136505268	1.93199451087975e-06	1.92585942438447e-05	4.67057121490871
TACSTD2	-1.54782615499455	6.76636297793436	-6.45080601719595	1.95324643803087e-06	1.94255758943566e-05	4.65948933513583
ODC1	-1.01858133202165	9.24221778622386	-6.44808443762838	1.96518944997913e-06	1.95218618261736e-05	4.6533145067982
EDIL3	1.24054027103508	7.65536854435165	6.44213368589527	1.99156435559853e-06	1.97271133674174e-05	4.63981016227268
FXYD3	-1.22318954895701	6.9759182824744	-6.43953477855331	2.00319678323271e-06	1.98035316941341e-05	4.63391102079425
FBXO5	-1.18795938796577	6.10564310431989	-6.43136441445976	2.04022204945439e-06	2.00726578469088e-05	4.61536030836131
NTN4	1.47983350209823	6.72832008893616	6.41862172699747	2.09937303497515e-06	2.05707579164846e-05	4.58641254615606
IRS2	1.70874965989394	8.0777373001253	6.4154677994868	2.11428288213874e-06	2.06914027228578e-05	4.57924478170307
BEX2	1.17612537474435	7.65887472797777	6.41525748707222	2.11528096182126e-06	2.06914027228578e-05	4.57876677437674
SHCBP1	-1.95922840165066	5.18257869891165	-6.4114825135216	2.13327819187294e-06	2.08320407141891e-05	4.57018596805946
CPED1	1.60618771492332	7.84277785164552	6.40457297220514	2.16662701746311e-06	2.10980346624369e-05	4.55447573240437
EDN3	-1.78061061387266	6.06974757229963	-6.3995424270111	2.19124254925061e-06	2.12891952688485e-05	4.54303426709043
SCUBE2	-1.65226902513794	7.429765750639	-6.39945688747454	2.19166358116281e-06	2.12891952688485e-05	4.54283969055969
IGF2	-1.44839381410321	8.22945738296823	-6.39930256998246	2.19242335291124e-06	2.12891952688485e-05	4.54248866285924
INS-IGF2	-1.44839381410321	8.22945738296823	-6.39930256998246	2.19242335291124e-06	2.12891952688485e-05	4.54248866285924
SLC44A3	-1.13189345216683	6.36450169451577	-6.35939448565053	2.39825622399917e-06	2.29141636454597e-05	4.4516163979554
JAM2	1.00651338717163	7.5009160928638	6.35879112601315	2.40151570205881e-06	2.29326153739189e-05	4.45024110882932
SYNE2	1.04617568839215	6.80962114988973	6.35708259284052	2.41077020434672e-06	2.29955511480918e-05	4.44634647534028
RSAD2	1.062425256067	5.71073163088081	6.31646335536387	2.64188562951505e-06	2.48486237403948e-05	4.3536552812306
PRDM1	-1.49313602073312	7.76938528146672	-6.28859191744528	2.81349024765529e-06	2.62567076355506e-05	4.28994484445157
OIP5	-1.29316937337768	5.59431236921119	-6.2800511715197	2.86832864571163e-06	2.66819472350276e-05	4.27040416685349
MUC16	-2.09987812712499	6.75874215347982	-6.25730225169918	3.01979711857464e-06	2.78657387772267e-05	4.21831590280847
FGD4	1.06029532790121	6.08428906194335	6.24670524075732	3.09312676201609e-06	2.85119239435173e-05	4.19403201946261
TPSAB1	1.10782658443495	6.7712525326528	6.24351325392925	3.1155701075529e-06	2.87034780719855e-05	4.18671486332223
C2orf74	1.03144033324071	6.79490841812161	6.24175707360794	3.12798909016725e-06	2.880252354226e-05	4.18268859409663
LEFTY2	1.34461348873342	6.91619476165267	6.23670218488402	3.16401875194656e-06	2.90567998682751e-05	4.17109768622853
CCNE2	-1.34783401512985	5.03102199374786	-6.2299601570165	3.21273594503017e-06	2.94270895351879e-05	4.1556337101384
ZNF516	-1.19118579622748	8.27203696502285	-6.21526442607049	3.3216040034044e-06	3.02146960583651e-05	4.12190902652302
DEGS2	-1.02361812238902	6.01092718452263	-6.20627874378641	3.39002417004541e-06	3.07149348061584e-05	4.10127630130526
CTHRC1	1.76684528947107	8.74747830893798	6.20435899883634	3.40482780204575e-06	3.08094088062473e-05	4.09686706550786
WNT2	-1.5152693629675	7.80617266900577	-6.20232502719132	3.42058444849075e-06	3.09357729194305e-05	4.09219503094688
CLEC2B	1.421884270876	7.98312163640938	6.19561005817317	3.47313536122629e-06	3.1328987466861e-05	4.07676749453107
GJA4	-1.02200443579583	7.34901241056721	-6.18260971943344	3.57723557284221e-06	3.21337003980857e-05	4.04688528483003
TDGF1	1.63832640491366	7.19780832634714	6.1593155779296	3.77181944888504e-06	3.35499550669759e-05	3.9932956139496
TDGF1P3	1.63832640491366	7.19780832634714	6.1593155779296	3.77181944888504e-06	3.35499550669759e-05	3.9932956139496
SLC26A2	-1.33719035467354	8.49139500310435	-6.14932520228002	3.85855898728206e-06	3.42509104963623e-05	3.97029394353555
LVRN	1.08303630809445	4.79709896501016	6.12047464413935	4.12068245980305e-06	3.63533892020949e-05	3.90380809011434
GLT8D2	1.14698433947472	8.35542884537303	6.11843265143109	4.13991153764454e-06	3.65043782928667e-05	3.89909892757899
PSRC1	-1.17584606245841	6.35451403969524	-6.1045064053963	4.27352293598981e-06	3.74910434399716e-05	3.86697081553853
SIAH3	-1.13116339284647	4.23673340362391	-6.09746832320157	4.34271714402417e-06	3.80207969024226e-05	3.85072591489254
KIF18A	-1.07230390384799	4.30529163315059	-6.09680175549505	4.34932954420847e-06	3.80593890424528e-05	3.84918710653384
PNOC	2.39506995426397	6.50049804472945	6.09612296341484	4.35607379118123e-06	3.80990952404984e-05	3.84762002872889
HSPA6	1.36134690121445	6.38781659123291	6.08742655467549	4.44343048145352e-06	3.88041614882626e-05	3.82753891152743
TMEM158	-1.61175311500363	7.1864248917197	-6.07016229467874	4.62219868421592e-06	4.0162184339702e-05	3.78764968199546
PDZD2	1.35718440274234	6.68506272073625	6.06684242233177	4.65740962214683e-06	4.038682929501e-05	3.77997546268747
PLPP3	1.05496771584673	9.22155433347891	6.03129553634723	5.05206199394208e-06	4.32015108100099e-05	3.69773247621649
PABPC4L	-1.32516040698468	7.2771739351803	-6.01078524768362	5.29516290005097e-06	4.50349691967389e-05	3.65021875832591
CYS1	1.33140394501251	6.32708501423599	5.99809507801917	5.45152934627052e-06	4.61828528770169e-05	3.62079912552028
UBE2S	-1.21780143596342	7.68318021917289	-5.99096769283267	5.54141309167416e-06	4.68065053951831e-05	3.60426841624585
UCHL1	1.19809921003811	7.35646500484416	5.96322326662044	5.90596336809245e-06	4.95024595059021e-05	3.53987053657081
HMCN1	1.80464788159908	7.63953269932247	5.9612130194852	5.93331075448439e-06	4.97033528268671e-05	3.53520147999327
CPA3	1.33290251006484	6.83465265293972	5.95390848467977	6.03377521907794e-06	5.04714773049325e-05	3.51823230888908
TRH	-2.14756659024379	7.13574536463133	-5.95095900965247	6.07483234036445e-06	5.07411612754679e-05	3.51137884864031
BRIP1	-1.1329160634779	5.1643749907004	-5.94707341337492	6.12935635574198e-06	5.11023217083404e-05	3.50234885506554
HSD17B6	1.22322770694636	5.22321813673659	5.94576069583611	6.14788959961618e-06	5.12274681164929e-05	3.49929779949735
INHBA	2.19924605433723	6.25766177033941	5.93432393974108	6.31179757689143e-06	5.22653166259139e-05	3.47270881694461
IL20RA	-1.28652085765087	5.97665711198346	-5.92728604224606	6.41487404082173e-06	5.28905445629356e-05	3.45634007939479
NLGN4X	1.2927764357986	8.07511753587178	5.91946157525529	6.53149037061847e-06	5.36726231550347e-05	3.43813611705978
PTN	-1.1326976563444	7.43299817110218	-5.90668976688369	6.72651300959101e-06	5.49120204293e-05	3.40840883281276
ANKRD36	1.0632112353312	6.48791163974212	5.89894867460616	6.84760176451752e-06	5.57134045543803e-05	3.39038300909834
KLRC1	-1.73714528021532	5.6769936757139	-5.89042572321177	6.98349717473118e-06	5.65260565971561e-05	3.3705297021352
KLRC2	-1.73714528021532	5.6769936757139	-5.89042572321177	6.98349717473118e-06	5.65260565971561e-05	3.3705297021352
GPAT3	1.590146617589	6.18427046600683	5.88963696266617	6.9962120669288e-06	5.6575925684087e-05	3.36869200623049
RERGL	2.1632939637542	5.9830832042054	5.88105523217082	7.13608730616039e-06	5.75260548078448e-05	3.34869388225291
PSAT1	-1.42499672830307	6.43351120014223	-5.88095907456464	7.13767066662468e-06	5.75260548078448e-05	3.34846976387775
KIT	1.21129768507319	7.12793989104313	5.88079573052294	7.14036116149501e-06	5.75260548078448e-05	3.34808904931314
OLFML2B	-1.15998491422825	7.44292436474379	-5.86774207827169	7.35875416737843e-06	5.90925073022273e-05	3.31765576753885
TPSB2	1.18932814391186	6.99281301400146	5.86401720427398	7.42231461800195e-06	5.95198615326538e-05	3.30896854534682
LRRC17	1.62877721344445	7.35022888073409	5.8467706962881	7.7239897436515e-06	6.14821036994667e-05	3.26872834179578
MPEG1	1.16248051190969	6.47190453063221	5.84086376168621	7.83016653712417e-06	6.21839122646958e-05	3.25493944354602
GJB6	-1.54127134340403	4.72617772715709	-5.83865844359849	7.87018780519174e-06	6.24442980039685e-05	3.24979058041087
CENPN	-1.00169117955489	5.55799783133831	-5.83259111782308	7.98137589273229e-06	6.31234332514993e-05	3.23562248791072
MAMDC2	1.6893824684558	6.91902677086445	5.83079805391451	8.01454095210057e-06	6.3298741783173e-05	3.23143474522941
ENDOG	-1.13767466022147	6.96743343567677	-5.82488574970627	8.12489638171772e-06	6.40823828370747e-05	3.21762423913457
C19orf33	-1.40025972388508	6.75275450695495	-5.79864016865506	8.63381236989014e-06	6.76021635220649e-05	3.15627719795584
RSPH1	-1.66573173160416	6.7334072453655	-5.79490539810285	8.70883000671228e-06	6.81277526352005e-05	3.14754215693839
HHIP	-1.0203386769243	5.31925235812607	-5.79219255158265	8.76373761564142e-06	6.85262363831744e-05	3.14119641211466
DOK7	-1.46724360068367	6.06370163392338	-5.78524007844038	8.9060724696935e-06	6.95132645521059e-05	3.1249304043185
C11orf96	1.79401134247276	9.17242399504448	5.78109587318947	8.99203439666332e-06	7.00891529834728e-05	3.11523246591927
SLC2A1	-1.07228305840819	6.49206039889623	-5.77154991329888	9.19327757874998e-06	7.14320150302063e-05	3.09288767060528
THBS1	1.88251565055463	8.44723509153717	5.76549044009223	9.32339801696533e-06	7.23128781504521e-05	3.07869950182753
XAF1	1.15094372792203	8.51108454723225	5.76316857703406	9.3737538169339e-06	7.2543095659616e-05	3.07326199044832
MCOLN3	-1.21532242951421	6.01708833657121	-5.76154672012736	9.40909257328797e-06	7.27813545151509e-05	3.06946350931669
MEIS1	-1.06547196116775	8.68168839473121	-5.75677251297902	9.51390877075141e-06	7.34604807365935e-05	3.05828063290516
NNMT	2.1808600817232	7.74668542663226	5.72326415092271	1.02838750390543e-05	7.84582865882779e-05	2.97973335521596
IL17RB	-1.24754187813303	6.6452419574799	-5.72248628656049	1.0302484866432e-05	7.85308614653191e-05	2.97790874035219
SMCO4	1.02438836346229	6.71904994498043	5.71974011614397	1.03684599477862e-05	7.88944297040676e-05	2.97146668654089
WEE1	-1.02471267648186	7.44846667986261	-5.70530158693715	1.07224899492155e-05	8.11946442864938e-05	2.9375851337208
TNMD	1.23453614401355	5.04098995857008	5.69977390778408	1.08612678859796e-05	8.21734399874835e-05	2.92460888649829
SBSPON	1.08944119025224	6.53342404625455	5.69638913349217	1.094714842813e-05	8.27506644534434e-05	2.91666176752095
NUPR1	1.12391974488609	8.91485418451918	5.69606774958811	1.09553386695272e-05	8.27763335358365e-05	2.91590713638631
SLITRK6	-1.63016710196941	5.25668462406716	-5.69437079580225	1.0998687999505e-05	8.30090602305459e-05	2.91192242146264
DES	1.05230192338054	6.60772076557309	5.69126670258558	1.10784361588409e-05	8.33482217949065e-05	2.90463285759848
C1QA	1.43478023744208	8.13927722644324	5.68617528792464	1.12105194123462e-05	8.41886114198164e-05	2.89267446983167
TACC3	-1.01127749156453	6.73569799159295	-5.68203176586154	1.13191959781007e-05	8.48483684923185e-05	2.88294073435047
OGN	1.1937058073223	9.81504264614641	5.62682852157431	1.28738684604418e-05	9.44211295537502e-05	2.75311686989072
MEOX2	1.07136062421249	4.19719080865454	5.61582522738646	1.32088815908967e-05	9.63868726402502e-05	2.72720851445332
OSR2	-1.15819928358904	9.2541734368411	-5.61277683709459	1.33032561335915e-05	9.69116949985051e-05	2.7200289538689
ASL	-1.12359569261579	7.22590339815707	-5.60371627499332	1.35878344945816e-05	9.87348327226228e-05	2.69868490155883
CLSTN2	1.12251501696272	6.85547140910608	5.58757242538945	1.41103459715942e-05	0.000102187551677674	2.66063757705691
CHI3L1	2.26204221794181	6.24366253199588	5.58621987530558	1.41550409805355e-05	0.000102425307011293	2.65744894004992
VCAN	-1.64318690353246	10.1064932151197	-5.56459457993285	1.48895504089452e-05	0.000106889017800598	2.60644672345997
OSMR	1.29033008838697	7.26735004378272	5.56278641062128	1.49526966492156e-05	0.000107208599521888	2.60218049847544
SYNM	1.12670669582535	6.37724076485786	5.56141186515938	1.5000881891407e-05	0.000107375715528666	2.59893719376299
DEFB1	-2.38257096314648	6.70359677139631	-5.55988922244879	1.50544433032636e-05	0.00010771444825149	2.59534426621621
SCNN1G	-1.07040879947303	5.80676663492161	-5.55936222906376	1.5073026460395e-05	0.000107802734813057	2.59410069394402
VGLL3	1.2840928315357	7.04754515984057	5.54126941257836	1.57253914188502e-05	0.000111727935327757	2.55139248284772
TUBG1	-1.17359260337781	7.29810995758757	-5.53986044889081	1.57773845429927e-05	0.000112005157950152	2.54806550284253
FREM1	-1.26266008999981	6.8997406535614	-5.52369189969271	1.63867058431998e-05	0.000115570456038744	2.5098753733272
GBP2	1.62612467468776	7.78034014153291	5.51769722621404	1.66186576153894e-05	0.000116720254443253	2.49571064897018
SLAIN1	-1.13143238738386	5.13666949947748	-5.51287480949804	1.68076743264252e-05	0.000117913245528538	2.48431376587898
ABRACL	-1.23586599134245	7.64251552876236	-5.4806200351948	1.8129437504094e-05	0.000125452801005284	2.40803875613524
UCP2	-1.11680737599708	7.85930087079231	-5.46253503572542	1.89163264209544e-05	0.000130063869238462	2.3652367929798
CAPSL	-1.48527826720947	5.52693398884346	-5.46162291697092	1.8956921241463e-05	0.000130135683989606	2.36307741159828
RARRES1	2.4591691607931	7.58221024024272	5.45635489504555	1.9193119878345e-05	0.000131465990956747	2.35060448286469
DYNLRB2	-1.09317312223456	5.60650719991982	-5.43657687861481	2.0106925023732e-05	0.00013677937767326	2.30375808910384
PRAME	-1.08083548827224	6.30076699536417	-5.41675683706677	2.10670843352628e-05	0.000142168880621607	2.25678304175946
HOPX	1.33900949263285	6.91121090693432	5.4163781487213	2.10858764436507e-05	0.000142168880621607	2.25588524032599
TMEM100	1.61755035246332	6.78404732972029	5.41132893256795	2.13380742192769e-05	0.000143682469343142	2.24391346651107
SUSD5	1.21939565269089	5.27298747725451	5.41109545293482	2.1349809930735e-05	0.000143705445791087	2.24335983768187
TFPI	1.39580609764503	6.34190331105712	5.38820102153758	2.25330394399261e-05	0.000150321841549584	2.18905329783876
FAM216B	-1.13552450748684	5.01169334893192	-5.38208992587555	2.28599974603e-05	0.000152247669490815	2.17455119685673
KCND2	1.50463569553142	5.14111463968548	5.3536461804883	2.44464229524735e-05	0.000161094462700174	2.10701753000938
GRAMD1B	1.46241865612759	6.34514260028979	5.34282631136088	2.50788658398812e-05	0.000164607788845561	2.08131335452254
RYR3	1.07950798618527	4.7439091495816	5.31431995669673	2.6825881266973e-05	0.000173919954965936	2.01355448044481
CREB3L4	-1.25022987587565	7.21724404140482	-5.31339491078434	2.68845989244559e-05	0.000174169831306091	2.01135476284867
SLC24A3	-1.05338255430509	7.64313154610373	-5.3108502447933	2.70467968000864e-05	0.000175017635346321	2.00530337059556
ADAM12	-1.59403413056429	7.4086261476679	-5.30911725692956	2.71578264776977e-05	0.000175610439751855	2.00118196143161
SEMA3C	1.44647978236379	8.40047257637164	5.30713060153929	2.72856777351618e-05	0.000176239141824754	1.99645703511538
EVI2A	1.24613882423754	6.1890509413674	5.30596945768183	2.73606859851874e-05	0.000176657533109297	1.99369532965872
DACT1	1.20868560549832	7.70306089425309	5.3005778046575	2.77117317746152e-05	0.000178656851788175	1.98087047837533
NME1	-1.29634112400319	9.02331697436179	-5.297371358578	2.79226656477762e-05	0.000179827935601368	1.97324257073407
CLDN1	1.123881585145	5.8523609430818	5.29734165028326	2.79246275903427e-05	0.000179827935601368	1.97317189369067
DNAH12	-1.28309601301724	4.799294388753	-5.28832782165944	2.85264133503795e-05	0.000182952647286145	1.951725056295
CFAP126	-1.06806624591711	5.24602107960692	-5.28610135876235	2.86770746409005e-05	0.000183714172050148	1.9464267702239
PTPRZ1	2.06116396502227	4.55668994387016	5.27148855324291	2.96861528085531e-05	0.000189405553673196	1.91164502073933
RIN2	1.02383150046957	8.01569144690929	5.27126541689618	2.97018375949325e-05	0.000189435621010901	1.91111380149773
SLC9A3R1	-1.31289353268841	7.15571637507296	-5.27100581773637	2.97200960249413e-05	0.000189482074546016	1.91049577153221
CEBPD	2.05701377256029	9.20173678710394	5.26680009563356	3.00174901170342e-05	0.000191025420888535	1.9004825826727
ADGRG2	-1.47672704190818	5.50614037363352	-5.26580796339739	3.00880847480479e-05	0.000191404120550865	1.89812030408856
DHFR	-1.02869280760717	6.86851613730048	-5.26278654699654	3.03041116515275e-05	0.000192565508893494	1.89092589703386
ISOC1	-1.07150321819902	8.98860084583335	-5.25588007379435	3.08038452094876e-05	0.000195023244423103	1.87447850342071
MDK	-1.05364646655868	9.7445413405429	-5.2465838203963	3.14897296054299e-05	0.000198347384763863	1.85233532626648
NPL	1.13019644966574	5.82034081369157	5.2414195790572	3.18774261618466e-05	0.000200324461576216	1.84003209401192
ETNPPL	-1.18498273895135	4.54178456317223	-5.24100421163006	3.19088188204727e-05	0.00020032936615835	1.83904245665282
DKK3	1.06318563168576	7.41977842615247	5.23608370067829	3.22830968890799e-05	0.000202018002098573	1.82731825389576
TSPAN8	2.74813190379439	6.95047414589266	5.22765364920508	3.2934711377507e-05	0.000205574039021207	1.80722840539116
HLA-DQA1	1.4404697421451	6.90222060160418	5.22711575800481	3.29767386244319e-05	0.000205687641745237	1.80594640004683
USP53	-1.03782620780683	6.54552876571823	-5.22687381432387	3.29956602328475e-05	0.000205731337638177	1.80536974788972
NDRG1	1.25283050043211	9.09321782403165	5.22368098149823	3.32463952333984e-05	0.000206929258357406	1.79775957602322
MTCL1	-1.73476493539482	6.89256946887837	-5.21754452675426	3.37337353453748e-05	0.00020952576031384	1.78313153183994
TMEM119	-1.39504849231008	6.39602316050502	-5.21557616799274	3.38915869839081e-05	0.000210178968849559	1.77843889880267
MMP7	-2.44100905231869	8.40271770466056	-5.2120526726021	3.41760255619651e-05	0.0002116388383527	1.77003819940823
SFN	-1.09757078925672	7.39628053001467	-5.20929834646132	3.44000572852924e-05	0.000212797201372474	1.76347084297163
TMSB15A	-1.12424088880959	7.5636933772772	-5.18386524831008	3.65404355854123e-05	0.000223871760249164	1.70280800072336
KLF4	1.43077543756257	8.91584336035342	5.17936864199113	3.69326782296633e-05	0.000225714226419517	1.69207889672365
FAM169A	-1.46010998187755	6.87742022053236	-5.16487005574646	3.82267178642817e-05	0.000232552601806492	1.65747693851901
ASPN	1.24468361563089	6.61241104530573	5.12544815021357	4.19825464763966e-05	0.000251740657567624	1.56333594628417
IGFBP5	1.13559745819216	9.60955276234756	5.12375629386316	4.2151856589188e-05	0.000252341124830905	1.559293893566
ITGBL1	1.44617958703024	5.10600925638695	5.12219621598747	4.23085922502272e-05	0.0002531916274524	1.55556654478478
HP	1.46185133930067	6.03313425239855	5.11722259538581	4.28122281583776e-05	0.000255673856504459	1.54368270055316
CBLN4	-1.18962006567115	6.22458198810653	-5.10363408108494	4.42194114944135e-05	0.000262985924716172	1.51120822739294
CD14	1.01010881726278	8.47445038844725	5.09956316410313	4.46500371246486e-05	0.000264817207474084	1.50147755055218
PCOLCE2	1.33142690140018	5.24383065123861	5.09778215455619	4.48397675387136e-05	0.000265668698200374	1.49722015995174
BCL6	1.18567906068611	7.43656049992164	5.0573749159062	4.93708359408966e-05	0.000289632172109949	1.40058789755529
COL11A1	1.55428768369353	5.76102579795695	5.05451462159391	4.97086297606074e-05	0.000291218015886287	1.3937446984625
TYROBP	1.35090028758621	8.40229043948405	5.03805692434581	5.16982180644696e-05	0.000301110831654567	1.35436273487747
GPX3	2.87032305084972	8.92986690585124	5.03781039768421	5.17286259303473e-05	0.000301110831654567	1.35377272350927
ORM2	-1.68017157778465	5.04066894773825	-5.01709086164729	5.43500674864123e-05	0.000313931834947015	1.30417519392543
RASD1	-1.8587061153419	8.76426154929561	-5.01312280608549	5.48672455459172e-05	0.000316288145025129	1.29467451817862
EVI2B	1.31850829039684	5.7905678457498	5.0052713069785	5.59052969627169e-05	0.000321092798423588	1.27587379170387
NPNT	1.13497284575709	6.00741169944207	4.99685735074178	5.70397832639364e-05	0.000326066081884046	1.25572338821311
PITPNM3	1.03197810784389	5.84594575089639	4.99674945087693	5.70544820950885e-05	0.000326066081884046	1.25546496220372
GUSB	-1.15128100914197	8.67428538374234	-4.99448092116274	5.73644049494605e-05	0.00032772880590749	1.25003160074046
TMSB15B	-1.03399985464292	7.0805923616188	-4.98294498785411	5.89669778251384e-05	0.000335662668035283	1.22239863521922
MGP	1.10176745479717	10.2236220773111	4.98124329982521	5.92071799226655e-05	0.00033680789501312	1.21832199204376
HTRA4	1.3440675548117	5.3809819985359	4.98016245936161	5.93602598729086e-05	0.000337470962581164	1.21573262073011
C5AR1	1.33173132108136	6.32285708454691	4.96902766401431	6.09607837442075e-05	0.000344400501094156	1.18905430957664
GPR34	1.03135831289539	6.12187524065828	4.96364698335201	6.17497790266634e-05	0.000347606760644064	1.17616080032714
LAMP5	1.63144861428189	7.63062619937564	4.96169574433555	6.20384433597448e-05	0.000348776855944641	1.17148485214558
OLFM1	-1.23684700244443	7.28897655356721	-4.94720267853174	6.42256827421096e-05	0.000359318344958691	1.13674921737687
IFI44L	1.48091019768145	7.13924566749091	4.93507484023164	6.61157961963345e-05	0.000368460045619663	1.10767643950268
FAM81B	-1.38519926093894	4.77537072517366	-4.93172363753041	6.66479263294056e-05	0.000370707618581568	1.09964203304576
SNTN	-1.97547344141741	4.64640221700977	-4.92359104115617	6.79573560711893e-05	0.000376414421741766	1.08014275044948
ZBTB16	1.42769365192479	6.34690904832195	4.92048590856587	6.84641464071388e-05	0.000378492951559159	1.07269706579616
HLA-DPA1	1.29352133469687	9.03669377955634	4.90832745695835	7.04855688373191e-05	0.000388176505893561	1.04353962569604
MX1	1.00640127581229	7.89165673736952	4.90706988925975	7.06980600094753e-05	0.000389098503686194	1.04052354571521
MS4A8	-1.51054934301635	6.50784602376179	-4.89480926463133	7.28039633630766e-05	0.000399415452006202	1.01111566313835
TM4SF1	1.03739985394205	7.92326003403834	4.88084879653383	7.52791325897598e-05	0.000410775671353414	0.977624823191492
CDKN1A	1.05213505577215	8.86483417780034	4.87298094913733	7.67113698432908e-05	0.000417403655954748	0.958747422485631
CKB	-1.04134616587941	8.0689244254364	-4.84485006127307	8.20611530870797e-05	0.000441916970695081	0.891238097192504
GPM6A	1.310009805631	5.97109409274576	4.8435872998858	8.23099459183314e-05	0.00044298042901496	0.888207172072645
HMGCR	-1.39629501069304	7.98144964941806	-4.82561755888598	8.59340561448345e-05	0.000459761846712292	0.845071041618548
ST6GAL2	-1.14183234130122	6.16769151763432	-4.80782030948903	8.96821773082837e-05	0.000477006405184078	0.802341048949085
OPN3	-1.11417999911255	7.66423603772055	-4.79333268683145	9.2854813078101e-05	0.000490706564981149	0.767551813415446
KRT23	-1.15843010112791	5.95308989133428	-4.77603664243523	9.67911441447351e-05	0.000508241819847583	0.72601276718561
FGG	1.06339738668862	4.59811038605353	4.753709548031	0.000102122468516668	0.000530857569221705	0.672382176776026
CRYAB	1.00557795709097	8.03621531897944	4.75082325207467	0.000102832948820908	0.000533637169039069	0.665448511961198
ADAMTS5	1.61931926758647	7.43118205397604	4.74818584439839	0.000103486520914612	0.000536222924246932	0.659112618259199
ORM1	-1.39135298468209	5.29778798508524	-4.70720751410455	0.00011419652300631	0.000583659848935447	0.560655613052705
DPP4	1.36318855260323	6.1011250696689	4.69740626037399	0.000116919603895479	0.000594935738654716	0.537103102789406
CRISPLD1	-1.1462629141813	6.91849601407982	-4.65076145014432	0.000130803095197053	0.000652316452365045	0.425001639872778
LAPTM5	1.12309503241182	8.27444307836702	4.64147527242757	0.000133759312438575	0.000663894511023062	0.402682128616578
CXCL2	1.52077213437229	6.27698660410163	4.64141510117868	0.000133778685424224	0.000663894511023062	0.402537504204476
C12orf75	-1.24710439343385	7.10871362191232	-4.61838279171615	0.000141405635833009	0.00069543552918184	0.347177052873148
HLA-DRA	1.43156512138632	9.49776877680532	4.61353505347145	0.000143065861603763	0.000702312226496723	0.335524792553251
SOCS3	1.35566596944397	7.37087971123132	4.61273722984509	0.000143340969285575	0.000703462715950954	0.333607099238539
CNN1	1.75941808110305	8.39869610231046	4.61115789430049	0.000143887130818579	0.000705541412548356	0.329810916275181
SLC34A2	-1.63877208243269	6.94941391736347	-4.59264453743406	0.000150447664364054	0.000732096653113134	0.285310878499401
PTX3	1.75423250786494	4.97377446311761	4.58263054981933	0.000154120858184134	0.000747023193865547	0.261240506679283
LEFTY1	1.01743792585989	6.32116650165496	4.56736405571591	0.000159895036397824	0.00077089857676862	0.224545102627227
JUNB	1.3924211821136	9.54680238241038	4.56533825965828	0.000160677419527081	0.000773159322222702	0.219675829895076
CFB	1.19493226518035	6.84935870036931	4.55745214200921	0.000163759951227959	0.000785801989424878	0.200720625796395
APOE	1.10292568306123	8.45495910378938	4.55283924128211	0.000165590533850225	0.000793483365785216	0.189633098965766
GPNMB	1.67355040974172	8.39595852697439	4.54184487411616	0.000170036910161199	0.000810218492492228	0.163207568701175
HLA-DQA2	1.54051468828561	7.85541677691131	4.52502573049084	0.000177072291754659	0.000837346786399394	0.122783366688984
CCNA1	-1.29335185857212	6.19484997126111	-4.50506525841815	0.000185802254226759	0.000870522637510173	0.0748121216988826
ANXA3	-1.32778815054462	6.69156778319002	-4.49895778561963	0.000188558862531107	0.000881141183068529	0.0601347525650402
HPGD	-1.05098319476773	5.85455234838887	-4.49424323420091	0.00019071483755544	0.000889195698189217	0.048805113728549
CDKN1C	1.00362722714651	7.67630301363245	4.48985253286133	0.000192744974504118	0.000896240771563049	0.0382539629565404
C7orf57	-1.32539799562867	4.06193587926116	-4.4305583052879	0.000222383772785992	0.00101190572751038	-0.104206307519725
SLC47A1	-1.99831511655144	7.90785042712223	-4.4195242783589	0.0002283843555252	0.00103383741430062	-0.130709732865487
SRGN	1.08009365345522	8.71038183333067	4.41443595836484	0.000231205965957158	0.00104469357204762	-0.142930872619777
C1QC	1.0564216463638	8.14389214430323	4.39449246735357	0.000242606297175978	0.0010871003687369	-0.190825558288207
SERPINA5	-1.44458389854316	8.40269663212884	-4.37854312301014	0.000252127738522075	0.00112422143739247	-0.229121242958312
FST	1.30469273601329	6.20429483157897	4.36893030651664	0.000258046375766846	0.00114705733203259	-0.252199163305526
SLC46A2	-1.25065809769904	6.10491324462063	-4.36878243271715	0.000258138501183604	0.00114717148595494	-0.252554150722001
MAOB	1.04533281406996	7.73017575990437	4.36852221588886	0.000258300696370987	0.00114730165239133	-0.253178828524303
G0S2	1.85949505782023	7.98608555734221	4.35935269617651	0.000264081799862645	0.00116787199657494	-0.275189995664888
FNDC1	1.57884437762744	7.25152756725677	4.33722940585168	0.000278569183124214	0.00122380531276727	-0.328286001674361
ADAMTS1	1.61047039196078	8.66503062985983	4.3318424502129	0.000282215707986514	0.00123634970778664	-0.341212391987176
ANK2	1.3400713534727	7.28398245091168	4.33162167848283	0.000282366167658816	0.00123669504937328	-0.341742129508386
ALDH1A3	1.16814170002515	6.47612884967809	4.30701641425181	0.00029964839688636	0.00130012547538537	-0.40077158160762
CCL11	1.103863770974	5.27311167032348	4.2650867154189	0.000331573042979597	0.00141000211503516	-0.50131154049341
C1QB	1.20502144596677	7.25905368565923	4.25526959093661	0.000339526437753613	0.00143921530759051	-0.5248409202532
TNFAIP3	1.21756063066974	8.27417636391789	4.24492194991732	0.000348116222021789	0.00146519419142033	-0.549637273538171
CBLN1	-1.21691327608167	5.43125724028101	-4.22427609764359	0.000365909315320309	0.00152964269467437	-0.599096946600171
MLIP	1.06208916483753	5.88849867208731	4.22168310394242	0.000368207330181907	0.00153775993120238	-0.605307359273919
SLPI	-2.44747659018916	8.8271610039349	-4.21574328800267	0.0003735259328346	0.00155733524037415	-0.619532428210822
FHOD3	1.15127769695706	6.55607552773746	4.1910700223908	0.000396452825890469	0.00163985578318135	-0.678602648219144
SULF1	1.2884711558168	7.83445161893044	4.19037216352743	0.000397121334744015	0.00164144118849782	-0.680272932625968
IGSF6	1.15658808130285	5.1526090006406	4.15369276730729	0.000433888922700919	0.00176468604250444	-0.768025338193385
SFRP2	1.77637951571358	5.73276317098597	4.15312439644295	0.000434484614485453	0.00176669262107662	-0.769384517770629
SLC15A2	-1.46925112289161	5.53077487191116	-4.14984851947689	0.000437933899732419	0.00177904206561887	-0.777217950221886
MEST	-1.20397157514375	9.13486580365945	-4.14369146361904	0.000444490982855836	0.00180313365108224	-0.791939273266264
ZCCHC12	-1.18475642385089	6.51910080336227	-4.12665038745653	0.0004631543648584	0.00186918188622727	-0.832671959209175
CCL21	1.5369776761449	7.00049574143879	4.11818966290326	0.000472708861959001	0.00190201943571542	-0.852888618822485
IFIT1	1.13375068767895	7.69836755682138	4.11460960965421	0.000476810673228358	0.00191578689161918	-0.861441680432658
NFKBIZ	1.24256992772028	8.67802255266312	4.1038149163713	0.000489394636619859	0.00195497417890834	-0.887226115608186
PENK	-1.81677072455787	6.45292852180461	-4.0951345394929	0.000499753542678506	0.001987538241949	-0.907954662980321
CCL18	1.22951026045317	5.97964677556449	4.03845664351409	0.000572973466498576	0.00222751337516278	-1.04317041344113
CFD	1.88022867928754	7.56306475166369	4.03731012722515	0.00057455989213496	0.0022316707621395	-1.04590320309045
VEGFA	-1.00805440845715	7.78005231580496	-4.0360450120859	0.000576315496249556	0.00223698000061794	-1.04891856302949
TFPI2	-1.43078507033409	7.92730237306568	-4.00846532401985	0.000615942807789256	0.00236948586819998	-1.11462265157126
CYP11A1	1.86955302514983	6.44427805964649	3.99340759316905	0.000638710243954771	0.0024467123057198	-1.15046929489749
SCARB1	1.45378872138888	7.09661119323553	3.9558368724266	0.000699231585840776	0.00263413339069191	-1.2398264334496
THBD	1.03975083136093	6.24884289111076	3.95352662732616	0.00070313375413913	0.00264479395756254	-1.2453169885009
ACP5	1.02375617150789	7.50278574505753	3.93551585237171	0.000734306184954737	0.00274470584179336	-1.28810485268328
OLFM4	-2.86120156862497	5.56734961038306	-3.90408935493704	0.000792018512332239	0.00293060428963054	-1.36269080267471
WFDC1	-1.30467134077781	7.80057231045633	-3.89413857800707	0.000811214098287666	0.0029875450953363	-1.38628728428394
SRD5A3	-1.15026158869751	6.19585352153884	-3.88997825858873	0.00081937574294502	0.00301182077963504	-1.39614978391557
COMP	1.70552271932496	6.01035811185574	3.88362102792844	0.000832004828650958	0.00305109672189014	-1.41121690467152
ENPP3	-1.38503869190219	6.02612849046652	-3.88068642217785	0.000837899570823953	0.00306555119522686	-1.418170745949
FJX1	-1.1815565239559	7.9055675132942	-3.873967426142	0.000851552436750101	0.00310563008459875	-1.43408872227442
LYZ	1.64476112720352	8.33404582036973	3.87186889831311	0.000855861637278915	0.00311936904530726	-1.43905938177623
IGFBP6	1.07612529970673	8.41083450632791	3.86023226433525	0.000880152013780046	0.00319151380700955	-1.46661397219976
STEAP4	1.13348563629433	6.07849437465429	3.85884089143769	0.000883101731183026	0.00319973796198845	-1.46990766547377
KRT18	-1.01396178293326	9.6271515969773	-3.83902079847789	0.000926199702539904	0.00332934371525118	-1.51680354492049
RAPGEF4	1.06149609296565	5.01387883088629	3.77814821683502	0.00107201522432776	0.00375727625822549	-1.66055486595553
SLC12A8	1.09586338313504	6.37460326492162	3.76885989786953	0.0010961778984387	0.00382797561014243	-1.68245067803268
CACNA2D1	1.04421175054989	6.69920414169976	3.71469169156778	0.00124819987722736	0.00428432820682511	-1.80992684302977
IGFBP3	1.30173568759589	9.81693721963754	3.69102723718872	0.00132098066473113	0.00449570888558703	-1.86549585225896
NR4A2	1.81433634770245	8.25617080828037	3.67568877080184	0.00137037500872727	0.00463195460898686	-1.90147248138044
ARG2	-1.06842455456432	5.83859002227846	-3.67417205033783	0.00137535715782949	0.00464415046546572	-1.90502817831746
PCSK5	-1.27142303863321	8.28839461721137	-3.66749265199067	0.0013975111398952	0.00470790825956889	-1.92068301964726
KLHL4	1.10408766909616	5.47967987687164	3.60926022273438	0.00160616373275049	0.00529105454034291	-2.05688849431076
PKHD1L1	-1.87774163701678	5.9291657807815	-3.59714469476567	0.00165328378350334	0.00542970221080183	-2.08516207649886
NR4A3	1.37880025752165	6.53078127670118	3.58322022738644	0.00170912069705709	0.00558228695321427	-2.11762860336778
APOC1	1.10749536370717	7.74424270807174	3.54802907133654	0.00185863495383816	0.00600698848334254	-2.19954136229747
INHA	1.26064486045051	5.89375875865896	3.5383919574179	0.00190177399162814	0.00613034502715828	-2.22193745346962
CD55	1.40925988387838	8.59333664750223	3.52618927316111	0.00195781049631759	0.00628259667360534	-2.25027319475261
CHIT1	1.03726461244118	5.60826180444579	3.47030966796137	0.00223581662803321	0.00704115184984053	-2.37969785913174
PAGE4	-1.38615229278953	7.01965840016514	-3.39286587023291	0.0026859593136043	0.00823824614485313	-2.55811071230046
KIF18B	-1.0850719025437	5.56554108869605	-3.36161738694302	0.00289169340156629	0.00873732701750823	-2.62976465027498
SOX9	-1.09370341354399	5.49253787545335	-3.28089256719277	0.00349695289629329	0.0103132404321525	-2.81391235646999
PORCN	-1.16031442899362	6.94798580212166	-3.27571662848308	0.00353971432585039	0.0104288682313664	-2.82567049819183
SERPINE1	1.45166634927911	7.08924146591292	3.24197566014557	0.0038311981496145	0.0111675900815624	-2.90216844971986
MGST1	-1.60152544423375	7.76274875078906	-3.19702804223663	0.00425594790727868	0.0122139196507923	-3.00365528175611
HSD17B2	-1.42640729691819	5.05083816310438	-3.19685127650355	0.0042577053201838	0.0122169324169808	-3.00405342934856
PDZK1	-1.11877627617977	5.18836919296489	-3.16994578412434	0.00453356923256106	0.0128525571100438	-3.06456466446631
HSPA1L	1.09232867281125	9.58604797220162	3.11624302308281	0.00513688729620083	0.0142585786445189	-3.18479009981306
CRISP3	-1.74327763826722	4.80417671073988	-3.09408794251911	0.00540779699479474	0.0148908477057625	-3.23416698349012
ADM	1.63638458600545	8.00985429038816	3.08669048277432	0.00550128774295159	0.0151121293368431	-3.25062399284111
CXCL8	1.22780075862763	6.20806874510645	2.97476972975922	0.00712085538634286	0.0188676439909775	-3.49771936979908
SFRP4	-1.30447496750316	11.2591872384391	-2.96872178910631	0.00722032869935249	0.0190914744918793	-3.51096681369956
HSPA1A	1.02568806500381	10.7059487752012	2.95065783029016	0.00752544087396912	0.0197667331034652	-3.55046748627643
HSPA1B	1.02568806500381	10.7059487752012	2.95065783029016	0.00752544087396912	0.0197667331034652	-3.55046748627643
SLC1A1	-1.04732947991843	6.2385804596736	-2.89007537189889	0.00864156508900022	0.0222548659399744	-3.6821958307245
EPYC	1.09998592197655	4.49019702667039	2.84286445153277	0.00961939571047806	0.0244018317574792	-3.78402153563018
FOSB	1.38628824422207	9.18648226150171	2.8135968362836	0.010277672890726	0.0258290373367577	-3.84676835230451
GEM	1.16329824619385	7.78389781811398	2.70171211336628	0.0132110039859739	0.0319227409122239	-4.08382906086041
PAEP	-2.13136867410601	7.14708151157128	-2.69193075807849	0.0135021009726695	0.0325169163472088	-4.10433351723159
IGFBP1	1.11233686655715	4.7758814951763	2.61579717488562	0.015984017811583	0.0376229130902496	-4.26265764410777
DUSP2	-1.00948298271883	7.48870949347958	-2.58888853975268	0.01695964731321	0.0394939723310725	-4.31806058586389
TCN1	-1.0560529992751	5.31302263908812	-2.54403564771818	0.0187111394368171	0.042969915187104	-4.40974137682857
GZMA	-1.09832571857602	7.14327713704114	-2.52811879115117	0.0193724160751234	0.0442296698673639	-4.4420709227316
