# Supplementary material for: Identification and validation of immune-related and inflammation-related genes in endometriosis
Source: Front Endocrinol (Lausanne). 2025 May 8;16:1545670. doi: 10.3389/fendo.2025.1545670 (PMC12095003; doi:10.3389/fendo.2025.1545670)
Supplement: Supplementary file 4 [file DataSheet1.zip › Raw data/02Met/Met_deg_adjp.csv]

	logFC	AveExpr	t	P.Value	adj.P.Val	B	Control_AVG	EM_AVG	deltaBeta	CHR	MAPINFO	Strand	Type	gene	feature	cgi	feat.cgi	UCSC_CpG_Islands_Name	DHS	Enhancer	Phantom	Probe_SNPs	Probe_SNPs_10
cg02667487	0.968205420042231	0.600576661065411	440.241237262713	9.63158434250112e-81	1.63814971129028e-75	174.910913599986	0.01515012801662	0.983355548058851	0.968205420042231	16	67920036	R	I	NRN1L	Body	shore	Body-shore	chr16:67918679-67918909	NA	NA
cg08216792	-0.974208398102895	0.392608770434509	-433.893700389725	1.80699104082966e-80	1.63814971129028e-75	174.299602988927	0.981665011147887	0.00745661304499225	-0.974208398102895	13	108868060	F	II	LIG4	TSS1500	shore	TSS1500-shore	chr13:108867107-108867364	NA	NA
cg10172250	0.969455608513235	0.603752573376444	433.428613470246	1.89293020233008e-80	1.63814971129028e-75	174.254425850717	0.0175701124149523	0.987025720928188	0.969455608513235	19	37061383	R	II	ZNF529	5'UTR	shelf	5'UTR-shelf	chr19:37063892-37064749	NA	NA
cg14193678	-0.966942546203506	0.390688480946772	-432.735256457137	2.02888445244978e-80	1.63814971129028e-75	174.186976271864	0.97535141586052	0.00840886965701375	-0.966942546203507	3	44666490	R	II	ZNF197	TSS200	island	TSS200-island	chr3:44666477-44666820	NA	NA
cg00007324	0.952945937126926	0.603680294717627	429.285664596176	2.86975382024397e-80	1.93089950918205e-75	173.849627800748	0.0274804257571599	0.980426362884086	0.952945937126926	19	4047803	F	I	ZBTB7A	Body	island	Body-island	chr19:4047754-4048428	NA	NA	high-CpG:3998775-3998872	rs80178467
cg19199752	0.965022774377214	0.598474112381001	422.883211216288	5.50261004078065e-80	3.17348884533348e-75	173.215557395021	0.0149719697343139	0.979994744111528	0.965022774377214	21	45730236	R	I	PFKL	Body	island	Body-island	chr21:45730220-45730444	NA	NA
cg04549868	-0.93916595708342	0.406082441742117	-420.875705264868	6.76237524876376e-80	3.41252278069084e-75	173.014576589132	0.973950229746046	0.0347842726626251	-0.93916595708342	19	44124048	F	II	ZNF428	TSS200	island	TSS200-island	chr19:44123485-44124244	NA	NA
cg24710938	0.959457137032813	0.596037467393744	418.254106604486	8.86465564480953e-80	3.50169496912576e-75	172.75053258325	0.0159005938390196	0.975357730871832	0.959457137032813	13	36788861	R	I	SOHLH2	TSS200	island	TSS200-island	chr13:36788414-36789038	NA	NA
cg10436414	-0.934434346926081	0.381514344333664	-417.753907200233	9.33633425031301e-80	3.50169496912576e-75	172.699947790889	0.946521158754085	0.012086811828004	-0.934434346926081	1	87797883	F	II	LMO4	Body	island	Body-island	chr1:87797368-87797884	TRUE	NA
cg04842541	-0.958012404213282	0.399747449441371	-416.881166867316	1.02217201029995e-79	3.50169496912576e-75	172.611529662094	0.979010763616844	0.0209983594035619	-0.958012404213282	2	202316337	F	II	STRADB	TSS200	island	TSS200-island	chr2:202315853-202317008	NA	NA	high-CpG:202024225-202024595
cg05499262	-0.961318326574699	0.400326277795678	-416.706842588704	1.04086229937824e-79	3.50169496912576e-75	172.593844498344	0.981588521771077	0.0202701951963785	-0.961318326574699	2	222437089	R	I	EPHA4	TSS200	island	TSS200-island	chr2:222436034-222438941	NA	NA
cg17044768	-0.961607102372125	0.39614738948223	-415.197692009388	1.21802657675641e-79	3.78250657863537e-75	172.440403155181	0.977584242079329	0.0159771397072036	-0.961607102372126	5	138739971	R	II	SPATA24	TSS200	shore	TSS200-shore	chr5:138739492-138739912	NA	TRUE
cg27518043	-0.951835986407856	0.393262962449554	-412.197878646899	1.66758130618336e-79	4.80867318839548e-75	172.133585907496	0.968791698417095	0.0169557120092391	-0.951835986407856	1	38061151	R	II	GNL2	Body	shore	Body-shore	chr1:38061428-38061740	NA	NA
cg02288296	-0.955528626555728	0.398608635381689	-410.369018532019	2.02185776035031e-79	5.10148831786088e-75	171.945336065332	0.976370130508409	0.0208415039526804	-0.955528626555728	7	2354066	F	I	SNX8	1stExon	island	1stExon-island	chr7:2353629-2354075	NA	NA	high-CpG:2320536-2320612
cg23804261	0.954473578098911	0.596834302885941	409.197066655086	2.28854369804598e-79	5.13278394837249e-75	171.824222800186	0.0197107440354368	0.974184322134348	0.954473578098911	10	34871720	R	II	PARD3	Body	opensea	Body-opensea		NA	TRUE
cg06101274	-0.94928319976931	0.403189088801498	-408.555080131371	2.44963005763817e-79	5.20490948252071e-75	171.757717706734	0.977174279359686	0.0278910795903759	-0.94928319976931	16	19125772	F	I	ITPRIPL2	1stExon	island	1stExon-island	chr16:19125136-19126607	NA	NA
cg10075733	0.969302848205396	0.603952692323651	406.822258355275	2.94489137965061e-79	5.94436632102304e-75	171.577640995168	0.0178625980599234	0.98716544626532	0.969302848205396	9	94495746	F	II	ROR2	Body	island	Body-island	chr9:94495366-94495763	NA	NA
cg13591723	-0.958744807769492	0.39159950617652	-404.884131708696	3.62173861451529e-79	6.35704882978315e-75	171.375238127777	0.971305669013887	0.0125608612443957	-0.958744807769492	12	46765135	R	II	SLC38A2	5'UTR	island	5'UTR-island	chr12:46765134-46766633	NA	NA
cg10896886	-0.961082866782084	0.38984929469925	-404.224709712144	3.88673272014082e-79	6.53792169270788e-75	171.306133082729	0.970969167637254	0.00988630085517009	-0.961082866782084	7	152456700	R	II	ACTR3B	TSS200	shore	TSS200-shore	chr7:152456740-152457511	NA	NA
cg03997730	0.959949019290752	0.600751948168406	402.22539230468	4.81806866555029e-79	7.24589453101637e-75	171.095861114902	0.0203176574344628	0.980266676725214	0.959949019290752	16	1487180	R	I	CCDC154	Body	island	Body-island	chr16:1487017-1487260	NA	NA
cg21180178	-0.951977055959483	0.385485021047051	-402.11485163331	4.87578260323997e-79	7.24589453101637e-75	171.084202260958	0.961099054883017	0.00912199892353407	-0.951977055959483	1	10093010	F	II	UBE4B	TSS200	island	TSS200-island	chr1:10092532-10093404	NA	NA	high-CpG:10015577-10015864
cg23427565	-0.937724215469265	0.388572086878724	-401.834125080005	5.02555186975847e-79	7.24589453101637e-75	171.054578062153	0.95556812413921	0.0178439086699446	-0.937724215469265	19	10654418	R	II	ATG4D	TSS1500	island	TSS1500-island	chr19:10654228-10655042	NA	NA
cg14418275	0.955882081970408	0.598462584247839	401.238317441973	5.3592128302427e-79	7.46052322089237e-75	170.991629853741	0.020487371893639	0.976369453864047	0.955882081970408	11	66243281	F	I	PELI3	Body	island	Body-island	chr11:66243076-66243391	NA	NA
cg06430029	0.957875322805078	0.592683517149114	400.500630527966	5.80394953797649e-79	7.72172017603106e-75	170.913551168161	0.0135030894065087	0.971378412211587	0.957875322805078	2	85363190	F	II	TCF7L1	Body	shore	Body-shore	chr2:85359956-85362593	NA	TRUE
cg17475813	0.949996354369371	0.592338585722223	400.009754468015	6.120652989247e-79	7.72172017603106e-75	170.861509091719	0.0179221854058589	0.96791853977523	0.949996354369371	6	157430527	F	II	ARID1B	Body	opensea	Body-opensea		NA	TRUE
cg04943085	-0.961980457724188	0.396716294302479	-398.856851938674	6.93589643117102e-79	8.48506042587502e-75	170.739006954456	0.978378896647337	0.0163984389231491	-0.961980457724188	2	73340257	R	I	RAB11FIP5	TSS200	island	TSS200-island	chr2:73339292-73340733	NA	NA
cg06418531	-0.959337601201766	0.397937451048262	-397.748199616895	7.8247650879391e-79	9.29091893928421e-75	170.620844076182	0.978002047123748	0.0186644459219821	-0.959337601201766	5	177019065	R	II	TMED9	TSS200	island	TSS200-island	chr5:177019064-177019634	NA	NA
cg20548765	-0.965328321685021	0.392732438098938	-397.208254589336	8.29906568698255e-79	9.5725454608419e-75	170.563166108401	0.976419330280578	0.011091008595557	-0.965328321685021	14	73360764	F	II	DPF3	1stExon	island	1stExon-island	chr14:73358789-73360934	NA	NA
cg04514556	-0.957034432074553	0.396865399987863	-396.436724239	9.02836971351558e-79	1.00493993217483e-74	170.480602190473	0.975537382172477	0.0185029500979239	-0.957034432074553	3	71113948	F	II	FOXP1	Body	island	Body-island	chr3:71113896-71114102	TRUE	NA
cg25994616	0.940382084489351	0.601427652018967	396.254160267073	9.21033756919468e-79	1.00493993217483e-74	170.461039975546	0.0328245311649409	0.973206615654292	0.940382084489351	6	32166739	R	I	NOTCH4	Body	shelf	Body-shelf	chr6:32163292-32164383	NA	NA
cg12963850	-0.959099107732667	0.397362779151739	-395.490064256766	1.0013597391927e-78	1.06383141113228e-74	170.379059017947	0.977283169873816	0.0181840621411498	-0.959099107732667	22	42467094	R	I	NAGA	TSS1500	island	TSS1500-island	chr22:42466407-42467121	NA	NA
cg06545189	-0.959851174095955	0.392927402099532	-394.1238094649	1.16331722352933e-78	1.20420334963937e-74	170.23204328475	0.973302530622667	0.013451356526712	-0.959851174095955	10	75936595	R	I	ADK	5'UTR	island	5'UTR-island	chr10:75936217-75936726	NA	NA
cg06668844	-0.951065114427	0.392516823702553	-393.236416896201	1.28264731246172e-78	1.21458507737993e-74	170.136259745732	0.967579451030506	0.0165143366035063	-0.951065114427	19	35521630	F	I	SCN1B	5'UTR	island	5'UTR-island	chr19:35521162-35522051	NA	NA
cg07187135	-0.968388274524391	0.396845009763166	-393.200887700791	1.28767780742095e-78	1.21458507737993e-74	170.132419921844	0.982382105987217	0.0139938314628258	-0.968388274524391	1	235292131	F	I	TOMM20	5'UTR	island	5'UTR-island	chr1:235291740-235292387	NA	NA	high-CpG:233358744-233358880	rs11543202
cg17364076	-0.952140697195828	0.397712079219455	-392.981045840594	1.31925678767326e-78	1.21458507737993e-74	170.10865212631	0.973425058919258	0.0212843617234306	-0.952140697195828	19	46272468	F	II	SIX5	5'UTR	island	5'UTR-island	chr19:46270699-46275167	NA	NA
cg02614683	0.94587054619459	0.596960078414402	392.668719187732	1.365488713115e-78	1.21458507737993e-74	170.074860768452	0.0250383528083717	0.970908899002961	0.945870546194589	11	68153951	R	I	LRP5	Body	island	Body-island	chr11:68153809-68154192	NA	NA
cg18766882	-0.95018640574791	0.393600704573006	-392.596398331862	1.37642829802668e-78	1.21458507737993e-74	170.067032059534	0.968132019676394	0.0179456139284838	-0.95018640574791	1	231664214	F	II	TSNAX-DISC1	TSS200	island	TSS200-island	chr1:231663999-231664608	TRUE	NA
cg21069814	0.95324009932057	0.600491255652354	392.458388354935	1.39755381314098e-78	1.21458507737993e-74	170.052088196058	0.0241135211794514	0.977353620500022	0.95324009932057	3	47891476	R	I	DHX30	Body	island	Body-island	chr3:47891129-47891544	TRUE	TRUE
cg24367314	-0.957355740573778	0.39508838403373	-392.432488368278	1.40155520655633e-78	1.21458507737993e-74	170.049283085314	0.973954645776015	0.0165989052022365	-0.957355740573778	16	53536580	F	II	AKTIP	5'UTR	island	5'UTR-island	chr16:53536501-53537685	NA	NA
cg00770279	-0.944610547601656	0.386467607102939	-392.270868557028	1.42679068276906e-78	1.21458507737993e-74	170.031774248785	0.957627473094638	0.0130169254929817	-0.944610547601656	19	10679308	F	II	CDKN2D	Body	island	Body-island	chr19:10679134-10680036	NA	NA
cg08326109	-0.958350569393359	0.391354128796325	-392.087377498313	1.45600534082231e-78	1.21458507737993e-74	170.011886566133	0.970821914941148	0.0124713455477879	-0.95835056939336	19	49559792	R	II	CGB7	TSS1500	island	TSS1500-island	chr19:49559222-49560497	NA	NA
cg26649219	-0.967886364635512	0.402504888881451	-391.79221322494	1.5042903360357e-78	1.21458507737993e-74	169.979874056319	0.987738504707575	0.0198521400720624	-0.967886364635512	10	120924835	R	II	SFXN4	Body	island	Body-island	chr10:120924785-120925558	TRUE	TRUE
cg14125604	-0.944145052129993	0.391140420101893	-390.955506294394	1.65026603231518e-78	1.26204340078272e-74	169.888985777358	0.962018823715378	0.0178737715853844	-0.944145052129993	14	85998439	R	II	FLRT2	5'UTR	island	5'UTR-island	chr14:85997468-85998637	TRUE	NA
cg08121172	-0.959969616784347	0.396563969253506	-390.919560476291	1.65685262434102e-78	1.26204340078272e-74	169.885076411277	0.977010714285901	0.0170410975015547	-0.959969616784347	2	122407376	F	II	CLASP1	TSS1500	island	TSS1500-island	chr2:122406398-122407824	NA	NA	high-CpG:122123566-122124196
cg25230043	0.936947159265985	0.60117162929401	388.698669033589	2.1206815685278e-78	1.58543332219565e-74	169.642782198217	0.0346454399703914	0.971592599236376	0.936947159265985	8	644878	F	I	ERICH1	Body	opensea	Body-opensea		NA	NA		rs75667524	rs75568956
cg05191700	-0.95423269869502	0.391750623331781	-387.679964094414	2.37601028431322e-78	1.74402178881679e-74	169.531143115733	0.96872853417063	0.0144958354756099	-0.95423269869502	5	137688423	R	I	KDM3B	1stExon	island	1stExon-island	chr5:137688146-137689054	NA	NA	high-CpG:137716169-137716335
cg07897659	0.947699903971194	0.597505816159735	387.393866288836	2.45322701946267e-78	1.7484449973205e-74	169.499732912195	0.0244779672469204	0.972177871218115	0.947699903971194	22	50316901	F	I	CRELD2	Body	island	Body-island	chr22:50316783-50317011	NA	TRUE
cg13579661	0.947146666235656	0.595713304892415	387.337805883788	2.46865585306344e-78	1.7484449973205e-74	169.49357519949	0.0230199718196931	0.970166638055349	0.947146666235656	12	124270380	F	I	DNAH10	Body	shore	Body-shore	chr12:124272128-124272585	NA	NA		rs76470273
cg03156389	-0.921223393095799	0.376311244886274	-386.767428603449	2.6313932292488e-78	1.83157218344887e-74	169.430869841095	0.933330040711641	0.0121066476158413	-0.921223393095799	20	23330637	R	II	NXT1	TSS1500	island	TSS1500-island	chr20:23330636-23332046	NA	NA
cg10220806	0.952898172267685	0.593314188913161	386.539272118178	2.69952621138641e-78	1.84714852240707e-74	169.405759136725	0.0171432010303753	0.97004137329806	0.952898172267685	22	39174683	R	I	DNAL4	3'UTR	opensea	3'UTR-opensea		NA	NA
cg23327734	0.966277662409192	0.592836949421963	385.863297641486	2.91217901860104e-78	1.91102957794896e-74	169.33126798825	0.00857603726756841	0.97485369967676	0.966277662409192	10	102121420	F	II	SCD	3'UTR	opensea	3'UTR-opensea		NA	NA	low-CpG:102111361-102111482	rs61873072
cg16892046	-0.95778616557977	0.395688403131386	-385.794089933024	2.93489669073945e-78	1.91102957794896e-74	169.32363348193	0.974814921854038	0.0170287562742673	-0.95778616557977	8	119124311	R	I	EXT1	TSS1500	island	TSS1500-island	chr8:119123974-119124432	NA	NA
cg11157794	-0.951801538752601	0.390811296813279	-385.417395842615	3.06176623518257e-78	1.96199438334421e-74	169.282053325691	0.966319203966014	0.014517665213413	-0.951801538752601	17	42767284	R	I	CCDC43	TSS200	shore	TSS200-shore	chr17:42767006-42767253	NA	NA
cg06144381	-0.966287039268106	0.39024807269115	-384.967524023452	3.22066221918394e-78	2.02206934107186e-74	169.232338213517	0.974514654574191	0.00822761530608527	-0.966287039268106	19	13262847	F	II	IER2	5'UTR	island	5'UTR-island	chr19:13260562-13264924	NA	NA
cg18044385	-0.955937473603632	0.396771449034019	-384.871407844231	3.25569056691291e-78	2.02206934107186e-74	169.221708338993	0.974780154003656	0.0188426804000247	-0.955937473603632	19	920423	F	I	KISS1R	Body	island	Body-island	chr19:917034-920787	NA	NA
cg07912144	0.953887075299717	0.599234711534938	384.627380183338	3.34638506766574e-78	2.04284646100544e-74	169.194707474006	0.0224657822839466	0.976352857583663	0.953887075299717	18	77247106	R	I	NFATC1	Body	island	Body-island	chr18:77246356-77247889	NA	NA
cg03201274	-0.945067809601775	0.391410553940606	-384.168130273881	3.52414254223767e-78	2.08492590389994e-74	169.143842841423	0.962846903932378	0.0177790943306023	-0.945067809601775	1	27693242	F	II	MAP3K6	1stExon	island	1stExon-island	chr1:27692412-27693243	NA	NA
cg01122302	-0.95532034386495	0.392890418433041	-384.069722483002	3.56347270097115e-78	2.08492590389994e-74	169.13293507024	0.970525975188592	0.0152056313236416	-0.95532034386495	17	42392668	R	II	RUNDC3A	Body	island	Body-island	chr17:42392323-42393079	TRUE	TRUE
cg24135685	0.942314630411788	0.594621426797502	383.259605856906	3.90480685501385e-78	2.22296901667627e-74	169.04302502336	0.024849789804328	0.967164420216116	0.942314630411788	5	180217700	R	I	MGAT1	3'UTR	shore	3'UTR-shore	chr5:180219007-180219883	NA	NA
cg24883601	0.973092696120384	0.598782524169233	382.92381506885	4.05593061478978e-78	2.27417719542352e-74	169.005697528629	0.0104008939569082	0.983493590077292	0.973092696120384	2	240112434	F	II	HDAC4	Body	island	Body-island	chr2:240112234-240112435	NA	NA
cg14287603	-0.937915704015655	0.387299688597675	-381.98283632075	4.51211192505377e-78	2.46158266071308e-74	168.900907357199	0.954411509630397	0.016495805614742	-0.937915704015655	2	120771169	F	II	EPB41L5	5'UTR	shore	5'UTR-shore	chr2:120770397-120771151	NA	NA
cg18979581	-0.959790641714121	0.39796221137292	-381.023898431041	5.03118243882069e-78	2.6704033446321e-74	168.793830727573	0.978300738920993	0.0185100972068718	-0.959790641714121	8	9413415	R	I	TNKS	TSS200	island	TSS200-island	chr8:9413381-9414093	NA	NA	high-CpG:9450681-9451205
cg24971349	-0.967494597679908	0.397578398368658	-380.915943952565	5.09332405771194e-78	2.6704033446321e-74	168.781758175784	0.982575131849533	0.0150805341696241	-0.967494597679909	13	22244229	F	I	FGF9	TSS1500	island	TSS1500-island	chr13:22243259-22245362	NA	NA		rs79915947
cg04332613	-0.943475629740195	0.385631426882797	-380.515225162733	5.33093870773777e-78	2.75915034985217e-74	168.736913544372	0.956105063469892	0.0126294337296962	-0.943475629740195	20	43595021	F	I	STK4	TSS200	island	TSS200-island	chr20:43594894-43595244	TRUE	NA
cg02678141	0.952859341312901	0.598974050950168	380.117976416629	5.5777002678268e-78	2.85032486332095e-74	168.692407032393	0.0228265422493438	0.975685883562245	0.952859341312901	19	12760978	F	II	MAN2B1	Body	shore	Body-shore	chr19:12758975-12759210	NA	NA
cg03229959	-0.932720500607301	0.401639983886006	-379.92133561247	5.70414274573078e-78	2.87850294431342e-74	168.670357478366	0.965610519136932	0.0328900185296312	-0.932720500607301	8	38089560	R	II	DDHD2	5'UTR	island	5'UTR-island	chr8:38088735-38089956	NA	NA
cg10288784	-0.97060789586829	0.39333512113192	-379.662100261701	5.87532914170588e-78	2.89573296810057e-74	168.641270347905	0.980214313982514	0.00960641811422386	-0.97060789586829	9	133711284	F	II	ABL1	Body	island	Body-island	chr9:133710260-133711285	NA	NA
cg22587602	-0.952090847250981	0.406438934293478	-379.652537478107	5.88174352647456e-78	2.89573296810057e-74	168.640196960705	0.982121772166164	0.0300309249151839	-0.95209084725098	2	73520776	F	I	EGR4	5'UTR	island	5'UTR-island	chr2:73518364-73520986	NA	NA	high-CpG:73374176-73374315
cg09455096	-0.95184236905148	0.398885740826054	-379.409632895888	6.04710034858119e-78	2.93054314159046e-74	168.612922055621	0.974418336066484	0.0225759670150033	-0.951842369051481	2	61765470	R	II	XPO1	TSS200	island	TSS200-island	chr2:61765406-61766091	NA	NA	high-CpG:61618614-61619029
cg09799633	-0.945277900395174	0.388620949472723	-379.336759107285	6.09763080386514e-78	2.93054314159046e-74	168.604735648134	0.960184331107015	0.0149064307118405	-0.945277900395174	5	172199460	F	I	DUSP1	TSS1500	island	TSS1500-island	chr5:172197482-172199606	NA	NA		rs322381
cg10264187	-0.947755434077623	0.397962133886542	-378.347079961064	6.82825942451652e-78	3.16852428447505e-74	168.493390420003	0.971023559142779	0.0232681250651561	-0.947755434077623	11	47429713	R	II	SLC39A13	TSS1500	shore	TSS1500-shore	chr11:47429733-47430346	NA	NA	high-CpG:47386236-47386790
cg14228840	-0.962168326197527	0.39298012117591	-378.119295625596	7.00874563915273e-78	3.19957196125242e-74	168.46771886469	0.974756318411625	0.0125879922140973	-0.962168326197528	6	31371488	R	II	MICA	Body	island	Body-island	chr6:31370915-31371917	NA	NA
cg00701992	0.953260308688729	0.597778012026858	378.063521625082	7.05367765610865e-78	3.19957196125242e-74	168.461430535582	0.0213880579359988	0.974648366624728	0.953260308688729	19	7621749	F	I	PNPLA6	Body	island	Body-island	chr19:7621639-7622262	NA	NA
cg15015913	0.945696710551433	0.594426991482075	377.807925059156	7.26338913664791e-78	3.21343113228756e-74	168.432600120484	0.0226103757998135	0.968307086351247	0.945696710551433	1	17282008	R	I	CROCC	Body	island	Body-island	chr1:17281818-17282056	NA	NA
cg05689415	0.955212570495886	0.597973545647314	377.67994328001	7.37078139221007e-78	3.21343113228756e-74	168.418156331981	0.020403154184685	0.975615724680571	0.955212570495886	2	234386055	R	I	USP40	Body	shore	Body-shore	chr2:234385358-234385730	NA	NA
cg24586653	-0.953186334840634	0.401104164622132	-377.663348628175	7.38482480430825e-78	3.21343113228756e-74	168.416283104523	0.977449390339725	0.024263055499091	-0.953186334840634	17	1389103	F	I	MYO1C	TSS200	island	TSS200-island	chr17:1388686-1389730	NA	NA	high-CpG:1335763-1336093
cg03637703	0.934523489474702	0.608951236186689	377.613104533912	7.4275115812886e-78	3.21343113228756e-74	168.410610941214	0.04389052162059	0.978414011095292	0.934523489474702	17	78617738	R	II	RPTOR	Body	opensea	Body-opensea		NA	NA
cg26272614	-0.956961732544419	0.399679900513249	-377.324945808894	7.67725071716121e-78	3.25825303058825e-74	168.378064401603	0.978307924842433	0.0213461922980137	-0.956961732544419	11	117198576	R	I	CEP164	1stExon	island	1stExon-island	chr11:117198423-117198950	NA	NA	high-CpG:116703760-116704076
cg05315276	0.950441799834252	0.603432311694439	377.153858357304	7.82957590914593e-78	3.25825303058825e-74	168.358728011972	0.0287465722597751	0.979188372094027	0.950441799834252	14	52981335	R	II	TXNDC16	Body	opensea	Body-opensea		NA	TRUE
cg03025283	-0.961074878824514	0.398341844182501	-377.106982433926	7.87184840131139e-78	3.25825303058825e-74	168.353428425341	0.979456887192672	0.0183820083681586	-0.961074878824513	13	27825526	R	II	RPL21	TSS200	island	TSS200-island	chr13:27825351-27826049	TRUE	NA	high-CpG:26723444-26723796
cg25973092	-0.95568950512906	0.391211731316925	-377.031435092027	7.94046867517483e-78	3.25825303058825e-74	168.344885882731	0.969070501860078	0.0133809967310174	-0.95568950512906	1	28585837	R	II	SESN2	TSS200	island	TSS200-island	chr1:28585831-28587249	NA	NA
cg22114222	-0.956028628526044	0.389719269885579	-376.977178471315	7.99012774185825e-78	3.25825303058825e-74	168.338749660336	0.967783091785047	0.011754463259003	-0.956028628526044	3	156392417	R	II	TIPARP	1stExon	island	1stExon-island	chr3:156391811-156393607	NA	NA	high-CpG:157875069-157875129
cg23979451	-0.939258689865015	0.410888908161813	-375.658184251684	9.30027980863257e-78	3.70914849381915e-74	168.189283501359	0.978812767149961	0.0395540772849463	-0.939258689865015	1	22379950	R	I	CDC42	5'UTR	island	5'UTR-island	chr1:22379009-22380029	NA	NA
cg10782633	0.963488142375942	0.600320342047549	375.592056633855	9.37147848240315e-78	3.70914849381915e-74	168.181775189825	0.0177461164248863	0.981234258800829	0.963488142375942	1	1027572	R	I	C1orf159	5'UTR	island	5'UTR-island	chr1:1027509-1027730	TRUE	NA
cg04871330	-0.956748069919797	0.397402581483928	-375.03957097807	9.98856159402656e-78	3.89206425691206e-74	168.118988878058	0.975901414458689	0.0191533445388917	-0.956748069919797	2	47142885	F	I	MCFD2	5'UTR	island	5'UTR-island	chr2:47142466-47143261	NA	NA	high-CpG:46996384-46996531
cg26424993	0.94049588369063	0.599038318698738	374.923968030809	1.01228551146194e-77	3.89206425691206e-74	168.105838800028	0.0303663890253343	0.970862272715964	0.94049588369063	15	75012169	R	II	CYP1A1	3'UTR	opensea	3'UTR-opensea		NA	NA
cg02092882	-0.959867194318758	0.398105149627787	-374.606481993822	1.05012557068105e-77	3.97723846028084e-74	168.069701673247	0.978489964797269	0.0186227704785109	-0.959867194318758	4	87855959	F	II	AFF1	TSS200	island	TSS200-island	chr4:87855873-87857204	NA	NA
cg21911557	-0.949298846916221	0.396735021926485	-374.526048557648	1.05993989861736e-77	3.97723846028084e-74	168.060541295996	0.970729673550247	0.0214308266340259	-0.949298846916221	1	92764775	R	I	RPAP2	Body	island	Body-island	chr1:92764173-92764926	NA	NA
cg11775528	-0.962185749818385	0.397572048261427	-374.42082490528	1.07292093159424e-77	3.97723846028084e-74	168.04855442717	0.979358780709752	0.0171730308913678	-0.962185749818385	17	43298763	F	I	FMNL1	TSS1500	island	TSS1500-island	chr17:43298725-43299640	TRUE	NA
cg07118078	-0.954092939746973	0.389010060235179	-374.413379217796	1.07384561617859e-77	3.97723846028084e-74	168.047706092194	0.965903465663581	0.0118105259166079	-0.954092939746973	1	23345725	F	II	KDM1A	TSS1500	shore	TSS1500-shore	chr1:23345814-23346677	NA	NA
cg19927780	-0.962721843122508	0.398408695905087	-373.918677073878	1.13714616130368e-77	4.17339877583114e-74	167.991300862702	0.980519577793115	0.017797734670607	-0.962721843122508	1	90286561	F	I	LRRC8D	TSS1500	island	TSS1500-island	chr1:90286189-90287222	NA	NA	high-CpG:90059057-90060174
cg24232053	0.936397733069128	0.605673528556803	373.440263413934	1.20199599763156e-77	4.33262676978433e-74	167.936676533451	0.0394795504219811	0.97587728349111	0.936397733069129	12	121177221	R	I	ACADS	Body	island	Body-island	chr12:121177115-121177341	NA	NA
cg17377491	-0.956419027453428	0.396013267554481	-373.243677002983	1.22972928233691e-77	4.34837980220438e-74	167.914208895597	0.974313144619344	0.0178941171659163	-0.956419027453428	11	112096999	R	II	PTS	TSS200	shore	TSS200-shore	chr11:112097022-112097547	NA	NA
cg19291606	-0.953802033947318	0.403173251949722	-373.235255485572	1.230931860843e-77	4.34837980220438e-74	167.913246126103	0.9798907608481	0.0260887269007824	-0.953802033947318	4	146102083	R	I	OTUD4	TSS1500	shore	TSS1500-shore	chr4:146100754-146102055	NA	NA
cg13399569	-0.96065370836361	0.390694478595729	-373.106621478004	1.24945085682366e-77	4.34837980220438e-74	167.898537456125	0.971554860396982	0.0109011520333719	-0.96065370836361	15	59040869	R	II	ADAM10	Body	shore	Body-shore	chr15:59041081-59042283	NA	NA
cg08940001	-0.956578434533128	0.393198236375539	-372.913348367737	1.2778131983221e-77	4.40907805858993e-74	167.87642738097	0.9715944991165	0.0150160645833724	-0.956578434533128	2	27193211	R	II	MAPRE3	TSS1500	shore	TSS1500-shore	chr2:27193273-27193864	NA	NA
cg10374962	0.971745435234685	0.595504698078209	372.800864970647	1.29462223802021e-77	4.42922084613919e-74	167.863553830181	0.00793769072700408	0.979683125961689	0.971745435234685	7	1011985	F	II	COX19	Body	shelf	Body-shelf	chr7:1014698-1015239	NA	NA		rs35588238
cg08260549	-0.953381977663318	0.399284621352291	-372.603294096837	1.32469607194445e-77	4.49402585812167e-74	167.840932050878	0.975748142730112	0.0223661650667936	-0.953381977663318	8	21777063	F	I	XPO7	TSS200	island	TSS200-island	chr8:21776842-21777942	NA	NA
cg25945374	-0.941328245469143	0.38828569811868	-372.486468494778	1.34281436398962e-77	4.51752965369297e-74	167.827549510734	0.957460916309324	0.0161326708401814	-0.941328245469143	8	136468992	F	II	KHDRBS3	TSS1500	island	TSS1500-island	chr8:136468939-136470342	NA	NA
cg02033258	-0.947111619414992	0.404904362573879	-372.29193375702	1.37354897260834e-77	4.5827383064859e-74	167.805255276373	0.977576504545735	0.0304648851307426	-0.947111619414992	5	131593261	R	I	PDLIM4	TSS200	island	TSS200-island	chr5:131593039-131593813	TRUE	NA	high-CpG:131621081-131621290
cg17054710	-0.967453747766328	0.395850210869798	-371.569639628355	1.49410262682214e-77	4.90389991192266e-74	167.722368772478	0.980822244402927	0.0133684966365986	-0.967453747766328	3	33759891	R	II	CLASP2	TSS200	island	TSS200-island	chr3:33759206-33759911	NA	NA
cg01805784	-0.940011735206894	0.403459248359253	-371.050195296953	1.58744880850514e-77	5.08030009505192e-74	167.662653233695	0.971838437089002	0.0318267018821085	-0.940011735206894	5	176873808	F	I	PRR7	1stExon	island	1stExon-island	chr5:176873349-176874737	NA	NA	high-CpG:176806403-176806449
cg03806238	-0.942147443174124	0.393135025851961	-370.992470593308	1.5981841089493e-77	5.08030009505192e-74	167.656011640044	0.962805572887478	0.0206581297133541	-0.942147443174124	12	129454105	R	II	GLT1D1	Body	opensea	Body-opensea		TRUE	TRUE
cg07413150	0.949837139838711	0.591048318975539	370.173123891926	1.75882662764492e-77	5.4673954747961e-74	167.561620869517	0.0167281879102719	0.966565327748982	0.949837139838711	5	176918920	R	I	PDLIM7	Body	island	Body-island	chr5:176918574-176919659	TRUE	NA
cg18745670	0.946573986815369	0.595192596299731	370.164574245864	1.76058728662989e-77	5.4673954747961e-74	167.560634747975	0.0228455345043914	0.969419521319761	0.946573986815369	11	64677356	F	I	ATG2A	Body	opensea	Body-opensea		NA	NA		rs2285347
cg10706293	0.937649917928232	0.582733615321641	369.640902809447	1.87193996823069e-77	5.72511567238264e-74	167.500187538328	0.0157825021557339	0.953432420083966	0.937649917928232	17	20920717	R	I	USP22	Body	opensea	Body-opensea		NA	NA
cg04539057	0.96001123659971	0.596943974243364	369.40508094341	1.92441319454565e-77	5.75360885324011e-74	167.472936705515	0.0164720637412142	0.976483300340924	0.96001123659971	11	1031985	R	I	MUC6	Body	shore	Body-shore	chr11:1033084-1033356	NA	NA
cg23838531	-0.950772391061083	0.400685361271615	-369.338272503401	1.93955071244366e-77	5.75360885324011e-74	167.465213141209	0.975570993075991	0.0247986020149078	-0.950772391061083	17	15902837	F	I	TTC19	1stExon	island	1stExon-island	chr17:15902500-15903688	NA	NA	high-CpG:15843498-15843932
cg07601672	-0.952739077688107	0.393922339072667	-369.310342796031	1.94591510929852e-77	5.75360885324011e-74	167.461983810327	0.969997130232918	0.0172580525448112	-0.952739077688107	11	27384696	R	I	CCDC34	1stExon	island	1stExon-island	chr11:27384359-27384870	NA	NA	high-CpG:27341261-27341426
cg02737738	0.953488952507208	0.600517586631784	369.300222919816	1.94822641505358e-77	5.75360885324011e-74	167.460813650053	0.0239893827902166	0.977478335297424	0.953488952507208	7	70157145	F	II	AUTS2	Body	shore	Body-shore	chr7:70158760-70160687	NA	NA
cg12193099	-0.951662412417811	0.389361703158432	-369.281473418181	1.95251608937644e-77	5.75360885324011e-74	167.458645556189	0.964785487411062	0.0131230749932515	-0.951662412417811	6	169654018	R	II	THBS2	5'UTR	opensea	5'UTR-opensea		TRUE	TRUE	low-CpG:169395833-169396142
cg03601098	-0.936475391170305	0.407043360763267	-368.777503915054	2.07151240030104e-77	6.06002939556764e-74	167.400324905484	0.973284294959266	0.0368089037889603	-0.936475391170306	7	127228532	F	I	ARF5	1stExon	island	1stExon-island	chr7:127227758-127229039	NA	NA
cg08085917	0.941112588231231	0.604545744001512	368.648506027634	2.1031470106628e-77	6.10831057722047e-74	167.385383201618	0.0355009232105348	0.976613511441766	0.941112588231231	12	133147010	F	I	FBRSL1	Body	island	Body-island	chr12:133146517-133148261	NA	NA
cg21201659	-0.952725971137577	0.392512705813311	-368.457964238199	2.15078105980131e-77	6.20203835220862e-74	167.363302668363	0.968579572082544	0.0158536009449669	-0.952725971137577	10	121652288	R	I	SEC23IP	1stExon	island	1stExon-island	chr10:121652003-121652507	NA	NA
cg24642196	-0.951790039895924	0.395866481296203	-368.148443149245	2.23052462920491e-77	6.38637167718034e-74	167.327408366068	0.971367435651878	0.0195773957559539	-0.951790039895924	1	161136063	F	I	PPOX	TSS200	island	TSS200-island	chr1:161136001-161136686	NA	NA
cg22975920	0.945077974278213	0.59444938248062	367.722843985742	2.34514120444852e-77	6.66725295932604e-74	167.277999959973	0.0230068864054221	0.968084860683635	0.945077974278213	8	144398248	R	I	TOP1MT	Body	shore	Body-shore	chr8:144399189-144399391	TRUE	NA
cg25893515	-0.949266970438615	0.390226045595161	-367.449394621598	2.42194596176955e-77	6.83745831040629e-74	167.246222489986	0.964201423069672	0.0149344526310574	-0.949266970438615	4	99916376	R	II	METAP1	TSS1500	island	TSS1500-island	chr4:99916375-99917569	NA	NA
cg02052242	0.963096364301902	0.596506007884534	366.94304535101	2.57103203520461e-77	7.14645416016008e-74	167.187312829639	0.014168671329896	0.977265035631797	0.963096364301901	12	3281658	F	I	TSPAN9	5'UTR	opensea	5'UTR-opensea		NA	NA
cg13159559	-0.953364557993971	0.393982379503008	-366.881831059973	2.58968090333252e-77	7.14645416016008e-74	167.180185139152	0.970435368057502	0.0170708100635306	-0.953364557993971	7	6312441	R	II	CYTH3	TSS200	island	TSS200-island	chr7:6311322-6312526	NA	NA
cg06472554	-0.95622467456071	0.404055528050881	-366.848087309624	2.60002001230134e-77	7.14645416016008e-74	167.176255528072	0.98223788941317	0.0260132148524609	-0.956224674560709	13	30002475	F	II	MTUS2	TSS1500	opensea	TSS1500-opensea		TRUE	TRUE		rs9551677
cg12775613	0.968643197014815	0.597856894698449	366.712002164914	2.64214702934083e-77	7.20711655928445e-74	167.160403871688	0.0121656592941422	0.980808856308957	0.968643197014815	3	88040034	R	II	HTR1F	Body	opensea	Body-opensea		NA	NA
cg16828585	0.956436456900545	0.593379960553444	366.33676681187	2.76196108079456e-77	7.47756052574171e-74	167.116662527823	0.015069544753115	0.97150600165366	0.956436456900545	10	8051100	F	I	TAF3	Body	opensea	Body-opensea		NA	NA
cg12101626	0.930463698374379	0.595517600343877	366.213825025183	2.80241442921107e-77	7.47756052574171e-74	167.1023207128	0.0329116431872755	0.963375341561654	0.930463698374379	19	2762698	F	I	SGTA	Body	shore	Body-shore	chr19:2761665-2761909	NA	NA		rs73516491
cg23353893	-0.924694882653748	0.397759014687251	-366.181086030038	2.81328888111613e-77	7.47756052574171e-74	167.09850066491	0.956876850710447	0.0321819680566993	-0.924694882653748	6	152958133	F	I	SYNE1	5'UTR	island	5'UTR-island	chr6:152957810-152958472	TRUE	NA
cg03067462	-0.946615561498698	0.401268291080965	-366.159673607887	2.82042448646547e-77	7.47756052574171e-74	167.096002025109	0.973640491056922	0.0270249295582234	-0.946615561498698	11	2422131	F	I	TSSC4	TSS1500	island	TSS1500-island	chr11:2421040-2422474	NA	NA
cg15516191	0.93288563098017	0.580830470965586	366.119376188658	2.83390369856971e-77	7.47756052574171e-74	167.09129924916	0.0167600894426927	0.949645720422863	0.93288563098017	11	66475181	F	I	SPTBN2	Body	opensea	Body-opensea		NA	NA		rs35463342
cg05754408	-0.966868650335132	0.398856738891955	-365.844080407689	2.92776874307604e-77	7.62555313523224e-74	167.059156934994	0.983474992582965	0.0166063422478331	-0.966868650335132	12	133562923	R	I	ZNF26	TSS200	island	TSS200-island	chr12:133562710-133563453	NA	NA
cg12461125	-0.928506753560908	0.380857955020133	-365.646195081955	2.99719993477041e-77	7.72442231264835e-74	167.036036716215	0.942280643219752	0.0137738896588442	-0.928506753560908	1	44496257	F	II	SLC6A9	5'UTR	island	5'UTR-island	chr1:44495629-44497112	NA	NA
cg12798118	-0.939928072953643	0.392648541630632	-365.627077607474	3.00399622272042e-77	7.72442231264835e-74	167.033802388615	0.960977143881672	0.0210490709280285	-0.939928072953643	17	15166031	F	I	PMP22	TSS200	island	TSS200-island	chr17:15165796-15166506	NA	NA
cg19839588	-0.94581572336275	0.406503104877137	-365.569263614503	3.02464526926486e-77	7.72829409948803e-74	167.027044699217	0.978391681794148	0.0325759584313984	-0.94581572336275	6	42419466	R	II	TRERF1	5'UTR	shore	5'UTR-shore	chr6:42419510-42419743	NA	NA
cg02767470	0.949697875538637	0.582164035733723	365.428308675262	3.07560003152496e-77	7.80906454042042e-74	167.010564137685	0.00792811098943086	0.957625986528068	0.949697875538637	2	152663031	R	II	ARL5A	Body	opensea	Body-opensea		NA	NA
cg00629941	-0.959593813585948	0.39574649656352	-365.145623316982	3.1804533038484e-77	8.00003676431699e-74	166.977491820608	0.975966011755024	0.0163721981690756	-0.959593813585948	15	75287862	R	I	SCAMP5	TSS200	island	TSS200-island	chr15:75287694-75288699	NA	NA	high-CpG:73074882-73075038
cg05753675	-0.950475520347121	0.389455195622208	-365.119178698201	3.1904473270343e-77	8.00003676431699e-74	166.974396572987	0.964161324204189	0.0136858038570675	-0.950475520347121	7	5821294	F	I	RNF216	TSS200	island	TSS200-island	chr7:5820472-5821444	NA	NA	high-CpG:5787612-5787867
cg00130799	0.937658066194333	0.594472674567931	364.575181406042	3.40332065969443e-77	8.42910658627767e-74	166.910670337986	0.0275166345434504	0.965174700737783	0.937658066194333	3	184100192	R	II	CHRD	Body	shore	Body-shore	chr3:184099095-184099582	NA	NA
cg07123132	-0.96076779544446	0.397268459628451	-364.477598325114	3.44301709302714e-77	8.47542744862627e-74	166.899228259367	0.978197824315799	0.0174300288713393	-0.96076779544446	1	92546040	R	II	BTBD8	1stExon	island	1stExon-island	chr1:92545819-92546480	NA	NA
cg05317498	0.956321578794831	0.594669777709213	364.396415211594	3.47640290698427e-77	8.50574659618121e-74	166.889706655479	0.0164288230890827	0.972750401883913	0.956321578794831	16	1425256	F	I	UNKL	5'UTR	island	5'UTR-island	chr16:1425047-1425604	NA	NA
cg03401324	-0.947549251414679	0.392601442784778	-364.261663948385	3.53255103834816e-77	8.59105772312302e-74	166.873897269693	0.965538199454119	0.0179889480394397	-0.947549251414679	6	150184916	F	I	LRP11	1stExon	island	1stExon-island	chr6:150184344-150185505	NA	NA
cg07546062	0.93941112900067	0.595118964632997	364.178098086444	3.56783651406261e-77	8.62491362624356e-74	166.864089949731	0.0271029331442204	0.96651406214489	0.93941112900067	14	72925007	R	II	RGS6	Body	opensea	Body-opensea		NA	NA
cg24036510	-0.946621765975906	0.408916531732631	-363.786560030986	3.73802839887585e-77	8.79843994768403e-74	166.818106797892	0.981292483252947	0.0346707172770407	-0.946621765975906	1	100817875	R	II	CDC14A	TSS200	island	TSS200-island	chr1:100817709-100818899	NA	NA
cg24969942	-0.965631794249785	0.400695913655242	-363.77111193434	3.7449111421949e-77	8.79843994768403e-74	166.816291451048	0.984566300876042	0.0189345066262569	-0.965631794249785	10	61468728	F	I	SLC16A9	5'UTR	island	5'UTR-island	chr10:61468610-61469999	TRUE	NA		rs34093397
cg22868225	0.957288784574041	0.588197837197817	363.74622471066	3.75602667392107e-77	8.79843994768403e-74	166.813366713805	0.00937206047862932	0.966660845052671	0.957288784574042	1	2015815	F	I	PRKCZ	Body	opensea	Body-opensea		NA	NA
cg21288778	-0.957694304643607	0.391810017523591	-363.616629642457	3.81445644224162e-77	8.79843994768403e-74	166.79813328798	0.970880992424376	0.0131866877807691	-0.957694304643607	18	268031	R	I	THOC1	1stExon	island	1stExon-island	chr18:267710-268382	NA	NA	high-CpG:257987-258079
cg01861031	-0.939688980373945	0.40371456840897	-363.613604885914	3.81583124750989e-77	8.79843994768403e-74	166.79777766954	0.971898603053681	0.0322096226797355	-0.939688980373945	19	17326121	R	I	USE1	TSS200	island	TSS200-island	chr19:17326114-17326551	NA	TRUE
cg09320337	0.945366708242629	0.591260294820567	363.603315026742	3.82051196702365e-77	8.79843994768403e-74	166.796567874531	0.0196432154180467	0.965009923660676	0.945366708242629	8	146033038	F	I	ZNF517	Body	island	Body-island	chr8:146032710-146033843	NA	NA
cg02261174	0.954699988100426	0.594020146773866	363.56987144087	3.83576561910591e-77	8.79843994768403e-74	166.792635606214	0.0167596888526783	0.971459676953104	0.954699988100426	19	52216726	F	I	HAS1	Body	island	Body-island	chr19:52216659-52217389	NA	NA
cg16121929	-0.95956489493289	0.400550612417679	-363.474332262564	3.87968528410823e-77	8.84890455927391e-74	166.781400058429	0.980752641911984	0.0211877469790948	-0.95956489493289	17	65373724	F	I	PITPNC1	TSS200	island	TSS200-island	chr17:65373224-65375131	NA	NA
cg12999837	-0.958436600644614	0.390872681578852	-363.289168420627	3.9662763798256e-77	8.99558167679917e-74	166.759615518296	0.970392486619782	0.0119558859751676	-0.958436600644614	17	73267436	F	I	MIF4GD	TSS200	island	TSS200-island	chr17:73266340-73268052	NA	NA		rs8079345
cg04059835	-0.954765940349721	0.39434414536581	-363.17478063472	4.02075495376497e-77	9.06819508446702e-74	166.746151849037	0.971644481391223	0.016878541041502	-0.954765940349721	3	128598095	F	II	ACAD9	TSS1500	shore	TSS1500-shore	chr3:128598176-128598703	NA	NA
cg15381098	-0.955021057345288	0.39399051462789	-362.850228733159	4.17953236334795e-77	9.37207381994876e-74	166.707926733556	0.97144510744132	0.016424050096032	-0.955021057345288	15	83378639	R	I	AP3B2	TSS200	island	TSS200-island	chr15:83378007-83379068	NA	NA	high-CpG:81175369-81175931
cg15055808	-0.95112001535296	0.394289057767281	-362.805480088612	4.20192209055262e-77	9.37207381994876e-74	166.702653452694	0.969384881003955	0.018264865650995	-0.95112001535296	19	40030247	R	II	EID2	1stExon	island	1stExon-island	chr19:40030126-40030410	NA	NA
cg02222066	0.949721784167535	0.589305297498474	362.582911998809	4.31511952392609e-77	9.57167009695402e-74	166.676415187785	0.0150549163739179	0.964776700541453	0.949721784167535	17	76672617	R	II	CYTH1	Body	opensea	Body-opensea		NA	NA
cg10451314	0.952105628468687	0.595717679575664	362.503661929806	4.35617503268735e-77	9.59646712320167e-74	166.667068339512	0.020025904222504	0.972131532691191	0.952105628468687	10	7344073	R	II	SFMBT2	Body	opensea	Body-opensea		NA	TRUE
cg19471376	-0.952493755299584	0.392649735177496	-362.469797226279	4.37384031158515e-77	9.59646712320167e-74	166.663073629127	0.968576191870268	0.016082436570684	-0.952493755299584	17	900228	R	II	TIMM22	TSS200	island	TSS200-island	chr17:899842-900763	NA	NA
cg07095264	-0.944661144223839	0.392018117471027	-362.412090436932	4.40411167781136e-77	9.61065250331995e-74	166.656265565355	0.963208576769162	0.0185474325453229	-0.944661144223839	16	66878426	F	I	CA7	TSS1500	island	TSS1500-island	chr16:66878172-66879072	TRUE	NA
cg03248196	-0.942868922418686	0.391877504363966	-361.936551926179	4.6618723550775e-77	1.01184435637165e-73	166.600118855953	0.961984294663637	0.0191153722449507	-0.942868922418686	12	48214108	R	II	HDAC7	TSS1500	island	TSS1500-island	chr12:48213109-48214188	NA	NA
cg20066120	-0.936683993057486	0.384206512902466	-361.579258692837	4.86565687834835e-77	1.04736189647295e-73	166.557881402895	0.950573578472108	0.0138895854146226	-0.936683993057486	12	120554733	F	I	RAB35	TSS200	island	TSS200-island	chr12:120554162-120555224	NA	NA
cg02379684	0.945118599056648	0.601849187886064	361.55913927363	4.87739961251391e-77	1.04736189647295e-73	166.555501656607	0.0303821279913459	0.975500727047994	0.945118599056649	5	154181831	F	I	LARP1	Body	opensea	Body-opensea		NA	NA	low-CpG:154162017-154162117
cg26785025	0.944652451841758	0.57782003382929	361.415876766131	4.9618576630023e-77	1.05986067278184e-73	166.538552319842	0.00663483039008796	0.951287282231846	0.944652451841758	8	106399822	R	I	ZFPM2	Body	opensea	Body-opensea		NA	NA
cg12765972	0.953487270231342	0.602836782531741	361.016882139359	5.20505328617756e-77	1.09091587522056e-73	166.491309514932	0.0263095958802325	0.979796866111574	0.953487270231341	4	123300510	R	I	ADAD1	5'UTR	island	5'UTR-island	chr4:123300407-123300805	NA	NA
cg27309282	0.958017852057978	0.597175673190967	360.883722605872	5.28890358514006e-77	1.09091587522056e-73	166.475530386561	0.017909064969864	0.975926917027842	0.958017852057978	4	1016081	F	I	FGFRL1	Body	shore	Body-shore	chr4:1017524-1018938	NA	NA
cg17621241	0.945608949871541	0.592046234788394	360.847200844457	5.31214186916317e-77	1.09091587522056e-73	166.471201545899	0.0202826837032765	0.965891633574817	0.945608949871541	13	113622038	R	II	MCF2L	TSS1500	shore	TSS1500-shore	chr13:113622737-113623660	NA	NA
cg06554542	-0.946888138488088	0.397679901087382	-360.82952564286	5.32342583652132e-77	1.09091587522056e-73	166.469106376573	0.970216915056923	0.0233287765688356	-0.946888138488088	12	102224375	F	II	GNPTAB	1stExon	island	1stExon-island	chr12:102224262-102224614	NA	NA
cg08849126	-0.941532892273408	0.386877016320452	-360.761380028866	5.36716047675657e-77	1.09432336090402e-73	166.461027557593	0.956175974439256	0.0146430821658487	-0.941532892273408	12	13044370	R	II	GPRC5A	1stExon	island	1stExon-island	chr12:13044042-13044667	NA	NA
cg19120251	0.948635842501177	0.59327668656901	360.245846364503	5.71015935193734e-77	1.13126606250842e-73	166.399856955658	0.0196829213357402	0.968318763836917	0.948635842501177	10	105598517	R	I	SH3PXD2A	Body	opensea	Body-opensea		NA	TRUE
cg18927317	-0.953998118036763	0.403251548188595	-360.206326694407	5.73736116923058e-77	1.13126606250842e-73	166.395163891838	0.980087619559661	0.0260895015228978	-0.953998118036763	7	75987610	F	I	YWHAG	Body	island	Body-island	chr7:75987606-75988977	NA	NA
cg14552663	-0.927179588796748	0.380551461754642	-360.194152311672	5.74576761171724e-77	1.13126606250842e-73	166.393718041277	0.941171678236397	0.0139920894396488	-0.927179588796748	20	49347896	R	I	PARD6B	TSS200	island	TSS200-island	chr20:49347365-49348659	NA	NA	high-CpG:48781234-48781495
cg23309257	-0.95545086818724	0.398632503167819	-360.157802378205	5.77094239452588e-77	1.13126606250842e-73	166.389400750056	0.976346981606615	0.0208961134193756	-0.95545086818724	8	144679350	F	I	EEF1D	5'UTR	island	5'UTR-island	chr8:144679237-144681851	NA	NA	high-CpG:144750448-144750773
cg19490899	0.956430557381009	0.594605094624681	360.155525032402	5.77252336166414e-77	1.13126606250842e-73	166.38913025359	0.016298245975699	0.972728803356708	0.956430557381009	6	52855923	R	II	GSTA4	Body	shelf	Body-shelf	chr6:52859565-52859767	NA	NA
cg23951618	-0.958700258314086	0.393289552803976	-359.649518010886	6.13502395632908e-77	1.1904955287669e-73	166.328982850957	0.97296877876133	0.0142685204472445	-0.958700258314086	1	205782099	F	I	SLC41A1	1stExon	island	1stExon-island	chr1:205781870-205783010	NA	NA	high-CpG:204048679-204049195
cg03920169	-0.955529155891437	0.396029370625867	-359.611448576186	6.163221482716e-77	1.1904955287669e-73	166.324454004161	0.973791185816038	0.0182620299246013	-0.955529155891437	12	6677409	F	I	NOP2	5'UTR	island	5'UTR-island	chr12:6676999-6677755	NA	NA
cg08702399	-0.948610019355838	0.403518789396594	-359.545007380271	6.21275164339635e-77	1.19434825128601e-73	166.316548745558	0.977096940635008	0.0284869212791698	-0.948610019355838	1	44820996	F	I	ERI3	TSS200	island	TSS200-island	chr1:44820657-44821113	NA	NA
cg21934012	-0.941312133477509	0.393515750985316	-359.410061714232	6.31460743097351e-77	1.20118514125778e-73	166.300487931292	0.962681227041485	0.0213690935639754	-0.94131213347751	5	137090202	F	I	HNRNPA0	TSS200	island	TSS200-island	chr5:137089253-137090878	NA	NA
cg22023797	-0.945641370278766	0.392761720640722	-359.408140612057	6.31606973116123e-77	1.20118514125778e-73	166.300259241159	0.964544874762767	0.0189035044840008	-0.945641370278766	6	32163552	F	I	GPSM3	TSS1500	island	TSS1500-island	chr6:32163292-32164383	NA	NA
cg20899354	-0.939280949381848	0.391162317130551	-359.379937308304	6.33757737883929e-77	1.20118514125778e-73	166.296901738249	0.959099635361436	0.0198186859795877	-0.939280949381848	3	25469392	F	I	RARB	TSS1500	opensea	TSS1500-opensea		NA	NA
cg24352938	-0.945268560741235	0.393066622927081	-359.148135627472	6.51721111780064e-77	1.22945969567007e-73	166.269295902721	0.964624357328758	0.019355796587523	-0.945268560741235	1	200008808	F	I	NR5A2	Body	island	Body-island	chr1:200008392-200009047	TRUE	NA
cg12502759	-0.955643961481618	0.395598783754521	-359.075218648073	6.57478832503268e-77	1.23455259085301e-73	166.260608103061	0.973430016278291	0.0177860547966723	-0.955643961481618	12	99039019	R	I	APAF1	TSS200	island	TSS200-island	chr12:99038272-99039483	NA	NA	high-CpG:97563112-97563204
cg00203617	-0.948957532154043	0.391931341853458	-358.986383032868	6.64563915767928e-77	1.24207918862464e-73	166.250021106957	0.965719617109391	0.0167620849553484	-0.948957532154043	12	109915424	R	II	KCTD10	TSS1500	island	TSS1500-island	chr12:109915131-109915638	NA	NA	high-CpG:108399558-108399854
cg01942884	-0.940314332024907	0.386207854986503	-358.822111731396	6.77871845591761e-77	1.26111340630559e-73	166.230436677714	0.954770009234121	0.0144556772092137	-0.940314332024907	3	50654499	R	II	MAPKAPK3	TSS200	island	TSS200-island	chr3:50654276-50655120	NA	NA
cg22350070	-0.919835775742383	0.417829309386735	-358.638954670757	6.93031610616844e-77	1.28043421817077e-73	166.208589391163	0.97400908076585	0.0541733050234677	-0.919835775742383	2	79738639	F	II	CTNNA2	TSS1500	shore	TSS1500-shore	chr2:79739696-79740243	NA	NA
cg24030908	-0.934673595830211	0.387370407029364	-358.582520126533	6.97772215982305e-77	1.28043421817077e-73	166.201855380388	0.952521883577864	0.0178482877476527	-0.934673595830211	19	47523850	R	II	NPAS1	TSS1500	island	TSS1500-island	chr19:47522904-47525190	NA	NA
cg20598560	-0.947092568295095	0.399135540370626	-358.361576989656	7.16653315643338e-77	1.29800012193762e-73	166.175480605434	0.971796163060684	0.0247035947655886	-0.947092568295095	2	223289176	R	I	SGPP2	TSS200	island	TSS200-island	chr2:223288922-223290013	TRUE	NA
cg22696438	-0.930986955984076	0.379768485793655	-358.357687281465	7.16990359820588e-77	1.29800012193762e-73	166.17501612144	0.942690831272399	0.0117038752883229	-0.930986955984076	15	71146679	F	I	LARP6	TSS200	island	TSS200-island	chr15:71145995-71146820	TRUE	NA
cg15680707	-0.955091941616732	0.397302212048451	-358.304360944829	7.21627486182764e-77	1.30056280162672e-73	166.168647689434	0.974799665119033	0.0197077235023009	-0.955091941616732	3	185303904	F	II	SENP2	TSS200	island	TSS200-island	chr3:185303822-185304497	NA	NA
cg18122411	-0.935137777931322	0.397497500173068	-357.987868371133	7.49787506093985e-77	1.33701239114996e-73	166.130830108168	0.962929644968751	0.0277918670374291	-0.935137777931322	2	122513043	F	II	TSN	TSS200	island	TSS200-island	chr2:122512987-122513526	NA	NA		rs35016174
cg24955114	-0.948304204047091	0.396525413463309	-357.965856579573	7.51787342778402e-77	1.33701239114996e-73	166.128198599298	0.969918653119689	0.0216144490725983	-0.948304204047091	1	46712987	R	I	RAD54L	TSS1500	opensea	TSS1500-opensea		NA	NA
cg14195198	0.942769994724027	0.595684955106224	357.828867459007	7.64356476297155e-77	1.34844866947031e-73	166.1118176696	0.0256379815521616	0.968407976276188	0.942769994724027	19	17322956	F	I	MYO9B	3'UTR	island	3'UTR-island	chr19:17322471-17322988	NA	NA
cg18660208	0.93974154122158	0.61040394268342	357.823015541968	7.64898169486043e-77	1.34844866947031e-73	166.111117758006	0.0421881270610695	0.981929668282649	0.939741541221579	3	171133902	R	II	TNIK	Body	opensea	Body-opensea		NA	TRUE
cg26381263	0.944673297684118	0.601381439802939	357.768485111031	7.69964797324756e-77	1.35147903666776e-73	166.104595122775	0.030183631900914	0.974856929585032	0.944673297684118	10	133747940	R	II	PPP2R2D	TSS200	shelf	TSS200-shelf	chr10:133751399-133751634	NA	NA
cg03554159	0.949717562143619	0.597627591112787	357.729888450194	7.73571699602284e-77	1.35193207849065e-73	166.099977757242	0.0233797628399017	0.97309732498352	0.949717562143618	8	146155883	R	II	ZNF16	3'UTR	opensea	3'UTR-opensea		NA	NA			rs3207
cg21504385	-0.954706965652136	0.402167621618532	-357.608085242364	7.85068115223283e-77	1.36610988617434e-73	166.085402801843	0.979432298524474	0.0247253328723384	-0.954706965652136	1	113616118	R	II	LRIG2	1stExon	island	1stExon-island	chr1:113615591-113616260	NA	NA
cg01786828	-0.958764234930334	0.391634072342918	-357.530770391797	7.92456039338216e-77	1.36962049460819e-73	166.076148566585	0.971351981835678	0.0125877469053443	-0.958764234930334	11	9685521	R	II	SWAP70	TSS200	island	TSS200-island	chr11:9685520-9686050	NA	NA
cg00292664	-0.93813349829312	0.389815652798514	-357.496486853799	7.95754775277883e-77	1.36962049460819e-73	166.072044299429	0.957059163394354	0.0189256651012334	-0.93813349829312	10	71078354	R	I	HK1	Body	island	Body-island	chr10:71077946-71079377	NA	NA
cg17269137	-0.952396551979664	0.3970268322654	-357.480856223024	7.97263402004236e-77	1.36962049460819e-73	166.070172932861	0.972894514857755	0.0204979628780912	-0.952396551979664	1	85666874	R	I	SYDE2	TSS200	island	TSS200-island	chr1:85665818-85667650	NA	NA
cg11354908	0.939562431358056	0.588874958747008	357.410249848102	8.04114689483229e-77	1.37553698706443e-73	166.061718544082	0.0207674421119051	0.96032987346996	0.939562431358055	19	18255899	F	I	MAST3	Body	island	Body-island	chr19:18255822-18256049	NA	NA
cg19788015	-0.948890467588345	0.393185813941198	-357.328944329421	8.120788343343e-77	1.38329919819661e-73	166.051980833167	0.9669335385295	0.0180430709411546	-0.948890467588345	5	171711430	R	I	UBTD2	TSS1500	island	TSS1500-island	chr5:171711372-171711583	NA	NA
cg04803465	0.960243704380331	0.592531792020119	357.275911588363	8.17317009792515e-77	1.38637226080801e-73	166.04562799061	0.0119193196041046	0.972163023984436	0.960243704380331	16	30378782	F	II	TBC1D10B	Body	shelf	Body-shelf	chr16:30381077-30381952	NA	NA
cg02602480	-0.96119248570577	0.395202875393785	-357.240848391892	8.20799259737261e-77	1.38645358473117e-73	166.041427183971	0.97638902954146	0.0151965438356896	-0.96119248570577	2	62422689	R	II	B3GNT2	TSS1500	island	TSS1500-island	chr2:62422191-62424458	NA	NA
cg03599658	0.945061202355231	0.592797243075903	357.043135668126	8.40720905482183e-77	1.40831914767426e-73	166.017731627905	0.0213648881634379	0.966426090518669	0.945061202355231	7	4803508	R	I	FOXK1	3'UTR	shore	3'UTR-shore	chr7:4801841-4802219	NA	NA
cg09355190	0.921221740111352	0.610330096104371	356.989201770424	8.46240715996124e-77	1.41170785426714e-73	166.011265303823	0.0533122997579724	0.974534039869324	0.921221740111352	16	723016	F	I	RHOT2	Body	shore	Body-shore	chr16:720682-721166	NA	NA
cg24382680	-0.952372479455106	0.397125279900361	-356.824573440413	8.63319864028377e-77	1.4300609411908e-73	165.99152098364	0.972978407012751	0.0206059275576448	-0.952372479455106	15	80351977	F	I	ZFAND6	TSS200	opensea	TSS200-opensea		NA	NA	high-CpG:78139018-78139568
cg01066357	-0.937204285573755	0.388318469798716	-356.806977691336	8.65166051607648e-77	1.4300609411908e-73	165.989410102696	0.955000130843312	0.0177958452695572	-0.937204285573755	14	64970979	R	II	ZBTB25	TSS1500	island	TSS1500-island	chr14:64969967-64972180	TRUE	NA
cg15961716	0.958808583961886	0.591256994814115	356.747735098858	8.71411671169778e-77	1.4300609411908e-73	165.982302224808	0.0115122696278582	0.970320853589744	0.958808583961886	21	47532167	F	I	COL6A2	Body	island	Body-island	chr21:47531899-47532821	NA	NA
cg07591937	0.924849064070658	0.612423326168827	356.561481345066	8.91349527738695e-77	1.45685847690205e-73	165.959947440686	0.053212264172615	0.978061328243273	0.924849064070658	1	249142505	F	I	ZNF672	Body	island	Body-island	chr1:249141563-249142796	NA	NA
cg13864877	-0.936619513884227	0.399087644171575	-356.431107562167	9.0558277710502e-77	1.4741536540191e-73	165.944292135558	0.96541572233413	0.0287962084499034	-0.936619513884227	10	13142132	F	II	OPTN	1stExon	island	1stExon-island	chr10:13141778-13142493	NA	NA	high-CpG:13182061-13182242	rs71492279
cg15257096	-0.933496347700845	0.400161961009525	-356.349830067612	9.14573517654282e-77	1.48281016502674e-73	165.93452922735	0.964601613107711	0.0311052654068654	-0.933496347700845	17	80010266	R	II	GPS1	1stExon	island	1stExon-island	chr17:80008514-80010567	NA	NA
cg07689503	-0.917052126635767	0.382375125815549	-356.143926683554	9.37761083048359e-77	1.51432285421681e-73	165.909785837512	0.936871760525548	0.019819633889781	-0.917052126635767	2	74426200	R	I	MTHFD2	Body	island	Body-island	chr2:74425444-74426423	NA	NA
cg18886739	-0.952735749885494	0.39810993652762	-356.08243384179	9.44802010886349e-77	1.51961428449759e-73	165.902393287702	0.974182715528151	0.0214469656426575	-0.952735749885494	12	124457431	R	I	ZNF664	TSS1500	island	TSS1500-island	chr12:124456573-124458728	NA	NA	high-CpG:123023156-123023844
cg00779928	0.940105849319446	0.585212313738026	355.882163544636	9.6811014117531e-77	1.54479383700973e-73	165.878307734097	0.0167762188006867	0.956882068120132	0.940105849319445	1	228225068	F	II	WNT3A	Body	shore	Body-shore	chr1:228225442-228225753	NA	NA
cg16560774	-0.953594665562906	0.3889655425615	-355.626140452311	9.98766222414124e-77	1.58121143275348e-73	165.847495983485	0.965557665925118	0.0119630003622119	-0.953594665562906	17	79373381	F	I	BAHCC1	TSS200	island	TSS200-island	chr17:79366806-79374742	NA	NA
cg13447927	-0.935354870469347	0.387675085435296	-355.383833435115	1.02869483946789e-76	1.62223167014479e-73	165.818313118458	0.95323849548653	0.0178836250171826	-0.935354870469347	10	103986128	R	I	ELOVL3	TSS200	island	TSS200-island	chr10:103985852-103986246	TRUE	TRUE
cg24197750	-0.953330890614372	0.398190423443932	-355.167086954208	1.05624346695233e-76	1.65663026661283e-73	165.792190706566	0.974623054978203	0.0212921643638308	-0.953330890614372	1	146714116	F	II	CHD1L	TSS200	island	TSS200-island	chr1:146714089-146715278	NA	NA
cg19753255	-0.958983629044151	0.399776424713843	-355.147925875774	1.05871488179821e-76	1.65663026661283e-73	165.789880584003	0.979626991112632	0.0206433620684809	-0.958983629044151	1	45476701	F	I	HECTD3	1stExon	island	1stExon-island	chr1:45476225-45477022	NA	NA	high-CpG:45249286-45249619
cg20208523	0.944762881025304	0.601054222692532	355.085072325439	1.06686340653294e-76	1.66293523266869e-73	165.782301819844	0.0298022481190929	0.974565129144397	0.944762881025304	11	118764491	R	I	CXCR5	1stExon	opensea	1stExon-opensea		NA	NA
cg01424411	0.944130275898802	0.597142339281881	355.013616464785	1.07620513936736e-76	1.66675510314519e-73	165.773684066402	0.0262728701337681	0.97040314603257	0.944130275898802	2	191301787	R	II	MFSD6	Body	opensea	Body-opensea		NA	NA
cg07866246	-0.929080461130726	0.398900485338517	-355.003219683207	1.07757131266214e-76	1.66675510314519e-73	165.772430034626	0.960670066487328	0.0315896053566015	-0.929080461130726	18	29672458	F	II	RNF138	5'UTR	island	5'UTR-island	chr18:29671757-29673314	NA	NA
cg26898352	-0.919131880149919	0.377309603429297	-354.828728093061	1.10076675773733e-76	1.68968534397668e-73	165.751377480212	0.933063763519945	0.0139318833700264	-0.919131880149919	4	113152877	R	I	AP1AR	TSS200	island	TSS200-island	chr4:113152512-113153656	NA	NA	high-CpG:113372287-113372780
cg19687711	-0.932734339758177	0.405148664809097	-354.58480833263	1.13405049903773e-76	1.72114332637227e-73	165.721929841869	0.969127567918692	0.0363932281605155	-0.932734339758177	4	170191963	R	I	SH3RF1	5'UTR	island	5'UTR-island	chr4:170191357-170192844	NA	NA
cg09981907	-0.95570874849914	0.396212306414545	-354.463378635289	1.15100214848073e-76	1.74032818111127e-73	165.707261972419	0.974082712483793	0.018373963984653	-0.95570874849914	8	22022035	R	II	BMP1	TSS1500	opensea	TSS1500-opensea		NA	NA
cg11130223	0.949812373945535	0.598406765713606	354.242528874368	1.18250045591704e-76	1.77208368585528e-73	165.680571101441	0.0241016093744457	0.97391398331998	0.949812373945534	11	538851	F	I	LRRC56	5'UTR	shore	5'UTR-shore	chr11:534691-537718	NA	NA
cg09040277	0.926388264374778	0.609202581600405	354.19384024035	1.18956242737129e-76	1.77208368585528e-73	165.674684432687	0.0490608403505389	0.975449104725317	0.926388264374778	17	2234581	R	II	TSR1	Body	opensea	Body-opensea		NA	NA
cg11028609	-0.946668072970014	0.392862922749948	-354.124277216481	1.19972703226303e-76	1.77392755163543e-73	165.666272461312	0.965266873848096	0.0185988008780815	-0.946668072970014	22	50312261	R	I	ALG12	TSS200	island	TSS200-island	chr22:50311768-50312953	NA	NA
cg09085417	-0.939696562222791	0.385305816183537	-353.993979159165	1.21900605747838e-76	1.78953192162335e-73	165.650511308001	0.953494435201969	0.0137978729791782	-0.939696562222791	16	1832813	R	I	NUBP2	TSS200	island	TSS200-island	chr16:1831721-1833568	NA	NA
cg03312124	-0.947885390869254	0.397732679399927	-353.732049822437	1.2587261414654e-76	1.82790127479343e-73	165.618809003394	0.970872683181336	0.0229872923120824	-0.947885390869254	17	33416003	F	II	RFFL	5'UTR	shore	5'UTR-shore	chr17:33416129-33416578	NA	NA
cg01834210	-0.934771251166103	0.406372836809314	-353.589091348688	1.28096109608663e-76	1.84860255301836e-73	165.601495633128	0.971583360770214	0.0368121096041109	-0.934771251166103	5	153858967	F	I	HAND1	TSS1500	island	TSS1500-island	chr5:153857038-153859113	TRUE	TRUE
cg21940081	0.924826252057249	0.597980640808835	353.581585485114	1.28213955875212e-76	1.84860255301836e-73	165.600586409106	0.038783372123057	0.963609624180305	0.924826252057248	2	131103235	R	I	IMP4	Body	shelf	Body-shelf	chr2:131099469-131100863	NA	NA
cg26566224	0.965454948912089	0.598648043119852	353.486081466084	1.2972314358761e-76	1.85709720313203e-73	165.589015716681	0.0148845856381234	0.980339534550213	0.965454948912089	8	9910873	R	II	MSRA	TSS1500	shore	TSS1500-shore	chr8:9911629-9912633	NA	NA
cg00938266	0.933713552720156	0.603704797244844	353.269280201803	1.33216939635773e-76	1.89391982977298e-73	165.562737002493	0.039133811879168	0.972847364599324	0.933713552720156	16	66786977	F	II	DYNC1LI2	TSS1500	shore	TSS1500-shore	chr16:66785040-66785875	NA	NA
cg08162572	-0.950664942647123	0.38953554240274	-353.268262458252	1.33233565842437e-76	1.89391982977298e-73	165.562613600156	0.964356205398675	0.0136912627515516	-0.950664942647123	20	47663143	R	II	CSE1L	5'UTR	island	5'UTR-island	chr20:47662732-47663449	NA	NA
cg06162279	-0.961818836140058	0.398727456028179	-353.060390636124	1.36674325119592e-76	1.92924411786906e-73	165.537401003039	0.98029233369426	0.0184734975542027	-0.961818836140058	10	3827752	R	I	KLF6	TSS1500	island	TSS1500-island	chr10:3826853-3828126	NA	NA	high-CpG:3817743-3817758
cg27477990	-0.964245947032568	0.397412669841516	-352.976850426993	1.38082595647355e-76	1.94233137425111e-73	165.527264023203	0.980445102930975	0.0161991558984074	-0.964245947032568	20	33735081	F	II	EDEM2	1stExon	island	1stExon-island	chr20:33734567-33735280	NA	NA
cg09789939	0.94671589418411	0.596786223335887	352.804326459101	1.41038077812103e-76	1.97701594719759e-73	165.506321431601	0.0243533570850304	0.97106925126914	0.94671589418411	16	88532245	R	I	ZFPM1	Body	opensea	Body-opensea		NA	TRUE
cg19686301	-0.941830927230146	0.395202343104818	-352.155901260362	1.52737213150342e-76	2.10753124845806e-73	165.427511706106	0.964681508406767	0.0228505811766207	-0.941830927230146	19	46088158	R	I	OPA3	TSS200	island	TSS200-island	chr19:46087866-46088345	NA	NA
cg23081265	-0.951458792138389	0.388499295682831	-351.925182775722	1.57135529041217e-76	2.15771132730076e-73	165.399432821955	0.96379996069674	0.0123411685583517	-0.951458792138388	1	153894463	F	II	GATAD2B	5'UTR	shore	5'UTR-shore	chr1:153894837-153895921	NA	NA		rs34438060
cg08352032	0.943039594101535	0.592160287334303	351.833971823774	1.589098827771e-76	2.16939550501737e-73	165.388326861857	0.021950300203143	0.964989894304678	0.943039594101534	19	45805935	F	I	MARK4	3'UTR	island	3'UTR-island	chr19:45805654-45805977	NA	NA
cg22018329	0.935351399123149	0.611067094507317	351.787896435855	1.59813980499532e-76	2.16939550501737e-73	165.382715498199	0.0455057834095993	0.980857182532748	0.935351399123149	19	3116716	R	I	GNA11	Body	shore	Body-shore	chr19:3114752-3115094	TRUE	TRUE		rs76061957
cg02269272	-0.947095404598971	0.39826062997227	-351.783589676597	1.59898756819397e-76	2.16939550501737e-73	165.382190952716	0.970922967636763	0.0238275630377929	-0.94709540459897	17	17991219	R	II	DRG2	TSS200	island	TSS200-island	chr17:17991080-17991581	NA	NA	high-CpG:17931924-17932049
cg04681862	-0.937895639341843	0.384623245459709	-351.603745603288	1.63480281015152e-76	2.20729544507639e-73	165.360280575844	0.951722934364079	0.0138272950222367	-0.937895639341843	11	65728931	F	II	SART1	TSS1500	opensea	TSS1500-opensea		NA	NA		rs4544001
cg02162339	0.943071317281895	0.604227489282489	351.377995992168	1.68092456238622e-76	2.25433135097342e-73	165.332760623944	0.0339983206934361	0.977069637975331	0.943071317281895	2	242648711	F	II	ING5	Body	opensea	Body-opensea		NA	NA
cg13286323	-0.950476726893143	0.395119678323107	-351.351658169012	1.68639153642115e-76	2.25433135097342e-73	165.32954869079	0.969826536444543	0.0193498095513993	-0.950476726893143	6	2999972	R	I	NQO2	TSS200	shore	TSS200-shore	chr6:3000069-3000520	NA	NA
cg18322448	-0.952333652914601	0.396728044341104	-351.300667401439	1.69702751118093e-76	2.25578270410188e-73	165.32332956852	0.972557694940631	0.0202240420260293	-0.952333652914601	19	4910276	R	I	UHRF1	5'UTR	shore	5'UTR-shore	chr19:4909262-4910256	NA	NA	high-CpG:4861035-4861438
cg13310671	-0.94840853625084	0.388188971272604	-351.284838130617	1.70034321992558e-76	2.25578270410188e-73	165.321398745525	0.961645295517298	0.0132367592664579	-0.94840853625084	20	48553087	R	I	RNF114	1stExon	island	1stExon-island	chr20:48552705-48553534	NA	NA
cg24415082	-0.952761484782729	0.399054997593214	-351.26627386614	1.70424026521976e-76	2.25578270410188e-73	165.319134195322	0.975143337229282	0.0223818524465536	-0.952761484782729	16	74700811	F	II	RFWD3	TSS200	island	TSS200-island	chr16:74700305-74701005	NA	NA	high-CpG:73258218-73258317
cg27474733	-0.946830402520628	0.409917098840319	-351.176887162705	1.72313281192023e-76	2.27333587614994e-73	165.308228628655	0.982419202690001	0.0355888001693729	-0.946830402520628	4	3076259	R	I	HTT	TSS200	island	TSS200-island	chr4:3076186-3076558	NA	NA
cg18753625	-0.930124275972037	0.390794154415845	-351.102161421398	1.73909102671356e-76	2.28691602971157e-73	165.299109493187	0.953194879422193	0.0230706034501561	-0.930124275972037	19	36705707	R	II	ZNF565	TSS200	island	TSS200-island	chr19:36705433-36706262	NA	NA	high-CpG:41397448-41397920
cg01931797	-0.915672394823418	0.383149855170541	-350.913462156233	1.78006555973528e-76	2.32564701269919e-73	165.27607242285	0.936812233435863	0.0211398386124449	-0.915672394823418	11	77899910	R	I	KCTD21	TSS1500	island	TSS1500-island	chr11:77899564-77899990	NA	NA
cg14784932	-0.947450256043374	0.39089119450501	-350.869432556553	1.78976753824445e-76	2.33069088159493e-73	165.270695235354	0.96376809350798	0.0163178374646066	-0.947450256043374	3	48956937	F	II	ARIH2	5'UTR	island	5'UTR-island	chr3:48955810-48956938	NA	NA
cg20000946	0.948966616721336	0.59776841187292	350.821073981161	1.80048577057439e-76	2.33069088159493e-73	165.264788536138	0.0239746436228095	0.972941260344145	0.948966616721336	1	2318649	R	I	MORN1	Body	shore	Body-shore	chr1:2316353-2316749	NA	NA
cg16531160	0.958939526003196	0.595966340519524	350.681677529135	1.83175067606523e-76	2.36258968109351e-73	165.247757271494	0.0161424410757312	0.975081967078927	0.958939526003196	10	114440245	R	II	VTI1A	Body	opensea	Body-opensea		NA	TRUE
cg21696636	0.949913919193269	0.595943288712139	350.454435342897	1.88391407198623e-76	2.41448177326716e-73	165.219977670181	0.0215767329208596	0.971490652114129	0.949913919193269	17	747015	R	II	NXN	Body	shelf	Body-shelf	chr17:744617-744907	NA	NA
cg18471471	0.940684976067827	0.585235393252472	350.454302799345	1.88394493674659e-76	2.41448177326716e-73	165.219961461574	0.0164491286533208	0.957134104721147	0.940684976067827	15	100537686	F	I	ADAMTS17	Body	opensea	Body-opensea		NA	NA
cg14127398	-0.942653760047069	0.382603100368308	-350.407058985745	1.89497939217122e-76	2.42093811859262e-73	165.214183650973	0.952579792489791	0.00992603244272281	-0.942653760047069	6	91006592	F	I	BACH2	1stExon	island	1stExon-island	chr6:91004795-91006944	TRUE	NA	high-CpG:91063274-91063365
cg00711596	0.941855995064574	0.595671110255856	350.270424582079	1.92726590719969e-76	2.45441873059264e-73	165.197468903932	0.0261767876586713	0.968032782723245	0.941855995064574	19	2115281	R	I	AP3D1	Body	island	Body-island	chr19:2115261-2115783	NA	NA
cg01724941	0.939448478875923	0.598498488947197	350.187649836023	1.94709867589353e-76	2.4718785067577e-73	165.187339533082	0.0304598738129189	0.969908352688841	0.939448478875922	7	132192778	F	I	PLXNA4	Body	opensea	Body-opensea		NA	NA
cg01908660	-0.952520048612353	0.399578693378436	-350.071436076602	1.975296364303e-76	2.4998149509206e-73	165.173113834807	0.975521048353348	0.0230009997409942	-0.952520048612353	15	65477569	F	I	CLPX	TSS200	island	TSS200-island	chr15:65476794-65478055	NA	NA	high-CpG:63264494-63265023
cg18668041	0.946431239962449	0.589398321057557	350.022360704389	1.98732897416717e-76	2.50718318179408e-73	165.167105019779	0.0171375713128209	0.963568811275269	0.946431239962448	19	41190396	F	I	NUMBL	Body	island	Body-island	chr19:41190249-41190460	NA	NA
cg26070281	0.958070881796481	0.596245831126636	349.978004727874	1.99826896652552e-76	2.51313136968573e-73	165.161673278065	0.0169471584124854	0.975018040208966	0.958070881796481	14	21560028	R	I	ZNF219	Body	island	Body-island	chr14:21558547-21561443	NA	NA
cg20940661	-0.922661638988901	0.392847692831971	-349.93982075736	2.0077360328577e-76	2.5171959335928e-73	165.15699676024	0.950736125708981	0.0280744867200802	-0.922661638988901	2	18060086	R	II	KCNS3	5'UTR	island	5'UTR-island	chr2:18059493-18060920	NA	NA
cg16842485	-0.944978346510685	0.390643701049904	-349.890644642053	2.01999605572659e-76	2.52472615377466e-73	165.150973197188	0.962025957079621	0.0170476105689361	-0.944978346510685	6	31628639	F	I	C6orf47	TSS200	island	TSS200-island	chr6:31628338-31628658	NA	NA
cg15347004	-0.963207211851528	0.396692817653463	-349.796550594151	2.04366842732647e-76	2.53859461474058e-73	165.139445140762	0.979097178307875	0.0158899664563474	-0.963207211851528	20	37590907	R	I	DHX35	TSS200	island	TSS200-island	chr20:37590617-37591184	NA	NA
cg19809735	-0.947055335522328	0.407705893671961	-349.5903191051	2.09655040323569e-76	2.59629470441433e-73	165.114166862493	0.980344003522671	0.0332886680003427	-0.947055335522328	11	43380484	R	I	TTC17	TSS200	island	TSS200-island	chr11:43380241-43381040	NA	NA	high-CpG:43336979-43337094
cg00101115	-0.944671853001147	0.394399347603837	-349.559455955526	2.10458393361547e-76	2.59827298497891e-73	165.110382527684	0.965596281976624	0.0209244289754765	-0.944671853001147	17	56429878	R	I	SUPT4H1	TSS1500	island	TSS1500-island	chr17:56429455-56429906	NA	NA
cg04795282	-0.94384237978995	0.388146079121209	-349.461529520456	2.13028283023537e-76	2.613686755744e-73	165.098372764211	0.958841471552341	0.0149990917623914	-0.94384237978995	2	37311583	F	I	HEATR5B	TSS200	island	TSS200-island	chr2:37311072-37311893	NA	NA
cg09520857	0.957314205665881	0.599931716525088	349.444187610866	2.13486723280559e-76	2.613686755744e-73	165.09624556732	0.02109056891316	0.978404774579041	0.957314205665881	2	242139924	R	I	ANO7	Body	island	Body-island	chr2:242139773-242139985	NA	NA
cg11541668	-0.952057053664009	0.405847089358257	-349.438051942665	2.13649163724067e-76	2.613686755744e-73	165.095492925801	0.981509493899286	0.0294524402352765	-0.952057053664009	17	17380423	F	I	MED9	1stExon	shore	1stExon-shore	chr17:17380175-17380416	NA	NA
cg26046953	0.944853408797717	0.593780473135265	349.338370498526	2.16305994758269e-76	2.63819468960352e-73	165.083263370806	0.0224737608389712	0.967327169636688	0.944853408797717	17	55752388	F	I	MSI2	Body	opensea	Body-opensea		NA	NA		rs1055774
cg07960162	0.959685438348901	0.592636044309722	349.234972300877	2.19097620360946e-76	2.6531816817195e-73	165.070573894055	0.0123611280987585	0.972046566447659	0.959685438348901	16	68577389	F	II	ZFP90	Body	shelf	Body-shelf	chr16:68572891-68573740	NA	NA
cg14519036	-0.946838512567635	0.391825033360499	-349.219945045429	2.19506394908762e-76	2.6531816817195e-73	165.068729350945	0.964332040959534	0.0174935283918988	-0.946838512567635	10	93558457	R	I	TNKS2	1stExon	island	1stExon-island	chr10:93557970-93558699	NA	NA
cg19105810	-0.901549822395172	0.375297611792511	-349.147095291062	2.21499157223392e-76	2.6677750685807e-73	165.059786100009	0.920420760217499	0.0188709378223261	-0.901549822395172	2	9346698	R	I	ASAP2	TSS200	island	TSS200-island	chr2:9346383-9347944	NA	NA
cg18990761	-0.947251681844645	0.401605931564031	-349.127606511092	2.2203539275839e-76	2.6677750685807e-73	165.057393262988	0.974362762446839	0.0271110806021945	-0.947251681844645	12	123756318	F	I	CDK2AP1	1stExon	island	1stExon-island	chr12:123755246-123756408	NA	NA	high-CpG:122322140-122322775
cg12897782	-0.958238929166606	0.395589056460832	-349.073484123674	2.2353155167548e-76	2.67279331000768e-73	165.050747357495	0.974989339212733	0.0167504100461268	-0.958238929166606	12	118573888	R	I	PEBP1	1stExon	island	1stExon-island	chr12:118573730-118574731	NA	NA	high-CpG:117058224-117058384
cg00874494	0.963477396838973	0.598056017413238	348.927141283014	2.27628916708297e-76	2.6918074717173e-73	165.032771836774	0.0154882890919983	0.978965685930971	0.963477396838973	22	26828939	F	II	ASPHD2	5'UTR	shore	5'UTR-shore	chr22:26829718-26830128	NA	NA
cg13088206	-0.953027152721182	0.386907171788173	-348.912205634962	2.2805138932667e-76	2.6918074717173e-73	165.030936816314	0.963156147852144	0.0101289951309616	-0.953027152721182	1	236958344	F	II	MTR	TSS1500	island	TSS1500-island	chr1:236958314-236959202	NA	NA		rs28372868
cg08608532	-0.95489013362281	0.40088859942456	-348.889225194506	2.28702985779051e-76	2.6918074717173e-73	165.028113234925	0.978264029056956	0.0233738954341466	-0.95489013362281	13	100741163	F	I	PCCA	TSS200	island	TSS200-island	chr13:100740956-100741805	NA	NA	high-CpG:99539163-99539263
cg19387239	0.953184349757152	0.60419908850395	348.835500068891	2.30233771218186e-76	2.7019472406157e-73	165.021511315338	0.0278550630693927	0.981039412826545	0.953184349757152	4	140781385	F	II	MAML3	Body	island	Body-island	chr4:140781109-140781433	NA	NA
cg05851505	0.935458543713163	0.594817918791064	348.803851020771	2.31140447330291e-76	2.70472511798174e-73	165.017621669853	0.0291918225924077	0.96465036630557	0.935458543713162	8	142221164	R	I	SLC45A4	3'UTR	island	3'UTR-island	chr8:142221016-142221482	NA	NA
cg27220091	-0.932067601518238	0.395633125537397	-348.521655493067	2.3938800954472e-76	2.78790301945097e-73	164.982923421172	0.959208884594936	0.0271412830766984	-0.932067601518238	7	87563462	F	I	ADAM22	TSS1500	island	TSS1500-island	chr7:87563342-87564571	TRUE	NA	high-CpG:87401368-87401597
cg23183906	-0.953942478229887	0.398330335002318	-348.508442256503	2.39781483693271e-76	2.78790301945097e-73	164.981298012748	0.975132763699459	0.0211902854695714	-0.953942478229887	19	16187089	F	I	TPM4	Body	island	Body-island	chr19:16186789-16188275	NA	NA	high-CpG:16048047-16048853
cg09377855	0.947887978726052	0.601185303848033	348.490381105742	2.40320393445974e-76	2.78790301945097e-73	164.979076138596	0.0280437353160018	0.975931714042054	0.947887978726052	19	4446336	R	I	UBXN6	Body	island	Body-island	chr19:4446011-4446629	NA	NA
cg25709738	0.944015015771204	0.59818811487007	348.410081431998	2.42731423082807e-76	2.80780443032925e-73	164.969196226845	0.0273883378921323	0.971403353663336	0.944015015771204	7	2698172	R	I	TTYH3	Body	island	Body-island	chr7:2697934-2698204	NA	NA
cg12400881	-0.944049860963854	0.399769346234512	-348.280896371388	2.46662309453155e-76	2.83701712143604e-73	164.953296467101	0.970590192398703	0.026540331434849	-0.944049860963854	16	4987052	R	II	PPL	1stExon	island	1stExon-island	chr16:4986167-4987533	NA	NA
cg19968916	0.933685497316669	0.615281591745605	348.239087329003	2.47948390709036e-76	2.83744281998193e-73	164.948149374803	0.05072757011227	0.984413067428939	0.933685497316669	10	135087441	F	I	ADAM8	Body	shelf	Body-shelf	chr10:135089969-135090491	NA	NA		rs11101675
cg15487992	-0.955837206519053	0.392050926282936	-348.234010791812	2.48105015631044e-76	2.83744281998193e-73	164.947524359824	0.969999004643294	0.0141617981242411	-0.955837206519053	19	9938414	F	I	UBL5	TSS200	island	TSS200-island	chr19:9938325-9938815	NA	NA
cg03677101	-0.941064695757113	0.395793627983472	-348.131287993502	2.51296131110882e-76	2.85996859723607e-73	164.934875212517	0.964809490534284	0.023744794777171	-0.941064695757113	3	187461796	R	I	BCL6	5'UTR	shore	5'UTR-shore	chr3:187461974-187462197	NA	NA
cg14304761	-0.921654879412988	0.405167100281796	-348.125041949171	2.51491515385863e-76	2.85996859723607e-73	164.934105954898	0.96244679481058	0.0407919153975917	-0.921654879412989	9	93564149	F	I	SYK	TSS200	island	TSS200-island	chr9:93563775-93564546	TRUE	NA	high-CpG:92603858-92604047
cg07276358	0.937701919872523	0.598430971712908	347.926731145198	2.57776412259282e-76	2.91501798498481e-73	164.909674521217	0.0314484155109172	0.969150335383441	0.937701919872523	13	114263342	F	I	TFDP1	Body	shelf	Body-shelf	chr13:114260191-114260565	NA	NA
cg26171489	0.950278533454556	0.601602525997682	347.565494696277	2.69640906447746e-76	3.02377559498056e-73	164.865132914626	0.0270155057693456	0.977294039223902	0.950278533454556	15	92459303	R	I	SLCO3A1	Body	island	Body-island	chr15:92459266-92459678	NA	NA
cg06739520	-0.959077691787763	0.406452781738911	-347.54290944861	2.70401001872067e-76	3.02389964716804e-73	164.862346445371	0.986360223285001	0.0272825314972375	-0.959077691787763	20	5891968	F	II	CHGB	TSS200	island	TSS200-island	chr20:5891878-5892417	TRUE	TRUE
cg03750778	-0.944791773559138	0.392623106857592	-347.472272125427	2.72792446023078e-76	3.04221602228284e-73	164.853630276891	0.963892551335211	0.0191007777760727	-0.944791773559138	6	56708763	F	II	DST	Body	island	Body-island	chr6:56708059-56709166	NA	NA
cg12064201	0.946203045033688	0.593675079968202	347.034296455355	2.88111158473826e-76	3.19539811686793e-73	164.799544916026	0.0215523085524835	0.967755353586171	0.946203045033688	15	101606006	F	I	LRRK1	Body	opensea	Body-opensea		NA	NA		rs34876840
cg06779945	-0.954572253219964	0.400794825217709	-346.940577570086	2.91501821608247e-76	3.22414591495892e-73	164.787962192386	0.977978048094897	0.0234057948749331	-0.954572253219964	6	138188320	F	II	TNFAIP3	TSS1500	island	TSS1500-island	chr6:138187825-138189141	NA	NA
cg19855402	0.947412385291371	0.598210980234156	346.635753562751	3.02815101017473e-76	3.34012502695248e-73	164.750265938173	0.0253569798254202	0.972769365116791	0.947412385291371	1	33958951	R	II	ZSCAN20	Body	opensea	Body-opensea		NA	NA
cg14794786	0.944374494729266	0.59731816785693	346.45063185801	3.09904016015831e-76	3.40778222060787e-73	164.727355529711	0.0263010315090018	0.970675526238268	0.944374494729266	7	150815320	F	I	AGAP3	Body	shore	Body-shore	chr7:150817005-150817237	NA	NA		rs73476760
cg26748945	-0.945509411499192	0.392514691290473	-346.426648792924	3.10834747805484e-76	3.40778222060787e-73	164.724386465653	0.964218056383008	0.0187086448838158	-0.945509411499192	7	11871690	R	II	THSD7A	5'UTR	opensea	5'UTR-opensea		TRUE	NA
cg10578602	-0.955115347308157	0.392951114220359	-346.41003276008	3.11481257299057e-76	3.40778222060787e-73	164.722329299863	0.970462719569477	0.0153473722613201	-0.955115347308157	2	27603611	F	I	ZNF513	TSS200	island	TSS200-island	chr2:27603350-27604064	NA	NA	high-CpG:27457089-27457116
cg18272361	-0.940848121861922	0.408359461428176	-346.386387824531	3.12403625348647e-76	3.40863595617908e-73	164.719401732264	0.977244372321432	0.0363962504595097	-0.940848121861922	2	131850473	R	II	FAM168B	5'UTR	island	5'UTR-island	chr2:131850472-131851362	NA	NA
cg00387107	0.908302625553829	0.609966888196944	346.318208730447	3.15078908367548e-76	3.4280747329138e-73	164.710959034196	0.0607606494899777	0.969063275043807	0.908302625553829	7	101845057	R	I	CUX1	Body	opensea	Body-opensea		NA	NA
cg18532190	-0.888618593869048	0.362468163623079	-346.297819671562	3.15883499826343e-76	3.4280747329138e-73	164.708433889441	0.899772429683434	0.0111538358143856	-0.888618593869048	7	77649177	R	II	MAGI2	Body	island	Body-island	chr7:77649014-77649543	NA	NA	high-CpG:77486760-77487519
cg23075327	-0.950844151517044	0.404904739084232	-346.249791853731	3.17787087823386e-76	3.43948718133822e-73	164.702485113823	0.979833760931747	0.028989609414703	-0.950844151517044	3	46746779	F	II	TMIE	Body	shelf	Body-shelf	chr3:46742764-46743086	NA	NA
cg13915702	-0.958736468704161	0.397545167817885	-346.073212981027	3.24887289704778e-76	3.50693243488896e-73	164.680606322711	0.977246288429703	0.018509819725542	-0.958736468704161	2	70142938	F	II	MXD1	Body	island	Body-island	chr2:70141359-70142939	NA	NA
cg07583091	-0.942433697196057	0.410010602246211	-346.010832014645	3.27434237572924e-76	3.51746885601219e-73	164.672874246362	0.979854233108943	0.0374205359128859	-0.942433697196057	11	18343626	F	I	GTF2H1	TSS200	island	TSS200-island	chr11:18343625-18344238	NA	NA
cg11797809	-0.948231537187245	0.393890306243103	-346.006643408014	3.27605984008348e-76	3.51746885601219e-73	164.672355018437	0.967239607798182	0.0190080706109361	-0.948231537187245	16	22308592	R	II	POLR3E	TSS200	island	TSS200-island	chr16:22308591-22309365	NA	NA
cg14462432	0.952297232465498	0.59276830255262	345.732560525852	3.39046980529599e-76	3.62709980161541e-73	164.638364626382	0.0169606736199934	0.969257906085491	0.952297232465498	9	127572501	R	I	OLFML2A	Body	island	Body-island	chr9:127572126-127572641	NA	NA
cg06969437	-0.932111787421035	0.413925597649313	-345.719234360488	3.39613562561617e-76	3.62709980161541e-73	164.63671125134	0.977528073764357	0.0454162863433229	-0.932111787421035	13	45694679	R	I	GTF2F2	5'UTR	island	5'UTR-island	chr13:45694522-45694966	NA	NA
cg27087057	-0.95080155465538	0.389686073950399	-345.606743617403	3.44435045524526e-76	3.65923260325184e-73	164.622751842857	0.964589339555978	0.0137877849005979	-0.95080155465538	6	46703222	F	I	PLA2G7	TSS200	island	TSS200-island	chr6:46702736-46703316	TRUE	NA			rs13206032
cg26968203	-0.95211786276775	0.39237136706599	-345.417004556058	3.52726747857191e-76	3.73748706554287e-73	164.599195442171	0.968070539902303	0.0159526771345537	-0.95211786276775	17	4871318	R	II	CAMTA2	3'UTR	island	3'UTR-island	chr17:4870189-4871710	NA	NA
cg26876680	0.947808922973025	0.59008013130779	345.368825422678	3.54864529902406e-76	3.750295674694e-73	164.593211736979	0.0169863639287518	0.964795286901777	0.947808922973025	1	31409638	F	I	PUM1	Body	opensea	Body-opensea		NA	NA
cg09391128	-0.943018475779679	0.387579902618632	-345.322997880855	3.56910269396695e-76	3.7620672095909e-73	164.587519268738	0.957777120531926	0.0147586447522469	-0.943018475779679	2	85843380	R	I	USP39	1stExon	island	1stExon-island	chr2:85843208-85843677	NA	NA	high-CpG:85696758-85696913
cg20868028	-0.961683827344564	0.395384637329664	-345.194686273809	3.62702518469591e-76	3.81316525061988e-73	164.571576767995	0.976867881770564	0.0151840544259994	-0.961683827344564	6	32940212	F	II	BRD2	5'UTR	island	5'UTR-island	chr6:32939275-32940954	NA	NA
cg08587820	-0.947957751941125	0.385872325781785	-345.077589653798	3.68072419013274e-76	3.8595691444829e-73	164.557022210592	0.959056082769442	0.0110983308283174	-0.947957751941125	3	5020949	F	II	BHLHE40	TSS200	island	TSS200-island	chr3:5019876-5022223	NA	NA		rs3821791
cg19732653	0.945025224193975	0.582067583435733	344.992735968444	3.72014471066234e-76	3.88074537650481e-73	164.546472016102	0.0106569827603061	0.955682206954281	0.945025224193975	1	245848798	F	I	KIF26B	Body	island	Body-island	chr1:245848539-245849103	NA	NA			rs6669585
cg25691777	0.932506877003509	0.59517584770009	344.950528674122	3.73991357278839e-76	3.89131259981877e-73	164.541223188658	0.0313344802095972	0.963841357213105	0.932506877003508	6	167250541	F	I	RPS6KA2	Body	opensea	Body-opensea		NA	NA		rs34906115
cg26729372	0.94642502467198	0.586130743103216	344.850613833353	3.78714072024015e-76	3.93032189908995e-73	164.528795226878	0.0138737514410887	0.960298776113069	0.94642502467198	10	131637200	F	I	EBF3	Body	island	Body-island	chr10:131637098-131637310	NA	NA
cg13898470	0.936824740546994	0.587333072382493	344.818925889447	3.80224588025661e-76	3.93588019892501e-73	164.524852905147	0.0208809036796598	0.957705644226653	0.936824740546994	1	6688607	F	I	THAP3	Body	shelf	Body-shelf	chr1:6685071-6685691	NA	NA
cg00035249	-0.944153948715281	0.395142865114801	-344.604953434377	3.90586972889088e-76	4.01228231715356e-73	164.498222340345	0.966026648058925	0.0218726993436437	-0.944153948715281	1	228270481	R	I	ARF1	5'UTR	island	5'UTR-island	chr1:228269729-228271501	NA	NA	high-CpG:226336991-226337460
cg17534945	-0.942254344291693	0.39177532567937	-344.560045978336	3.92798210569369e-76	4.02260793067492e-73	164.492631020387	0.961510510599928	0.019256166308235	-0.942254344291693	6	132129013	R	II	ENPP1	TSS200	island	TSS200-island	chr6:132128727-132129563	NA	NA
cg03436149	-0.954933461328801	0.393387474096656	-344.531174321613	3.94226607445954e-76	4.02260793067492e-73	164.489035870309	0.970789101876861	0.0158556405480598	-0.954933461328802	11	63953399	R	I	STIP1	TSS200	island	TSS200-island	chr11:63952677-63954228	NA	NA
cg20144521	0.949017375920424	0.588035545348009	344.503961105642	3.95577819675641e-76	4.02260793067492e-73	164.485646939015	0.0142110854891479	0.963228461409572	0.949017375920424	1	2237543	R	I	SKI	Body	island	Body-island	chr1:2236442-2239069	NA	NA
cg00926162	-0.958997779383171	0.392284209722314	-344.409189098149	4.00320610679938e-76	4.05589159031323e-73	164.473842517263	0.972143332140045	0.0131455527568744	-0.95899777938317	15	75230058	R	II	COX5A	Body	island	Body-island	chr15:75229782-75230660	NA	NA
cg07602026	-0.920777937745851	0.380201424924907	-344.398479421429	4.00860214099577e-76	4.05589159031323e-73	164.472508345677	0.936950875654956	0.0161729379091052	-0.920777937745851	14	24605550	R	II	PSME1	Body	island	Body-island	chr14:24605082-24605760	NA	NA
cg26734522	0.934296052228463	0.587374981712591	344.296708645014	4.06025183350156e-76	4.09788021736853e-73	164.45982792071	0.0224517873418926	0.956747839570356	0.934296052228463	7	4245514	F	I	SDK1	Body	opensea	Body-opensea		NA	NA
cg01794468	0.93708502870918	0.585727018780196	344.028361011551	4.19973045415781e-76	4.21079926782232e-73	164.426373257328	0.0191174665374363	0.956202495246616	0.93708502870918	7	1123907	R	I	C7orf50	Body	shelf	Body-shelf	chr7:1126578-1126910	NA	NA
cg24163736	-0.927398629134655	0.407816552649113	-344.021377473514	4.20342502094934e-76	4.21079926782232e-73	164.425502255526	0.968569212125881	0.0411705829912259	-0.927398629134655	17	1588250	R	II	PRPF8	TSS200	island	TSS200-island	chr17:1587787-1588400	NA	NA
cg05597008	-0.951515537323537	0.390351322443623	-343.948001525176	4.24244539158218e-76	4.23936856856303e-73	164.416349514104	0.965686298499716	0.0141707611761784	-0.951515537323537	22	24110129	R	I	CHCHD10	5'UTR	island	5'UTR-island	chr22:24110029-24110995	NA	NA	high-CpG:22440054-22440170
cg14976442	-0.899853991313025	0.380290044306364	-343.888713063835	4.27424480030092e-76	4.26059887801256e-73	164.408952496333	0.924387806495635	0.0245338151826096	-0.899853991313025	1	249120571	R	I	SH3BP5L	TSS1500	island	TSS1500-island	chr1:249120450-249120731	NA	NA
cg10665380	-0.924132324119191	0.390948783915539	-343.849972943965	4.29515472057644e-76	4.27089661768412e-73	164.404118423065	0.949726468266678	0.0255941441474866	-0.924132324119191	5	134181494	F	I	C5orf24	TSS200	island	TSS200-island	chr5:134181483-134182250	NA	NA
cg10004563	0.946700081951065	0.60208724177368	343.739677839572	4.35526132427308e-76	4.32002330083124e-73	164.390352398494	0.02966393640792	0.976364018358985	0.946700081951065	19	7528638	F	I	ARHGEF18	Body	island	Body-island	chr19:7528611-7528817	NA	NA
cg20896738	-0.943739751273323	0.389534042382945	-343.548345732708	4.46157916786415e-76	4.40384044283847e-73	164.366460939216	0.960167380362164	0.0164276290888408	-0.943739751273323	21	46707857	F	I	POFUT2	TSS200	island	TSS200-island	chr21:46707629-46708751	NA	NA		rs2297286
cg23261070	-0.941677685458855	0.395402194472981	-343.34015357286	4.58028612552085e-76	4.48809119144574e-73	164.340448112027	0.964788701959731	0.0231110165008757	-0.941677685458855	17	6918037	R	I	C17orf49	TSS200	island	TSS200-island	chr17:6917569-6918539	NA	NA
cg05961215	-0.963508085941712	0.394686018211382	-343.232053151968	4.64319240349916e-76	4.53871495312212e-73	164.326934759365	0.977272302734277	0.0137642167925657	-0.963508085941711	15	35280640	F	II	ZNF770	TSS200	island	TSS200-island	chr15:35280393-35280837	TRUE	NA		rs35198843
cg16385941	0.950923688296526	0.60789039504725	343.210790193749	4.65566950177641e-76	4.53991876220688e-73	164.324276199976	0.0329132811935367	0.983836969490063	0.950923688296526	7	1579643	R	I	MAFK	Body	shelf	Body-shelf	chr7:1575736-1575993	NA	NA
cg13741249	-0.938474606181235	0.382585449204976	-343.087086099942	4.72894243942516e-76	4.60025822986268e-73	164.308805704563	0.950035211082002	0.0115606049007673	-0.938474606181235	19	56112088	F	II	FIZ1	TSS1500	shore	TSS1500-shore	chr19:56113827-56114232	NA	NA		rs73615006
cg07833035	-0.949570051803963	0.404298646382821	-343.012870588501	4.77346728956583e-76	4.63240903622296e-73	164.299521431074	0.97845728235731	0.0288872305533473	-0.949570051803963	5	81573845	R	II	RPS23	Body	island	Body-island	chr5:81573833-81574295	NA	NA
cg11209988	0.909853186707557	0.582630837491394	342.933357946405	4.82164621488453e-76	4.66794323374674e-73	164.28957212421	0.0324870501798479	0.942340236887405	0.909853186707557	6	31856189	R	I	EHMT2	Body	shore	Body-shore	chr6:31856896-31857104	NA	NA
cg04421631	-0.933724925746838	0.40323538195949	-342.909968593479	4.8359129577113e-76	4.67055481439894e-73	164.286644980319	0.967813244038974	0.0340883182921357	-0.933724925746838	3	72495876	F	II	RYBP	TSS200	island	TSS200-island	chr3:72495853-72496852	NA	NA
cg24304658	0.950985269040334	0.595026679423266	342.879330822569	4.85466636194368e-76	4.67747683289068e-73	164.282810386406	0.0200123307012037	0.970997599741537	0.950985269040333	2	26950770	R	I	KCNK3	Body	island	Body-island	chr2:26950538-26951474	NA	NA
cg00784051	0.931846810063147	0.59451386042095	342.592538936123	5.03386126198812e-76	4.82709032896303e-73	164.246898127954	0.0310716031734658	0.962918413236613	0.931846810063147	16	69352641	R	I	VPS4A	Body	shelf	Body-shelf	chr16:69354862-69355186	NA	NA			rs2270850
cg10689127	-0.930476906880458	0.383650880776274	-342.458491218552	5.11992460744854e-76	4.89798436848158e-73	164.230101635346	0.946264824471435	0.0157879175909766	-0.930476906880458	19	14063163	R	I	PODNL1	Body	island	Body-island	chr19:14062785-14063430	NA	NA
cg05301976	0.925920462425593	0.613440912589535	342.000973347874	5.42517308197215e-76	5.1557581168079e-73	164.172720934007	0.0535820283322003	0.979502490757793	0.925920462425593	21	38441210	R	II	PIGP	Body	shelf	Body-shelf	chr21:38444860-38446497	NA	NA
cg08612779	-0.905235218926879	0.385591390949036	-341.993450319724	5.43034503156106e-76	5.1557581168079e-73	164.171776734149	0.932942918672265	0.0277076997453863	-0.905235218926879	20	33460767	F	II	GGT7	TSS200	island	TSS200-island	chr20:33460430-33460866	NA	NA		rs2064453
cg27477594	-0.95714575939301	0.40063077968586	-341.965815676496	5.44938669942979e-76	5.1557581168079e-73	164.168308177304	0.979370076063029	0.0222243166700187	-0.95714575939301	1	165600170	F	II	MGST3	TSS1500	island	TSS1500-island	chr1:165599563-165600574	NA	NA
cg10530939	-0.940038067169787	0.389081545262143	-341.96024427476	5.45323394411534e-76	5.1557581168079e-73	164.167608847844	0.957476655643875	0.017438588474088	-0.940038067169787	1	154244865	F	II	HAX1	TSS200	island	TSS200-island	chr1:154244710-154245289	NA	NA
cg06520821	0.944985822026104	0.598345091265541	341.888079179255	5.50331827318058e-76	5.19095352829652e-73	164.158549499215	0.0269583151567334	0.971944137182838	0.944985822026104	10	135233123	R	I	MTG1	Body	island	Body-island	chr10:135232918-135233124	NA	NA
cg02617981	0.951371707738674	0.593079944994012	341.800961026702	5.5644079081704e-76	5.23634131324883e-73	164.147610290992	0.0178319356636506	0.969203643402325	0.951371707738674	4	3449663	F	I	HGFAC	Body	island	Body-island	chr4:3449650-3449995	NA	NA
cg13244110	-0.931490678289901	0.382819890199936	-341.773014985187	5.58415106071949e-76	5.24269970295322e-73	164.144100549231	0.94604681195662	0.014556133666719	-0.931490678289901	17	40688572	F	II	NAGLU	1stExon	island	1stExon-island	chr17:40688033-40688745	NA	NA
cg00931235	-0.94958778090647	0.403783779222128	-341.696434172052	5.63862151694768e-76	5.28155679058561e-73	164.134481207081	0.977953135119063	0.0283653542125928	-0.94958778090647	21	34100309	F	I	SYNJ1	TSS200	island	TSS200-island	chr21:34099716-34100796	NA	NA	high-CpG:33022090-33022221
cg09671109	-0.958258469304459	0.400652679069116	-341.631422019856	5.6852898996675e-76	5.30660006490171e-73	164.12631321133	0.980064776788092	0.0218063074836319	-0.95825846930446	2	161350154	F	I	RBMS1	5'UTR	island	5'UTR-island	chr2:161349223-161350371	TRUE	NA	high-CpG:161058209-161058647
cg16048904	0.947702409002371	0.600921091508392	341.576190814413	5.72524750205315e-76	5.31338504209511e-73	164.119372777028	0.0278917279255626	0.975594136927934	0.947702409002372	19	58448067	F	II	ZNF418	TSS1500	shore	TSS1500-shore	chr19:58446336-58446800	NA	NA
cg14801290	-0.949468400673689	0.396987936258488	-341.479431092059	5.79594331062468e-76	5.36665799564761e-73	164.107210935071	0.971085108758859	0.0216167080851695	-0.949468400673689	10	27793116	R	I	RAB18	TSS200	island	TSS200-island	chr10:27793049-27793764	NA	NA
cg00355678	0.931073840673396	0.607621035639921	341.259020512621	5.96033608804501e-76	5.49367443172691e-73	164.079493605327	0.0446461552327521	0.975719995906148	0.931073840673395	19	1483413	R	I	PCSK4	Body	island	Body-island	chr19:1481849-1484119	NA	NA
cg01084648	-0.933300414110756	0.380598296208992	-341.21698391494	5.99222671882799e-76	5.51048717990408e-73	164.074205211337	0.944919476834101	0.0116190627233446	-0.933300414110756	20	34329383	R	II	RBM39	5'UTR	shore	5'UTR-shore	chr20:34329490-34330563	NA	NA		rs75743831
cg15311353	-0.948151701816249	0.389615808692812	-341.154345636121	6.040070798327e-76	5.5346262208196e-73	164.066323749164	0.962916837697985	0.0147651358817366	-0.948151701816249	11	85359015	F	I	TMEM126A	TSS200	island	TSS200-island	chr11:85358865-85359226	TRUE	NA
cg23245486	0.955515272317439	0.600136633428081	341.146755073815	6.04589507583828e-76	5.5346262208196e-73	164.065368562191	0.0223832129570718	0.977898485274511	0.955515272317439	2	272362	F	II	ACP1	Body	opensea	Body-opensea		NA	NA
cg25152631	-0.918998830454326	0.383366535086177	-341.025593957895	6.13964439920116e-76	5.60773172277896e-73	164.050118741532	0.939040246523676	0.0200414160693501	-0.918998830454326	3	140660955	R	II	SLC25A36	Body	island	Body-island	chr3:140660334-140661602	NA	NA
cg15026150	-0.951782587476686	0.400122716616299	-340.834010720043	6.29092907061906e-76	5.72002725746038e-73	164.025993568466	0.975619164858015	0.02383657738133	-0.951782587476685	1	154297836	R	II	ATP8B2	TSS200	shore	TSS200-shore	chr1:154298205-154298544	NA	NA
cg13925890	0.934534709213679	0.5912179672465	340.790119977761	6.32612133562518e-76	5.73729415617782e-73	164.020464587352	0.0261504686521827	0.960685177865861	0.934534709213679	5	170863162	F	I	FGF18	Body	opensea	Body-opensea		NA	NA
cg25161161	0.939595631273564	0.583401690703081	340.664019112642	6.42835578304292e-76	5.80575442529062e-73	164.004575269394	0.0152740997004608	0.954869730974024	0.939595631273563	17	78190898	R	I	SGSH	Body	shore	Body-shore	chr17:78188803-78189010	NA	NA
cg18673726	-0.952083311035278	0.392374187531042	-340.577706509508	6.49930554499346e-76	5.85321547317471e-73	163.993695864463	0.968052468622141	0.0159691575868624	-0.952083311035278	12	115122101	R	II	TBX3	TSS200	island	TSS200-island	chr12:115120774-115122945	NA	NA	high-CpG:113606322-113606725
cg02809263	-0.94980112374337	0.402927254367847	-340.564896167757	6.50990383484915e-76	5.85321547317471e-73	163.992080915768	0.977225608259187	0.0274244845158167	-0.94980112374337	1	70671218	F	II	LRRC40	1stExon	island	1stExon-island	chr1:70671183-70671442	NA	NA
cg25360663	-0.934429524028759	0.380409571796665	-340.331138602506	6.70643261503071e-76	6.01651953714712e-73	163.962600701893	0.945413470046613	0.010983946017853	-0.93442952402876	11	66035791	F	II	RAB1B	TSS1500	shore	TSS1500-shore	chr11:66035828-66036808	NA	NA		rs12576209
cg02624574	-0.933211638833906	0.395977194819132	-340.154738962652	6.8587494721006e-76	6.1124176007358e-73	163.940339919168	0.960244697369866	0.0270330585359594	-0.933211638833906	17	4900769	F	I	INCA1	5'UTR	island	5'UTR-island	chr17:4900357-4901798	NA	NA			rs886582
cg24211292	-0.94301708150295	0.42014372348395	-340.051271979824	6.94973302004648e-76	6.16627663367891e-73	163.927277183256	0.990340098346199	0.0473230168432491	-0.94301708150295	2	203499264	F	II	FAM117B	TSS1500	shore	TSS1500-shore	chr2:203499508-203500697	NA	NA
cg21177558	0.944915846077639	0.60528820504842	339.890879245113	7.09322177651326e-76	6.26604657271519e-73	163.907019213979	0.0339437399782193	0.978859586055858	0.944915846077639	8	27677755	R	II	PBK	Body	opensea	Body-opensea		NA	NA
cg03137447	-0.917779759925069	0.379156308554777	-339.819047290934	7.15846251596679e-76	6.30987211120831e-73	163.897943384073	0.934092907579237	0.0163131476541691	-0.917779759925068	12	48299289	F	II	VDR	TSS1500	island	TSS1500-island	chr12:48298645-48299537	NA	NA
cg00676717	0.952368005820971	0.601658748033344	339.759141678526	7.21334058381339e-76	6.34439234655676e-73	163.890372867362	0.0258083259090361	0.978176331730007	0.952368005820971	10	79762182	F	II	POLR3A	Body	opensea	Body-opensea		NA	NA
cg06233122	-0.944085675318941	0.389051387828744	-339.714420594357	7.25458892633927e-76	6.35359563592707e-73	163.88472035785	0.959893889184383	0.0158082138654422	-0.944085675318941	8	74888597	R	I	TMEM70	1stExon	island	1stExon-island	chr8:74888375-74888925	NA	NA
cg11208313	-0.947138642043956	0.388642918120457	-339.713672846024	7.25528065691797e-76	6.35359563592707e-73	163.884625839686	0.961331399356337	0.0141927573123814	-0.947138642043956	17	27276484	F	II	PHF12	Body	island	Body-island	chr17:27276219-27278877	NA	NA
cg25216538	0.930168830524925	0.605800855228213	339.605002542645	7.35653085942422e-76	6.42831818975232e-73	163.870887161872	0.0433731902596537	0.973542020784579	0.930168830524925	4	6925470	F	I	TBC1D14	Body	island	Body-island	chr4:6925211-6925591	NA	NA
cg27587645	-0.892951847677013	0.383823755459245	-339.463436957893	7.49060230411768e-76	6.5120549329233e-73	163.852982688205	0.923748128473253	0.0307962807962397	-0.892951847677013	19	2015311	F	II	BTBD2	1stExon	opensea	1stExon-opensea		NA	NA
cg04789761	0.930813923776052	0.609423775189217	339.452827100166	7.50075065284806e-76	6.5120549329233e-73	163.851640489801	0.0466060538362561	0.977419977612307	0.930813923776051	2	175431800	R	II	WIPF1	Body	opensea	Body-opensea		NA	NA
cg13379871	-0.954607103155132	0.402154359120276	-339.372029738631	7.57849637123024e-76	6.56543355051555e-73	163.841417771493	0.979358654051286	0.0247515508961539	-0.954607103155132	10	22610507	F	II	BMI1	1stExon	shelf	1stExon-shelf	chr10:22614275-22614934	NA	NA	high-CpG:22649977-22650847
cg11659747	-0.934762295170427	0.399516602331663	-339.107213667697	7.83913888096237e-76	6.73343668131207e-73	163.807894355133	0.964721711039364	0.0299594158689363	-0.934762295170427	4	77134585	F	II	SCARB2	1stExon	island	1stExon-island	chr4:77134566-77135377	NA	NA
cg15396310	-0.936784963466634	0.386398804738191	-339.036956472039	7.90981594653023e-76	6.76535607272432e-73	163.798995741218	0.952826922183132	0.0160419587164982	-0.936784963466634	7	72971398	F	II	BCL7B	Body	shore	Body-shore	chr7:72971527-72972220	NA	NA
cg25966976	0.958432376854102	0.593357221527176	338.997931148201	7.94935578895866e-76	6.77048645040746e-73	163.794052038653	0.0138399704060913	0.972272347260193	0.958432376854102	3	39170681	R	II	TTC21A	Body	opensea	Body-opensea		NA	NA
cg20263098	-0.951378650868575	0.399113214586743	-338.959502077695	7.98848913633752e-76	6.77942869169459e-73	163.789183278946	0.974365422088672	0.0229867712200966	-0.951378650868575	7	107384567	F	I	CBLL1	1stExon	island	1stExon-island	chr7:107383657-107385021	NA	NA
cg14572485	-0.961598571049191	0.394965826621934	-338.937583577719	8.01089753925762e-76	6.77999038339849e-73	163.786406058787	0.9763975207447	0.0147989496955092	-0.961598571049191	17	66244196	R	I	AMZ2	1stExon	island	1stExon-island	chr17:66243583-66244403	NA	NA	high-CpG:63755756-63755861
cg05443407	0.95053137294057	0.593681266066797	338.732782193391	8.22340982718656e-76	6.94306543602995e-73	163.760447145009	0.0189413661492432	0.969472739089813	0.95053137294057	17	35403397	F	II	AATF	Body	opensea	Body-opensea		NA	TRUE
cg25602684	-0.95361466446679	0.399434306613086	-338.718943988896	8.2379754224186e-76	6.94306543602995e-73	163.758692529179	0.976038522337191	0.0224238578704014	-0.95361466446679	5	37839918	R	I	GDNF	TSS200	island	TSS200-island	chr5:37836747-37840726	NA	NA
cg16177351	-0.938118699439205	0.403323707112098	-338.678714695995	8.28046940768262e-76	6.96434054826526e-73	163.753591222024	0.97055826956371	0.0324395701245051	-0.938118699439205	8	125551491	R	II	TATDN1	TSS200	island	TSS200-island	chr8:125551211-125551521	NA	NA
cg26194015	-0.918858641452143	0.386922933196071	-338.543687514998	8.42474458207209e-76	7.02992388774337e-73	163.736464292835	0.94251187919039	0.0236532377382472	-0.918858641452143	12	96588125	R	I	ELK3	TSS200	shore	TSS200-shore	chr12:96588665-96589145	NA	NA	high-CpG:95112131-95112390
cg20251481	0.944054945314687	0.591757394003173	338.540574951541	8.4281004829438e-76	7.02992388774337e-73	163.736069407959	0.0209334735803386	0.964988418895026	0.944054945314687	19	16244720	F	II	HSH2D	TSS200	opensea	TSS200-opensea		NA	NA
cg17419241	-0.952651086881339	0.411127629925877	-338.398604119499	8.58263337199739e-76	7.12936043355751e-73	163.718053748877	0.987149217342501	0.034498130461162	-0.952651086881339	19	19739180	F	I	LPAR2	TSS200	island	TSS200-island	chr19:19738572-19739821	TRUE	TRUE	high-CpG:19600025-19600408
cg18753341	0.942562945047561	0.60332903147504	338.124050841199	8.88975614615441e-76	7.36931577925166e-73	163.683191030959	0.0334072507486075	0.975970195796169	0.942562945047561	7	157202405	R	I	DNAJB6	Body	island	Body-island	chr7:157202370-157203125	NA	NA
cg10894222	0.949481544679217	0.589318183724701	338.003343470945	9.02831935035132e-76	7.46884368846779e-73	163.667854130218	0.0152130636861048	0.964694608365321	0.949481544679217	3	149543247	F	II	RNF13	5'UTR	opensea	5'UTR-opensea		NA	TRUE
cg19857280	-0.947926107982331	0.391196690577577	-337.981995601877	9.0530541435983e-76	7.47399044815877e-73	163.665141096829	0.964361314008755	0.016435206026423	-0.947926107982332	2	64067938	F	I	UGP2	TSS1500	island	TSS1500-island	chr2:64067892-64068906	NA	NA	high-CpG:63921418-63921520
cg10042319	-0.933973676737562	0.395744120103068	-337.947459419228	9.0932165285146e-76	7.48855786272431e-73	163.660751617335	0.960472389758338	0.0264987130207762	-0.933973676737562	2	232394971	F	I	NMUR1	Body	island	Body-island	chr2:232394763-232395337	TRUE	NA
cg10745802	-0.942535698818157	0.420031387500489	-337.919086698965	9.12634774343859e-76	7.48855786272431e-73	163.657145145523	0.98993669376263	0.0474009949444731	-0.942535698818157	3	128445504	R	II	RAB7A	5'UTR	island	5'UTR-island	chr3:128444900-128445650	NA	NA
cg07126542	0.943616848905724	0.597784782938285	337.871483299708	9.18221257302376e-76	7.51911458664849e-73	163.651093530159	0.027225758018545	0.970842606924269	0.943616848905724	10	131363429	R	I	MGMT	Body	opensea	Body-opensea		NA	NA
cg12253469	0.933181572176463	0.601080843162518	337.633023480692	9.46736814141443e-76	7.72129856619393e-73	163.62076554194	0.0368315204511681	0.970013092627631	0.933181572176463	22	37420454	F	I	MPST	Body	island	Body-island	chr22:37420225-37420900	NA	NA
cg01505254	-0.954082093681321	0.396243005415612	-337.589169764836	9.5207877687827e-76	7.74921102373378e-73	163.61518563042	0.973129852757806	0.0190477590764851	-0.954082093681321	6	36853867	F	I	C6orf89	Body	island	Body-island	chr6:36853590-36853927	NA	TRUE
cg18197866	0.941802810006653	0.590243031562614	337.476227995413	9.65979016108175e-76	7.83077290473862e-73	163.600811470537	0.0207808673725451	0.962583677379198	0.941802810006653	12	120651746	F	I	PXN	Body	island	Body-island	chr12:120651711-120651943	NA	NA
cg02732438	-0.94759425204612	0.398852429788929	-337.457719596706	9.68276648946188e-76	7.83366855944126e-73	163.598455410144	0.971816396142397	0.0242221440962775	-0.94759425204612	14	45366330	F	II	C14orf28	TSS200	shore	TSS200-shore	chr14:45366387-45367108	NA	NA
cg16911342	-0.948450775490337	0.406923503383162	-337.395378321968	9.76056911120921e-76	7.86848172302905e-73	163.590518555518	0.980405367633134	0.0319545921427965	-0.948450775490337	11	64052226	R	I	BAD	TSS200	shore	TSS200-shore	chr11:64052607-64053652	NA	NA
cg05621273	-0.944450735094335	0.407113550555679	-337.392020135878	9.76477827542637e-76	7.86848172302905e-73	163.590090970633	0.978176785728997	0.0337260506346625	-0.944450735094335	16	81070150	F	II	ATMIN	Body	island	Body-island	chr16:81069532-81070163	NA	NA
cg22368619	0.936530318252589	0.586640929012549	337.368015118715	9.79492039470147e-76	7.87704766490786e-73	163.587034372928	0.0203667830923792	0.956897101344968	0.936530318252589	19	3730505	R	I	TJP3	Body	island	Body-island	chr19:3730415-3730769	NA	NA
cg01915888	0.913966100716286	0.595436272457659	336.980106634173	1.02954175926859e-75	8.24669077398896e-73	163.537609357227	0.0428056069082767	0.956771707624563	0.913966100716286	12	113725897	R	I	TPCN1	Body	opensea	Body-opensea		NA	NA
cg11397581	0.946024043656602	0.596466424636381	336.761588987767	1.05888051275691e-75	8.44817144592002e-73	163.509740553905	0.0244518866114592	0.97047593026806	0.946024043656601	15	22955729	F	I	CYFIP1	Body	opensea	Body-opensea		NA	NA
cg26199493	-0.952985665660541	0.405052288335672	-336.654754964648	1.07353428506079e-75	8.53136428383933e-73	163.496108421664	0.981276179200185	0.0282905135396439	-0.952985665660541	1	226497589	R	II	LIN9	TSS1500	shore	TSS1500-shore	chr1:226496361-226497501	NA	NA
cg07133269	0.931868064529353	0.592829235008606	336.633699478272	1.0764467255574e-75	8.53770291227113e-73	163.493421178704	0.0293741262234163	0.961242190752769	0.931868064529353	1	21553992	F	II	ECE1	Body	shelf	Body-shelf	chr1:21551574-21551931	NA	NA
cg23239842	-0.923069611389443	0.397462405089446	-336.603041730651	1.08070183264729e-75	8.5546449951478e-73	163.489508111858	0.955597518952831	0.0325279075633874	-0.923069611389443	8	71316013	F	II	NCOA2	5'UTR	island	5'UTR-island	chr8:71314145-71316770	NA	NA	high-CpG:71478127-71478641
cg08845329	0.93370640269691	0.584105573245699	336.555025747443	1.08740076742119e-75	8.59082782022129e-73	163.483378730292	0.0195389111498931	0.953245313846803	0.93370640269691	17	80932127	R	I	B3GNTL1	Body	shelf	Body-shelf	chr17:80929062-80929354	NA	NA
cg13155059	-0.951124744136238	0.392990861985953	-336.436758631129	1.10408255085885e-75	8.68265809305188e-73	163.468277630033	0.968089544486934	0.0169648003506962	-0.951124744136238	7	116502333	F	II	CAPZA2	TSS1500	shore	TSS1500-shore	chr7:116502427-116502920	NA	NA
cg16027505	-0.939576915581746	0.395779262532255	-336.432298235608	1.10471679644997e-75	8.68265809305188e-73	163.467707988143	0.963895537070055	0.0243186214883091	-0.939576915581746	1	52832028	F	II	CC2D1B	TSS200	island	TSS200-island	chr1:52831511-52832181	NA	NA
cg10588340	0.955007549063449	0.590008863875447	336.380642464662	1.11208919764409e-75	8.70244788353823e-73	163.461110390976	0.0125624388603389	0.967569987923788	0.955007549063449	2	73216028	F	II	SFXN5	Body	opensea	Body-opensea		NA	NA
cg20588892	-0.958285576726722	0.391334887027704	-336.379118470719	1.11230746752118e-75	8.70244788353823e-73	163.460915726556	0.970763375281071	0.0124777985543486	-0.958285576726722	5	87565114	R	II	TMEM161B	TSS1500	shore	TSS1500-shore	chr5:87564608-87564881	NA	NA
cg15705062	0.931175130441755	0.607600796880649	336.312922973853	1.12183055627317e-75	8.75997772497816e-73	163.452459470363	0.0445646714972618	0.975739801939017	0.931175130441755	19	5110748	F	I	KDM4B	Body	island	Body-island	chr19:5110587-5110853	NA	NA		rs2613739
cg05717677	0.920791340741207	0.616610449596823	336.259099169072	1.12963527876056e-75	8.80389323325464e-73	163.44558235629	0.0598528947300464	0.980644235471253	0.920791340741207	13	109318335	F	II	MYO16	Body	opensea	Body-opensea		NA	NA		rs61745206
cg00739608	0.941571674161158	0.601671914683763	336.239987868234	1.13241985894196e-75	8.8085900576856e-73	163.443140208123	0.0323495070514347	0.973921181212592	0.941571674161158	16	89205832	R	II	ACSF3	Body	opensea	Body-opensea		NA	NA
cg00917335	-0.915784354836372	0.384882894495781	-336.224408295711	1.13469504974078e-75	8.80931412395578e-73	163.441149254944	0.938612969513122	0.0228286146767499	-0.915784354836372	16	30107341	R	I	YPEL3	1stExon	shore	1stExon-shore	chr16:30107511-30107875	NA	TRUE	high-CpG:30014825-30015255
cg27611584	0.963075675897179	0.603790066086974	336.195573721542	1.13891830387424e-75	8.82513035896659e-73	163.437464153402	0.0214652388003075	0.984540914697487	0.963075675897179	17	73552146	F	I	LLGL2	Body	opensea	Body-opensea		NA	NA		rs1671036
cg07478335	0.948342096686073	0.58937091419332	336.164735775939	1.14345278082317e-75	8.84329294612606e-73	163.433522647223	0.0159547627087179	0.964296859394791	0.948342096686073	11	119044743	F	I	NLRX1	Body	opensea	Body-opensea		NA	NA
cg20017415	-0.939479806803545	0.389833274042461	-336.097398294138	1.15341853700982e-75	8.90331046502151e-73	163.424914674706	0.957890831644604	0.0184110248410592	-0.939479806803545	1	40421530	R	II	MFSD2A	Body	shore	Body-shore	chr1:40420487-40421366	TRUE	TRUE
cg09083579	-0.939911397653095	0.40625343539886	-335.973438033995	1.171997301187e-75	9.0220903926624e-73	163.409063644287	0.974571954910033	0.0346605572569388	-0.939911397653095	20	23030434	R	II	THBD	TSS200	island	TSS200-island	chr20:23028403-23032218	NA	NA
cg10583736	-0.933927377719789	0.417344088418484	-335.964980260809	1.17327602844334e-75	9.0220903926624e-73	163.4079819071	0.982044363318821	0.0481169855990321	-0.933927377719789	6	148663964	R	II	SASH1	1stExon	island	1stExon-island	chr6:148663425-148664041	TRUE	NA	high-CpG:148705222-148705875		rs79996574
cg14642464	0.945178818180592	0.5931977829568	335.826742940867	1.19437958053226e-75	9.14951418060602e-73	163.390297457575	0.0216943114987681	0.96687312967936	0.945178818180591	22	46777848	R	I	CELSR1	Body	island	Body-island	chr22:46777706-46777929	NA	NA
cg05407442	-0.922971538314189	0.374022125051846	-335.794106985177	1.19941826055211e-75	9.17071113092255e-73	163.38612127316	0.932097938916239	0.00912640060205019	-0.922971538314189	14	68161980	R	II	RDH11	Body	opensea	Body-opensea		NA	NA
cg24401363	0.929824159924429	0.590811104677616	335.613939380717	1.22762847808366e-75	9.33517550969958e-73	163.363058797836	0.0285918451884259	0.958416005112855	0.929824159924429	12	132403857	R	I	ULK1	Body	opensea	Body-opensea		NA	NA
cg00466158	-0.948628484741861	0.397632719789536	-335.611381002979	1.22803391434096e-75	9.33517550969958e-73	163.362731216494	0.97122203614508	0.0225935514032184	-0.948628484741861	9	140484847	R	I	ZMYND19	1stExon	island	1stExon-island	chr9:140484219-140485721	NA	NA
cg03711182	-0.944565652210801	0.381835568447523	-335.583318863009	1.23249003526564e-75	9.33517550969958e-73	163.359137893348	0.952968288388938	0.00840263617813716	-0.944565652210801	15	79383924	R	II	RASGRF1	TSS1500	island	TSS1500-island	chr15:79381804-79384209	NA	NA			rs10609398
cg10014453	0.942388500021198	0.591559978605314	335.478444288894	1.24929052638555e-75	9.44470656433578e-73	163.345706011194	0.0217436762669146	0.964132176288113	0.942388500021198	1	160095999	R	II	ATP1A2	Body	opensea	Body-opensea		NA	TRUE
cg09799156	0.918562962415126	0.596982010842287	335.223669117251	1.29108741234378e-75	9.72427287266919e-73	163.313056963423	0.0415718475215127	0.960134809936639	0.918562962415126	1	45253079	F	II	BEST4	Body	shore	Body-shore	chr1:45251962-45252292	NA	NA		rs16832245
cg03978920	-0.947092363388952	0.388258943713968	-335.191637580974	1.29644261392225e-75	9.74642380519016e-73	163.308950310399	0.960919442507288	0.0138270791183359	-0.947092363388952	14	23426107	F	II	HAUS4	5'UTR	island	5'UTR-island	chr14:23425982-23426457	NA	NA		rs11549680
cg02574484	0.924675224997709	0.581024692312489	335.154870590319	1.30261753499308e-75	9.77464344236897e-73	163.304236028409	0.021918742313874	0.946593967311583	0.924675224997709	5	66460263	R	II	MAST4	Body	shore	Body-shore	chr5:66459035-66459595	NA	NA
cg05670865	-0.95525946994954	0.394077082960185	-335.135955117206	1.305806053724e-75	9.78039043656315e-73	163.301810463453	0.971675832232	0.01641636228246	-0.95525946994954	6	28890887	F	II	TRIM27	Body	shore	Body-shore	chr6:28890951-28892013	NA	NA		rs35242946
cg05176349	-0.936844619285581	0.405780632053756	-335.058292248495	1.3189813475532e-75	9.86077783104926e-73	163.291850094072	0.972244820458991	0.0354002011734103	-0.936844619285581	5	82767617	R	I	VCAN	1stExon	shore	1stExon-shore	chr5:82768387-82769268	TRUE	NA
cg01420589	-0.930709253985476	0.390016683548678	-334.980822218146	1.33225945348777e-75	9.94163525303486e-73	163.281912018882	0.952771116191059	0.0220618622055826	-0.930709253985476	4	119757735	F	II	SEC24D	TSS1500	island	TSS1500-island	chr4:119757033-119757811	NA	NA
cg03500993	0.9440077800197	0.58356947033671	334.837134626831	1.35725024466582e-75	1.00908181311842e-72	163.263472918124	0.0127740684643336	0.956781848484034	0.9440077800197	16	1551038	R	I	TELO2	Body	shore	Body-shore	chr16:1550144-1550829	NA	NA
cg23393291	-0.962872731009095	0.39521433283998	-334.798508697083	1.36404967778159e-75	1.01227280012532e-72	163.258514710834	0.977416449264084	0.014543718254989	-0.962872731009095	15	101142359	F	II	ASB7	TSS1500	island	TSS1500-island	chr15:101141975-101143137	NA	NA
cg10005894	-0.946154029021288	0.392876097798883	-334.66216722424	1.3883301283976e-75	1.02696520813865e-72	163.241008426899	0.964969231625708	0.0188152026044204	-0.946154029021288	3	186649165	F	II	ST6GAL1	5'UTR	shore	5'UTR-shore	chr3:186648174-186649103	NA	NA		rs73187733
cg14665845	-0.955474915623604	0.394035213554959	-334.609800213468	1.39777307042894e-75	1.03161018819681e-72	163.234282479161	0.971764232304115	0.0162893166805109	-0.955474915623604	11	33183263	F	II	CSTF3	TSS1500	island	TSS1500-island	chr11:33182987-33183264	NA	NA
cg19622078	-0.925672385391561	0.380051313190874	-334.558241377186	1.40713448421397e-75	1.03662416280761e-72	163.227659242617	0.93976019738112	0.0140878119895594	-0.92567238539156	1	28157351	F	I	PPP1R8	5'UTR	island	5'UTR-island	chr1:28157221-28157788	NA	NA
cg04212338	-0.948609295325538	0.387256181029452	-334.447101619513	1.4275326417102e-75	1.04973573804536e-72	163.213378575608	0.960833894482103	0.0122245991565643	-0.948609295325538	11	65153918	R	II	FRMD8	TSS200	island	TSS200-island	chr11:65153726-65154606	NA	NA
cg24166172	-0.938217849629099	0.390399234194013	-334.366481559231	1.44251844850539e-75	1.05811089352625e-72	163.203016325653	0.957693747923235	0.0194758982941362	-0.938217849629099	5	64777777	R	II	ADAMTS6	TSS200	opensea	TSS200-opensea		NA	TRUE
cg10297942	-0.943525694627323	0.408053131582583	-334.357681324338	1.44416396627495e-75	1.05811089352625e-72	163.201885054465	0.978557039961895	0.0350313453345717	-0.943525694627323	6	30689225	R	I	TUBB	Body	island	Body-island	chr6:30688624-30689530	TRUE	NA
cg22670577	-0.942796113183245	0.41145676903806	-334.119237547314	1.48948813979978e-75	1.0854093654407e-72	163.171221068481	0.98151953514886	0.0387234219656146	-0.942796113183245	20	45318061	F	I	TP53RK	1stExon	island	1stExon-island	chr20:45317691-45318458	NA	NA	high-CpG:44751208-44751827		rs2664574
cg20031401	-0.936675438997077	0.386897517203252	-334.009817816827	1.51077163427993e-75	1.09695878446088e-72	163.15714187722	0.953259410550322	0.0165839715532454	-0.936675438997077	11	86748885	F	I	TMEM135	1stExon	island	1stExon-island	chr11:86748660-86749093	NA	NA	high-CpG:86426518-86426732	rs12807634
cg00460260	-0.948628815807741	0.401001330669759	-333.969413327994	1.51870924654977e-75	1.10074246642167e-72	163.151941739402	0.974590847204672	0.0259620313969311	-0.948628815807741	4	111119726	F	I	ELOVL6	1stExon	island	1stExon-island	chr4:111119187-111120084	NA	NA	high-CpG:111339140-111339221
cg22837289	-0.963567864623087	0.411981721155227	-333.944519598782	1.52362094161595e-75	1.10232336823826e-72	163.148737535314	0.994604150927326	0.0310362863042393	-0.963567864623087	12	2921745	R	II	ITFG2	TSS200	shore	TSS200-shore	chr12:2921849-2922127	NA	NA
cg10762613	-0.905044645640568	0.368880725582679	-333.873481240237	1.53772682581526e-75	1.10995337179347e-72	163.139592419581	0.916117022946744	0.0110723773061758	-0.905044645640568	6	45344975	R	II	RUNX2	Body	shore	Body-shore	chr6:45345185-45346261	NA	NA
cg08298584	0.954079852502711	0.593623853865366	333.863768228476	1.53966586708763e-75	1.10995337179347e-72	163.13834185585	0.0167383616544248	0.970818214157136	0.954079852502711	16	989477	R	I	LMF1	Body	opensea	Body-opensea		NA	NA
cg19641266	0.955150631047336	0.597660887573424	333.751446540246	1.5622715989522e-75	1.12224195800391e-72	163.123877482635	0.0201279478703837	0.97527857891772	0.955150631047336	12	132423637	R	II	PUS1	Body	opensea	Body-opensea		NA	NA
cg03067903	0.939771796799273	0.593658376732368	333.654754832606	1.58200352832824e-75	1.13258077603754e-72	163.111421750457	0.0254242670397847	0.965196063839057	0.939771796799272	11	4606632	R	II	OR52I2	TSS1500	opensea	TSS1500-opensea		NA	NA
cg26192857	-0.954142573063957	0.395825566233961	-333.648171412194	1.5833562463615e-75	1.13258077603754e-72	163.110573541602	0.97274898250519	0.0186064094412334	-0.954142573063957	19	6459960	R	II	SLC25A23	TSS200	island	TSS200-island	chr19:6459235-6460651	NA	NA	high-CpG:6410576-6411311
cg08632473	0.937286060559837	0.593689319076273	333.639787593637	1.58508061158516e-75	1.13258077603754e-72	163.109493343524	0.0269582126912553	0.964244273251092	0.937286060559836	6	18221097	F	II	KDM1B	Body	opensea	Body-opensea		NA	TRUE
cg25098095	-0.925734435216249	0.386259034314856	-333.457952661156	1.62295648238714e-75	1.15565635327777e-72	163.086058071474	0.94600543700375	0.0202710017875014	-0.925734435216249	6	142468318	R	II	VTA1	TSS200	island	TSS200-island	chr6:142468190-142468458	TRUE	NA
cg14035508	-0.929656230345835	0.395473549171357	-333.327325767821	1.65073630756599e-75	1.1712017618955e-72	163.069214244937	0.957591269845583	0.027935039499748	-0.929656230345835	11	124543525	F	II	SIAE	Body	island	Body-island	chr11:124543384-124544046	NA	NA
cg24182998	-0.935829619205907	0.401575130486478	-333.311633053442	1.65410617899773e-75	1.17153376000814e-72	163.067190260512	0.967425597913306	0.0315959787073985	-0.935829619205907	18	56338261	R	I	MALT1	TSS1500	island	TSS1500-island	chr18:56338211-56339277	NA	NA
cg20190112	0.952879726779943	0.600350740147723	333.27575901497	1.66183627138371e-75	1.17494734783101e-72	163.062562989418	0.0241909053505486	0.977070632130491	0.952879726779943	8	23022541	F	II	TNFRSF10D	TSS1500	shore	TSS1500-shore	chr8:23021056-23021588	NA	NA		rs6651393
cg01923549	0.946440411479678	0.609145165785253	333.240545184006	1.66946005008734e-75	1.17632809130012e-72	163.058020363228	0.0368788704719589	0.983319281951637	0.946440411479678	6	41774024	R	I	USP49	Body	island	Body-island	chr6:41773954-41774420	NA	NA
cg25161331	0.957222795597442	0.589753317441496	333.138661168576	1.69172005533796e-75	1.18775517979186e-72	163.044874340092	0.0109674410337406	0.968190236631183	0.957222795597442	21	43230617	F	I	PRDM15	Body	island	Body-island	chr21:43230458-43230716	NA	NA
cg02892239	-0.943550141755282	0.406124015639663	-332.994590665156	1.72371656293906e-75	1.20811882374035e-72	163.026277755377	0.976642706003322	0.0330925642480393	-0.943550141755282	15	65203999	R	II	ANKDD1A	TSS200	island	TSS200-island	chr15:65203730-65204392	TRUE	TRUE
cg17227680	-0.94061500854564	0.393801508231913	-332.871781796664	1.7514796461822e-75	1.2254499021166e-72	163.010418889345	0.962545466887416	0.0219304583417756	-0.940615008545641	17	46048473	R	I	CDK5RAP3	1stExon	island	1stExon-island	chr17:46048069-46048823	NA	NA	high-CpG:43403432-43403510
cg07589355	-0.958389806594266	0.394268238900922	-332.719404545538	1.78656423363669e-75	1.24783475271413e-72	162.990733109413	0.973759749864896	0.0153699432706307	-0.958389806594265	12	56915842	F	II	RBMS2	1stExon	opensea	1stExon-opensea		NA	NA
cg17142149	0.954359621962022	0.597737412716637	332.643057760142	1.80441250576616e-75	1.25812428232356e-72	162.980866196664	0.0206827575768104	0.975042379538831	0.954359621962021	6	46293016	R	II	RCAN2	Body	opensea	Body-opensea		NA	NA
cg08707753	-0.951463701379685	0.399138130109307	-332.617371909966	1.81045824306594e-75	1.26016321712659e-72	162.977546067382	0.974441763501674	0.0229780621219896	-0.951463701379685	16	4166403	F	I	ADCY9	TSS1500	shore	TSS1500-shore	chr16:4166655-4167012	NA	NA	high-CpG:4105789-4106585
cg15795838	0.94669254033823	0.59838115280953	332.596189955618	1.81545947769396e-75	1.26146936206781e-72	162.974807903275	0.0259624074887403	0.97265494782697	0.946692540338229	10	6259184	R	II	PFKFB3	Body	shelf	Body-shelf	chr10:6262647-6262871	NA	NA
cg20572743	-0.92961057892928	0.407503396195811	-332.528691447435	1.83149092098774e-75	1.27042217395051e-72	162.966081225823	0.969593513687933	0.0399829347586537	-0.92961057892928	12	118454524	R	I	RFC5	5'UTR	island	5'UTR-island	chr12:118454391-118454996	NA	NA	high-CpG:116938888-116938959
cg13925683	-0.933095527341368	0.404180677444692	-332.474833861843	1.8443863762729e-75	1.27339947459778e-72	162.959116796551	0.96837797304645	0.0352824457050814	-0.933095527341368	2	219135231	R	I	PNKD	5'UTR	island	5'UTR-island	chr2:219134787-219135393	NA	NA	high-CpG:218843456-218843498
cg04581327	-0.956221792056899	0.397351616968862	-332.412282530948	1.85948008685293e-75	1.27959353708022e-72	162.951026662798	0.975532235421871	0.0193104433649715	-0.956221792056899	17	17687239	F	II	RAI1	5'UTR	island	5'UTR-island	chr17:17685016-17687240	NA	TRUE
cg08001952	0.950538912102841	0.594371781217717	332.404066671876	1.86147195115759e-75	1.27959353708022e-72	162.949963937381	0.0196273227369295	0.97016623483977	0.950538912102841	8	140974696	R	II	TRAPPC9	Body	shelf	Body-shelf	chr8:140971270-140971524	NA	NA
cg14265554	-0.94922083454842	0.408312615877951	-332.394762192354	1.86373037822769e-75	1.27959353708022e-72	162.948760364792	0.982260097232809	0.0330392626843891	-0.94922083454842	11	60691911	R	I	TMEM132A	TSS200	island	TSS200-island	chr11:60691785-60692532	NA	NA	high-CpG:60448487-60448681
cg24834709	-0.952712992064814	0.403899854284471	-332.339740020444	1.87714304234367e-75	1.2844513722876e-72	162.941642291985	0.979958872742265	0.0272458806774514	-0.952712992064814	19	57922503	R	I	ZNF17	TSS200	island	TSS200-island	chr19:57922440-57923066	NA	NA
cg22855438	-0.936105382956063	0.393198250494719	-332.339633478773	1.87716910940282e-75	1.2844513722876e-72	162.941628507761	0.959215458793734	0.0231100758376711	-0.936105382956063	1	67395917	R	I	MIER1	TSS200	island	TSS200-island	chr1:67395683-67396483	TRUE	NA	high-CpG:67168470-67168640
cg17457528	-0.948921924599134	0.384833656186182	-332.030653135863	1.9543458922816e-75	1.32825440595173e-72	162.901633336519	0.958600401292636	0.00967847669350137	-0.948921924599134	5	118406970	R	I	DMXL1	TSS200	island	TSS200-island	chr5:118406744-118407442	TRUE	NA	high-CpG:118434620-118435025
cg27290103	0.926487025857178	0.594730463070379	331.935290105589	1.97881535263243e-75	1.3403718281295e-72	162.889281355608	0.0345290055753413	0.96101603143252	0.926487025857178	2	218713647	R	I	TNS1	Body	opensea	Body-opensea		NA	NA
cg18640185	-0.91776368015677	0.378946409048089	-331.858424302503	1.99876657187893e-75	1.35087403589922e-72	162.879322509975	0.93387328542195	0.0161096052651796	-0.91776368015677	5	139937014	F	I	SRA1	1stExon	island	1stExon-island	chr5:139936755-139937193	NA	NA
cg03132220	0.945853309466278	0.592575957468376	331.839400524202	2.00373605993841e-75	1.35087403589922e-72	162.876857384563	0.0206646540701616	0.966517963536439	0.945853309466278	2	152890701	R	II	CACNB4	Body	opensea	Body-opensea		NA	TRUE
cg05503991	0.954405164794003	0.58855164752499	331.837021242995	2.00435847657739e-75	1.35087403589922e-72	162.876549063751	0.0114694548588489	0.965874619652851	0.954405164794002	6	15268207	F	II	JARID2	Body	opensea	Body-opensea		NA	TRUE
cg23164999	-0.958855718032819	0.407546508894024	-331.819546748004	2.00893584537581e-75	1.35170243888189e-72	162.874284547441	0.987319733751077	0.0284640157182585	-0.958855718032819	2	119981284	R	I	STEAP3	TSS200	island	TSS200-island	chr2:119981079-119981818	NA	NA	high-CpG:119697727-119697936
cg02700172	-0.920138491522593	0.389652600568951	-331.722040171474	2.03467432963427e-75	1.36674254508097e-72	162.861646371927	0.946015409396565	0.0258769178739723	-0.920138491522593	2	241377874	F	II	GPC1	Body	shore	Body-shore	chr2:241374410-241376320	NA	TRUE
cg10734246	0.950851705010465	0.590295260197356	331.644330875543	2.0554284205618e-75	1.3783901019597e-72	162.851571376721	0.0153616711212603	0.966213376131726	0.950851705010465	11	123478349	R	II	GRAMD1B	Body	opensea	Body-opensea		NA	NA
cg17753496	-0.944092881290124	0.389685626545201	-331.561825442774	2.07770058249596e-75	1.39101537157164e-72	162.840871828175	0.960532484999695	0.016439603709571	-0.944092881290124	6	108881018	R	I	FOXO3	TSS200	island	TSS200-island	chr6:108878830-108883404	TRUE	NA	high-CpG:108987660-108987724
cg14075624	-0.942745239414588	0.401361986358613	-331.48322242384	2.09914897486302e-75	1.39841771484328e-72	162.830675734679	0.971393991586038	0.02864875217145	-0.942745239414588	6	30615620	F	I	C6orf136	Body	island	Body-island	chr6:30614721-30615643	NA	NA
cg18278290	0.95063684455709	0.591576888374447	331.42393053369	2.1154777271382e-75	1.40511745546978e-72	162.822982916262	0.016773214921323	0.967410059478413	0.95063684455709	6	32978570	F	II	HLA-DOA	TSS1500	shelf	TSS1500-shelf	chr6:32975684-32975926	NA	NA		rs429916
cg14652638	-0.921003430042247	0.415978530236983	-331.421438164	2.11616695505807e-75	1.40511745546978e-72	162.822659512188	0.972864325146249	0.0518608951040021	-0.921003430042247	6	2842215	F	I	SERPINB1	TSS200	island	TSS200-island	chr6:2841810-2842273	TRUE	NA	high-CpG:2787068-2787272
cg18399510	-0.952776690195748	0.398155279337197	-331.396340331038	2.12312020666687e-75	1.40672325061661e-72	162.819402732479	0.974252812943928	0.0214761227481806	-0.952776690195748	4	159644561	F	I	PPID	TSS200	island	TSS200-island	chr4:159644148-159644665	TRUE	NA	high-CpG:159863901-159864068
cg07348339	0.939620623780357	0.587725754180378	331.355327927258	2.13453287025464e-75	1.41035329206529e-72	162.814080262377	0.0195830514294644	0.959203675209821	0.939620623780357	7	2609259	F	I	IQCE	Body	opensea	Body-opensea		NA	NA		rs36113256
cg21275967	-0.95283129040592	0.396898859654959	-331.242756053935	2.16618229886902e-75	1.42659536269089e-72	162.799467429142	0.97302940734226	0.0201981169363401	-0.95283129040592	12	14518391	R	II	ATF7IP	TSS1500	shore	TSS1500-shore	chr12:14518525-14518975	NA	NA
cg20477070	-0.94388633870571	0.39731872509603	-331.196257947869	2.17939491221323e-75	1.43295925378643e-72	162.793430026396	0.968040697336692	0.0241543586309815	-0.94388633870571	14	68086717	R	II	ARG2	1stExon	island	1stExon-island	chr14:68086277-68086957	NA	NA
cg06860352	-0.93983638953681	0.397275788012534	-331.05808946707	2.21914462410124e-75	1.45435749799032e-72	162.775484673126	0.965548953778977	0.0257125642421668	-0.93983638953681	19	14142585	R	I	IL27RA	5'UTR	island	5'UTR-island	chr19:14142398-14142977	NA	NA	high-CpG:14003459-14003769
cg13414444	0.905775459323696	0.589690055970764	331.004104334148	2.23487644117763e-75	1.46229378191005e-72	162.768470918499	0.0420118712634135	0.947787330587109	0.905775459323696	2	239344617	F	I	ASB1	Body	island	Body-island	chr2:239344401-239344627	NA	NA		rs11904390
cg01773059	-0.938312273106086	0.387504075363765	-330.954201829867	2.2495200173279e-75	1.46646246258917e-72	162.761986502724	0.954855682358142	0.0165434092520565	-0.938312273106086	14	64761203	F	I	ESR2	TSS200	island	TSS200-island	chr14:64760859-64761241	NA	TRUE		rs34404086
cg15375239	-0.957498384971028	0.389915304177881	-330.938984138052	2.25400505680854e-75	1.46646246258917e-72	162.760008884254	0.968867816020828	0.0113694310498	-0.957498384971028	19	38755287	R	I	SPINT2	5'UTR	island	5'UTR-island	chr19:38754846-38755699	NA	NA	high-CpG:43447052-43447389
cg27071285	-0.951689289094097	0.387258933206839	-330.938381737097	2.25418278776229e-75	1.46646246258917e-72	162.759930597126	0.962698968473037	0.0110096793789406	-0.951689289094097	11	62559100	R	II	TMEM223	Body	island	Body-island	chr11:62559099-62559555	NA	NA
cg22379574	-0.947698431490553	0.398114627746771	-330.919591044927	2.25973395402634e-75	1.46667269353394e-72	162.757488511134	0.971141586322454	0.0234431548319019	-0.947698431490552	13	45915321	F	I	TPT1	TSS200	island	TSS200-island	chr13:45914617-45915656	NA	NA	high-CpG:44812871-44813420
cg01578996	-0.942507672193284	0.393000106432471	-330.880780039856	2.27124386044154e-75	1.47177695853495e-72	162.752444069955	0.962888466363294	0.0203807941700101	-0.942507672193284	19	57752011	R	I	ZNF805	TSS200	island	TSS200-island	chr19:57751888-57752286	NA	NA	high-CpG:62443802-62443876	rs36109868
cg14964934	-0.945570776134435	0.399500343735839	-330.851699885779	2.27990725024172e-75	1.47502326325855e-72	162.748663980983	0.971240813026427	0.0256700368919928	-0.945570776134435	19	4723942	F	I	DPP9	TSS200	island	TSS200-island	chr19:4723723-4723981	NA	NA
cg12572827	0.956459216606804	0.594322149491144	330.824063781197	2.288171769163e-75	1.47800153666158e-72	162.745071276172	0.0159979720079596	0.972457188614764	0.956459216606804	12	15125509	R	II	PDE6H	TSS1500	opensea	TSS1500-opensea		NA	NA
cg22005634	-0.948231340259341	0.407994831026545	-330.734702169806	2.31510556319516e-75	1.49062890207468e-72	162.733452056401	0.981344013508937	0.0331126732495966	-0.948231340259341	20	62152128	F	I	PPDPF	TSS200	island	TSS200-island	chr20:62151045-62152847	NA	NA	high-CpG:61622510-61622988	rs310625
cg21920539	-0.959358191751996	0.388982386336719	-330.501845808533	2.38682324812057e-75	1.52948770322065e-72	162.70315935741	0.969059432512345	0.00970124076034817	-0.959358191751996	17	1732960	F	II	RPA1	TSS1500	island	TSS1500-island	chr17:1732834-1733612	NA	NA		rs8065937
cg21449360	0.928526620577985	0.60081628626589	330.370228214467	2.42836178495188e-75	1.55363970066175e-72	162.686026999206	0.0393815854512945	0.967908206029279	0.928526620577985	1	203635628	R	II	ATP2B4	5'UTR	opensea	5'UTR-opensea		NA	TRUE
cg13551228	0.944831199120752	0.589703820123916	330.340842667328	2.43773643109067e-75	1.55716971738342e-72	162.682200964299	0.0184105369346245	0.963241736055376	0.944831199120752	9	140727297	F	I	EHMT1	Body	shore	Body-shore	chr9:140727486-140727862	NA	NA		rs61566837
cg00271096	0.940948101863476	0.603403665702025	330.251143131376	2.46658224947543e-75	1.57310666696521e-72	162.670519745274	0.0344583017845745	0.97540640364805	0.940948101863475	21	32410480	F	II	KRTAP19-8	1stExon	opensea	1stExon-opensea		NA	NA
cg15459742	-0.93877018067469	0.393992409763616	-330.231809551004	2.47284520446146e-75	1.57461343684152e-72	162.668001569168	0.961620891101801	0.0228507104271106	-0.93877018067469	9	111775564	F	II	CTNNAL1	Body	island	Body-island	chr9:111775041-111775934	NA	NA
cg19175822	0.936369035090375	0.583755441101585	330.167540102987	2.49378194706336e-75	1.58544445433561e-72	162.659629427995	0.0175788152329863	0.953947850323361	0.936369035090375	13	113355060	F	II	ATP11A	Body	shelf	Body-shelf	chr13:113350478-113351511	NA	NA
cg12628260	-0.948962272500037	0.399634732690966	-330.052072010265	2.53185418539947e-75	1.60711832959916e-72	162.644583498216	0.973425874202617	0.0244636017025796	-0.948962272500037	1	24970684	F	I	SRRM1	Body	shore	Body-shore	chr1:24969027-24970196	NA	NA
cg16057915	0.958571557432783	0.594189090324345	329.997714848238	2.54998222885483e-75	1.60885000487996e-72	162.637498626319	0.0145876835045225	0.973159240937305	0.958571557432783	1	10690564	F	I	PEX14	3'UTR	opensea	3'UTR-opensea		NA	NA
cg14145438	0.953964356333412	0.591062995686476	329.974159366152	2.55787914088289e-75	1.60885000487996e-72	162.634428038959	0.0142473383685993	0.968211694702011	0.953964356333412	3	43428668	F	II	ANO10	Body	opensea	Body-opensea		NA	TRUE		rs58066802
cg07664277	0.944248430066268	0.595328314677802	329.972844528103	2.55832067336656e-75	1.60885000487996e-72	162.634256635716	0.0243874034749424	0.96863583354121	0.944248430066268	16	89614453	R	I	SPG7	Body	opensea	Body-opensea		NA	NA			rs61747706
cg03812724	-0.933791516090788	0.411176566729973	-329.972330169502	2.55849342006192e-75	1.60885000487996e-72	162.634189583358	0.975794692738356	0.042003176647568	-0.933791516090788	21	15588363	R	I	RBM11	TSS200	shore	TSS200-shore	chr21:15588439-15588908	TRUE	NA
cg26921093	0.945894476002618	0.588070467585651	329.949752567166	2.56608784991042e-75	1.61111606162331e-72	162.631246233125	0.0161342727933699	0.962028748795988	0.945894476002618	17	63534688	R	II	AXIN2	Body	shore	Body-shore	chr17:63532955-63533933	NA	NA
cg07966251	0.945361504831595	0.589850369518074	329.847332435764	2.60082960894886e-75	1.63039304183217e-72	162.617891461004	0.018236436364086	0.963597941195681	0.945361504831595	2	10192518	F	II	KLF11	Body	opensea	Body-opensea		NA	NA
cg20078054	0.951156121534578	0.599025725670791	329.777737660892	2.62471099244055e-75	1.64281271414759e-72	162.608814351578	0.0239080707894185	0.975064192323997	0.951156121534578	3	127339608	F	I	MCM2	Body	opensea	Body-opensea		NA	NA
cg11512859	0.942234217155415	0.589308999483664	329.759865713643	2.6308798595275e-75	1.64412479171868e-72	162.606483021705	0.0195859844594596	0.961820201614875	0.942234217155415	4	187627773	R	II	FAT1	Body	opensea	Body-opensea		NA	NA
cg24548869	-0.935054967196466	0.394647936927131	-329.746274570282	2.63558104771012e-75	1.64451702940944e-72	162.604710017508	0.960030010115691	0.0249750429192258	-0.935054967196466	22	31742478	F	I	PATZ1	TSS1500	island	TSS1500-island	chr22:31741045-31743707	NA	NA	high-CpG:30071565-30072561
cg13622821	-0.920944668410628	0.377147871138804	-329.629865014774	2.67620094810087e-75	1.66471657342828e-72	162.589520885138	0.933998135759184	0.013053467348556	-0.920944668410628	6	31702915	F	II	CLIC1	Body	opensea	Body-opensea		TRUE	NA
cg15337055	-0.910819086949182	0.386422251831431	-329.608962844853	2.6835620954527e-75	1.66672738902911e-72	162.586792966728	0.937150071847215	0.0263309848980328	-0.910819086949182	14	75745358	R	II	FOS	TSS200	island	TSS200-island	chr14:75743683-75746798	NA	NA
cg01836913	-0.93994203322017	0.39034150372059	-329.509997617817	2.71869707075579e-75	1.68595551204855e-72	162.573874643012	0.958678547063019	0.0187365138428486	-0.93994203322017	5	137774585	R	II	REEP2	TSS200	opensea	TSS200-opensea		NA	NA
cg01714160	0.95522376033638	0.591877022042287	329.482486415335	2.72854754158232e-75	1.68946893001469e-72	162.570282767635	0.0142998646295929	0.969523624965972	0.955223760336379	11	617467	F	I	IRF7	TSS1500	island	TSS1500-island	chr11:617226-617797	NA	NA
cg02440279	-0.943633566077823	0.395606054367668	-329.359633923895	2.77298283819523e-75	1.71435311280135e-72	162.554239217315	0.966175187344957	0.0225416212671335	-0.943633566077823	17	61554400	R	I	ACE	TSS200	island	TSS200-island	chr17:61553834-61555063	NA	NA	high-CpG:58908099-58908219
cg03465880	0.948394487613366	0.602905139339842	329.205924393728	2.82962350447322e-75	1.74137014652495e-72	162.534157069405	0.0294573096201322	0.977851797233499	0.948394487613366	1	1277465	F	I	DVL1	Body	opensea	Body-opensea		NA	NA
cg11640008	0.931821624181904	0.594181584686541	329.176010555906	2.84078337224541e-75	1.74387230845403e-72	162.530247674194	0.0307545561114364	0.96257618029334	0.931821624181904	19	42914542	F	I	LIPE	Body	island	Body-island	chr19:42914500-42914889	NA	NA
cg18519450	0.950742585959822	0.592579857046973	329.156104763848	2.84823451019883e-75	1.74387230845403e-72	162.527646007478	0.0177122469317325	0.968454832891554	0.950742585959822	2	121746027	F	I	GLI2	Body	island	Body-island	chr2:121745840-121746851	NA	NA
cg26227975	-0.947828593597578	0.387424872343733	-329.152662101074	2.84952519467642e-75	1.74387230845403e-72	162.527196038088	0.96053053358878	0.0127019399912022	-0.947828593597578	3	9773404	R	I	BRPF1	TSS200	island	TSS200-island	chr3:9773066-9773911	NA	NA	high-CpG:9748395-9748773
cg05477933	-0.94760574568229	0.397441605609442	-329.148815669617	2.85096796334882e-75	1.74387230845403e-72	162.526693288676	0.970412521603385	0.0228067759210954	-0.94760574568229	12	54426537	R	II	HOXC4	5'UTR	shore	5'UTR-shore	chr12:54427025-54428709	NA	NA
cg09411788	-0.9387242736399	0.388569054021096	-328.986873780034	2.91239425101097e-75	1.77338453377509e-72	162.5055209678	0.956169777617314	0.0174455039774141	-0.9387242736399	3	107241636	F	II	BBX	TSS200	shore	TSS200-shore	chr3:107241845-107242731	NA	NA
cg06049932	0.915051565204369	0.577099579021659	328.887532877704	2.95074377103403e-75	1.78328729876173e-72	162.492527659937	0.0238125861073899	0.938864151311758	0.915051565204368	6	33133485	F	I	COL11A2	Body	shelf	Body-shelf	chr6:33129291-33129718	NA	NA
cg21281001	-0.916029325510247	0.376954094415869	-328.797743287346	2.98585054971116e-75	1.79643631575595e-72	162.480780045979	0.930832291236019	0.0148029657257715	-0.916029325510247	8	11725306	R	I	CTSB	5'UTR	island	5'UTR-island	chr8:11725059-11725600	NA	NA
cg13547817	0.940671221405604	0.589241957881069	328.717375595356	3.01763582200364e-75	1.81285819165718e-72	162.470262267901	0.0204640100544253	0.961135231460029	0.940671221405603	9	102844957	R	II	ERP44	Body	opensea	Body-opensea		NA	TRUE
cg05562241	0.945937850699943	0.599989069237727	328.678801111585	3.03301470284872e-75	1.81938969783499e-72	162.465213031456	0.0280266478842738	0.973964498584216	0.945937850699943	21	37948943	F	II	CLDN14	TSS200	opensea	TSS200-opensea		NA	NA
cg10878896	-0.944066810600125	0.393494492960356	-328.596719407189	3.06600645646091e-75	1.83645143697102e-72	162.454466798654	0.964325587741827	0.0202587771417025	-0.944066810600125	12	56694449	F	II	CS	TSS1500	shore	TSS1500-shore	chr12:56693680-56694345	NA	NA
cg11684142	0.935303424647861	0.581202236031671	328.573897452946	3.07524453700928e-75	1.83925592044801e-72	162.45147841739	0.0156699327562201	0.950973357404081	0.93530342464786	20	62572234	R	I	UCKL1	Body	island	Body-island	chr20:62571738-62572556	NA	NA
cg23961530	0.944981807629844	0.599019228888463	328.516324599264	3.09867615096724e-75	1.84525060589023e-72	162.443938664504	0.0276348800890219	0.972616687718866	0.944981807629844	19	14077705	R	I	RFX1	Body	shelf	Body-shelf	chr19:14072665-14074824	NA	NA
cg13542817	-0.960781433929784	0.388931393625187	-328.515581001933	3.09897998001912e-75	1.84525060589023e-72	162.443841273704	0.969869004838545	0.00908757090876103	-0.960781433929784	10	104154499	F	I	NFKB2	1stExon	island	1stExon-island	chr10:104153729-104155557	NA	NA		rs60757928
cg02576701	-0.913740782422067	0.377708192318854	-328.328711615838	3.17630816031698e-75	1.88296305209557e-72	162.419359131285	0.930202618899638	0.0164618364775713	-0.913740782422067	19	11266500	F	II	SPC24	TSS200	island	TSS200-island	chr19:11266230-11266726	NA	NA
cg05468251	-0.935906978892375	0.394601701440102	-328.267194861983	3.20219397243757e-75	1.89274981263668e-72	162.411296471572	0.960498944491306	0.0245919655989309	-0.935906978892375	3	122920710	R	I	SEC22A	TSS200	island	TSS200-island	chr3:122920703-122921114	NA	NA
cg19693015	-0.946259581014178	0.394334461908613	-328.227024251152	3.21921387021485e-75	1.90002803202168e-72	162.406030670226	0.966491417870675	0.0202318368564964	-0.946259581014178	17	78965712	R	I	CHMP6	1stExon	island	1stExon-island	chr17:78965416-78966484	NA	NA	high-CpG:76580223-76580324
cg21722680	-0.942209957454925	0.390972540171107	-328.163151565819	3.24646690792793e-75	1.91331593576476e-72	162.397656457567	0.960680886539201	0.0184709290842759	-0.942209957454925	12	64846210	R	II	TBK1	5'UTR	island	5'UTR-island	chr12:64845599-64846314	NA	NA
cg05614058	-0.950549744091288	0.391363411352487	-328.065216189562	3.28871296063241e-75	1.93538840116331e-72	162.38481301031	0.966114419407684	0.0155646753163964	-0.950549744091288	19	48949061	F	I	GRWD1	1stExon	island	1stExon-island	chr19:48949034-48949442	NA	NA	high-CpG:53640847-53641074
cg04172010	-0.90064100610825	0.378733420226838	-328.049285690229	3.29563784515749e-75	1.93664056412663e-72	162.382723468481	0.923307051827175	0.022666045718925	-0.90064100610825	21	34852857	F	II	TMEM50B	TSS1500	shore	TSS1500-shore	chr21:34851229-34852702	NA	NA
cg07615067	-0.91844691244888	0.377227349365279	-328.01222575564	3.31180533564773e-75	1.9404920125375e-72	162.377862045474	0.93256734293902	0.0141204304901399	-0.91844691244888	7	193580	F	I	FAM20C	1stExon	island	1stExon-island	chr7:191875-193799	NA	NA
cg04516253	-0.935965785057938	0.401163488707564	-327.940986175671	3.34311207617931e-75	1.95599673469293e-72	162.36851539697	0.967096288975154	0.0311305039172161	-0.935965785057938	19	40596853	F	I	ZNF780A	TSS200	island	TSS200-island	chr19:40596540-40596863	TRUE	NA
cg18101157	0.954236255495097	0.603696133583791	327.772273946885	3.41846715697141e-75	1.98908718849083e-72	162.346371752175	0.02671607212164	0.980952327616737	0.954236255495097	14	101201316	R	II	DLK1	3'UTR	shore	3'UTR-shore	chr14:101201559-101201763	NA	NA
cg02525396	-0.947683666160679	0.396912310271585	-327.719367237256	3.44245404541068e-75	1.99962992131023e-72	162.339425213189	0.969930340973391	0.0222466748127119	-0.947683666160679	1	161195883	R	II	TOMM40L	5'UTR	opensea	5'UTR-opensea		NA	NA
cg26222311	-0.923053184456724	0.413990863517253	-327.693268320962	3.45435014925743e-75	2.00365709153199e-72	162.335998044085	0.972116044816667	0.0490628603599433	-0.923053184456724	1	976227	R	I	AGRN	Body	island	Body-island	chr1:975496-980305	NA	NA	high-CpG:966028-966159
cg19736671	-0.931905344654017	0.400639889202059	-327.608117058887	3.49345608437464e-75	2.02343281987752e-72	162.324814432361	0.964117539457977	0.0322121948039595	-0.931905344654017	1	40562678	R	II	PPT1	Body	island	Body-island	chr1:40562666-40563128	NA	NA
cg26067647	0.954778567854613	0.592312039558067	327.508710159582	3.53968249345575e-75	2.04727020112542e-72	162.311754623311	0.0150040682971382	0.969782636151751	0.954778567854613	19	1420404	F	II	DAZAP1	Body	island	Body-island	chr19:1419751-1420405	NA	NA
cg07205857	0.924805085427051	0.598758544948288	327.383474069232	3.59881220377639e-75	2.0725615953637e-72	162.295295479549	0.0395740746900709	0.964379160117122	0.924805085427051	16	455057	R	II	DECR2	Body	shelf	Body-shelf	chr16:450834-451140	NA	NA
cg04185037	-0.944438060899331	0.388003939385033	-327.353169203554	3.61327176688952e-75	2.07792465127588e-72	162.291311664837	0.959059511091605	0.0146214501922742	-0.944438060899331	6	159239164	F	II	EZR	1stExon	island	1stExon-island	chr6:159239081-159240775	NA	NA		rs79686763
cg01921818	0.945012433141752	0.590547217815461	327.267753897884	3.65434723758802e-75	2.0985569847012e-72	162.280081048137	0.0191443512646342	0.964156784406386	0.945012433141752	13	114106344	R	II	ADPRHL1	Body	opensea	Body-opensea		NA	NA
cg12319871	0.936367431749169	0.601679493330871	327.211894535453	3.68146759060292e-75	2.11112817698797e-72	162.272734844734	0.0355038369243967	0.971871268673566	0.936367431749169	6	34489552	R	I	PACSIN1	5'UTR	opensea	5'UTR-opensea		NA	NA
cg18504358	-0.946773151053819	0.385844343119622	-327.085268828701	3.74371089008986e-75	2.14306901780373e-72	162.256077074815	0.958311829803327	0.0115386787495077	-0.94677315105382	14	23340787	F	II	LRP10	TSS200	shore	TSS200-shore	chr14:23340854-23341492	NA	NA
cg15131024	0.925334896141075	0.599699108974076	327.077057407156	3.74778422610812e-75	2.14306901780373e-72	162.254996616748	0.0401942880515659	0.96552918419264	0.925334896141074	11	70338408	F	I	SHANK2	Body	opensea	Body-opensea		NA	NA		rs76137199
cg26690232	-0.948016054382602	0.400349188165116	-327.005915454732	3.783265085866e-75	2.15883434315749e-72	162.245634565158	0.973568197791806	0.0255521434092035	-0.948016054382603	1	40506155	R	I	CAP1	TSS200	island	TSS200-island	chr1:40505411-40506703	NA	NA	high-CpG:40278289-40279316		rs72935594
cg13766489	0.943475109970858	0.597925539657419	326.999902505189	3.78627965024589e-75	2.15883434315749e-72	162.244843181731	0.0274522173494583	0.970927327320316	0.943475109970858	9	131670359	R	I	LRRC8A	Body	island	Body-island	chr9:131669882-131671092	NA	NA
cg14341449	-0.951800993247869	0.397501974993062	-326.981249401252	3.7956469431063e-75	2.15883434315749e-72	162.242388089499	0.973009552305727	0.0212085590578582	-0.951800993247869	11	18034693	R	I	SERGEF	TSS200	island	TSS200-island	chr11:18034129-18035268	NA	NA	high-CpG:17990990-17991321
cg13985767	0.953871566243996	0.59688632716634	326.979066662613	3.79674462826213e-75	2.15883434315749e-72	162.242100791195	0.0201267754839238	0.97399834172792	0.953871566243996	7	2770904	R	I	GNA12	Body	shelf	Body-shelf	chr7:2774444-2774655	NA	NA			rs34711743
cg26432347	-0.954297582260196	0.405906873213483	-326.922155586636	3.82547975679065e-75	2.17211386241165e-72	162.234609277156	0.982924015975462	0.0286264337152665	-0.954297582260196	6	30710636	F	I	FLOT1	TSS200	island	TSS200-island	chr6:30710307-30712440	NA	NA	high-CpG:30818198-30818657
cg09291817	-0.930963529609573	0.400470630235967	-326.895884729359	3.83881921295459e-75	2.17662666854531e-72	162.231150636578	0.963378810930127	0.0324152813205547	-0.930963529609573	16	29816730	R	II	MAZ	TSS1500	island	TSS1500-island	chr16:29816247-29817272	NA	NA
cg13789881	0.948397397338433	0.591251137543496	326.861553035347	3.8563234531967e-75	2.18348495416505e-72	162.226630318837	0.0178015484551417	0.966198945793574	0.948397397338432	2	86094755	F	II	ST3GAL5	Body	opensea	Body-opensea		NA	NA
cg22014867	-0.897234869304378	0.380721955673748	-326.725135046698	3.92668784463548e-75	2.21924304595553e-72	162.208663745202	0.923236062695	0.0260011933906215	-0.897234869304378	19	49617869	R	I	LIN7B	Body	island	Body-island	chr19:49617455-49618569	NA	NA
cg14567489	-0.942016361273117	0.40248493353756	-326.660192309907	3.96064546687021e-75	2.2331568428684e-72	162.200107846919	0.972076221749212	0.0300598604760948	-0.942016361273117	20	43977078	F	I	SDC4	TSS200	island	TSS200-island	chr20:43976533-43977242	NA	NA	high-CpG:43410445-43410501
cg23538717	-0.906156157668654	0.377344732683759	-326.542056277264	4.0231894933384e-75	2.26525768589563e-72	162.18453937392	0.925253107088061	0.0190969494194076	-0.906156157668654	20	34360196	R	II	PHF20	5'UTR	island	5'UTR-island	chr20:34359673-34360250	NA	NA
cg19320816	-0.936045064616902	0.389333135813598	-326.50866526618	4.04104999850099e-75	2.2697570028043e-72	162.180137884443	0.955313872558702	0.0192688079417994	-0.936045064616902	6	26087776	R	I	HFE	Body	opensea	Body-opensea		TRUE	TRUE
cg17448335	-0.931093156281574	0.396956315680147	-326.506100830097	4.04242503849647e-75	2.2697570028043e-72	162.179799829537	0.959942875292262	0.0288497190106872	-0.931093156281574	5	76249776	R	I	CRHBP	Body	island	Body-island	chr5:76249435-76250528	NA	TRUE
cg13595518	-0.950981378491278	0.388961526080524	-326.457089810856	4.06879673747562e-75	2.27822707974489e-72	162.173338448627	0.963973522377576	0.0129921438862983	-0.950981378491278	9	124413528	R	II	DAB2IP	Body	island	Body-island	chr9:124413512-124414193	NA	NA
cg24871584	-0.923030638999066	0.40241148435964	-326.354403037295	4.12462233971785e-75	2.30628658019456e-72	162.159797386121	0.960523033521866	0.0374923945228	-0.923030638999066	5	115178131	F	I	ATG12	TSS1500	island	TSS1500-island	chr5:115177234-115178256	NA	NA
cg12385370	0.955018984906113	0.592817470299967	326.334602500424	4.13547669059822e-75	2.30915752189673e-72	162.157185818331	0.0153641305892945	0.970383115495407	0.955018984906113	12	1036281	F	II	RAD52	Body	opensea	Body-opensea		NA	NA		rs2286030
cg21908420	0.927269230509611	0.598232533810901	326.321606529822	4.14261676323272e-75	2.30994942767181e-72	162.155471639546	0.0375581153632286	0.96482734587284	0.927269230509611	1	221912247	R	II	DUSP10	TSS1500	shelf	TSS1500-shelf	chr1:221915474-221916804	NA	NA
cg24166786	-0.941034670383017	0.404454271975727	-326.284362948408	4.1631485765714e-75	2.31687067228175e-72	162.15055878217	0.973451979649179	0.0324173092661622	-0.941034670383017	3	124775112	F	II	HEG1	TSS1500	island	TSS1500-island	chr3:124774246-124775113	NA	NA
cg10607899	-0.92331860862446	0.402311165859376	-326.250704966852	4.1817932553557e-75	2.32090877970157e-72	162.14611839701	0.960596836190445	0.037278227565985	-0.92331860862446	10	11653932	R	I	USP6NL	TSS1500	island	TSS1500-island	chr10:11652834-11653962	NA	NA
cg12527384	-0.956673632114111	0.402511858144992	-326.238225905401	4.18872766093571e-75	2.32090877970157e-72	162.144471953093	0.980965682213989	0.0242920500998786	-0.956673632114111	11	123525060	F	I	SCN3B	1stExon	island	1stExon-island	chr11:123524733-123525685	NA	NA	high-CpG:123029992-123030578	rs72553915	rs72552195
cg22199294	-0.951429564765785	0.392507520362775	-326.234112461207	4.19101601013221e-75	2.32090877970157e-72	162.143929225007	0.967790513011854	0.0163609482460688	-0.951429564765785	12	31743449	F	I	DENND5B	Body	island	Body-island	chr12:31742760-31744324	TRUE	NA
cg15872683	-0.896675867513633	0.393291558366233	-326.180534412141	4.2209390937822e-75	2.33427761470346e-72	162.136859473372	0.935467664304709	0.0387917967910762	-0.896675867513633	10	3215036	F	I	PITRM1	TSS200	island	TSS200-island	chr10:3214721-3215260	NA	NA
cg21658235	-0.920161400502089	0.388662537142454	-326.114563496263	4.25808401277715e-75	2.34896414963541e-72	162.128152767728	0.945039197911159	0.0248777974090699	-0.920161400502089	8	22456391	F	I	C8orf58	TSS1500	island	TSS1500-island	chr8:22456091-22456508	NA	NA
cg27535237	0.949178494247203	0.5860194644265	326.102431299217	4.26495136740942e-75	2.34896414963541e-72	162.126551382769	0.0120975841840053	0.961276078431209	0.949178494247203	19	1220632	F	I	STK11	Body	island	Body-island	chr19:1220485-1220816	NA	NA
cg16017165	-0.93595741278198	0.397982353106615	-326.032684356597	4.3046516021583e-75	2.36137327172435e-72	162.117343939078	0.963910091067812	0.027952678285832	-0.93595741278198	17	1933290	R	II	DPH1	TSS200	island	TSS200-island	chr17:1933138-1933852	NA	NA
cg25646854	-0.971642750021229	0.397400214870537	-326.032022821942	4.30502995486608e-75	2.36137327172435e-72	162.117256598506	0.984905133488024	0.0132623834667947	-0.971642750021229	20	60813625	R	I	OSBPL2	5'UTR	island	5'UTR-island	chr20:60813371-60814247	NA	NA	high-CpG:60246932-60247050
cg17220002	-0.942891083240806	0.396395137718323	-326.021797488831	4.31088247717256e-75	2.36137507762809e-72	162.115906552523	0.966515327584857	0.0236242443440503	-0.942891083240806	7	139044009	R	II	LUC7L2	TSS1500	island	TSS1500-island	chr7:139043885-139045478	NA	NA
cg05528568	-0.949516344435762	0.404196866407922	-325.96732734919	4.34219620028886e-75	2.37530487998647e-72	162.10871413135	0.978323028159778	0.028806683724016	-0.949516344435762	3	126194162	R	II	ZXDC	1stExon	island	1stExon-island	chr3:126193683-126195495	NA	NA
cg02673453	0.920740303428036	0.572376599339189	325.938649094845	4.35877613363834e-75	2.38114808739206e-72	162.104926847551	0.0156499042431672	0.936390207671203	0.920740303428036	16	15814806	R	I	MYH11	Body	opensea	Body-opensea		NA	NA
cg08852759	-0.900396212741037	0.39094531908179	-325.825026319255	4.425104778316e-75	2.41085799560002e-72	162.089918229781	0.935370936087999	0.0349747233469621	-0.900396212741037	2	33701319	R	II	RASGRP3	5'UTR	opensea	5'UTR-opensea		TRUE	TRUE		rs17013072
cg13140564	-0.9182154042345	0.415227777269766	-325.702888375536	4.49755671864079e-75	2.44702847737509e-72	162.073778662171	0.970427789132487	0.0522123848979872	-0.9182154042345	20	44540827	R	I	PLTP	TSS200	island	TSS200-island	chr20:44540445-44540957	TRUE	NA			rs11086988
cg21580588	0.939799760951526	0.590620379938432	325.579391546327	4.57204923403912e-75	2.48087134425569e-72	162.057453026698	0.0223693616886722	0.962169122640198	0.939799760951526	1	1685723	F	I	NADK	Body	island	Body-island	chr1:1685373-1685971	TRUE	NA
cg16976547	0.921891296847748	0.585260298256526	325.46283370493	4.64351414161187e-75	2.51289432113633e-72	162.0420386877	0.0278376536509114	0.949728950498659	0.921891296847748	15	91433530	F	I	FES	Body	opensea	Body-opensea		NA	NA
cg15360169	-0.950881996570153	0.397686609713722	-325.409146925152	4.67681445909457e-75	2.52752708813613e-72	162.034936850125	0.972638514616606	0.0217565180464527	-0.950881996570153	6	170124317	F	I	PHF10	TSS1500	opensea	TSS1500-opensea		TRUE	NA	high-CpG:169865990-169866555
cg05067926	0.950530350568944	0.58764385638103	325.397756025069	4.68391125819968e-75	2.52797829186366e-72	162.033429870813	0.0129045746416679	0.963434925210612	0.950530350568945	11	134231915	R	I	GLB1L2	Body	island	Body-island	chr11:134231727-134231958	NA	NA
cg17070539	0.954624726542056	0.596289068361065	325.355005297265	4.71064438255191e-75	2.53901216521614e-72	162.027773590485	0.0190741174286598	0.973698843970715	0.954624726542056	3	16647103	F	II	DAZL	TSS200	island	TSS200-island	chr3:16646404-16647131	NA	NA
cg10351477	-0.954017693519325	0.392375153365627	-325.270284023462	4.76408492167232e-75	2.56439257529809e-72	162.016561934702	0.969223061074986	0.0152053675556618	-0.954017693519325	14	35008500	R	II	EAPP	Body	shore	Body-shore	chr14:35008526-35009049	NA	NA
cg25641920	-0.933451971978306	0.40838394016826	-325.193521347258	4.81304086033862e-75	2.58385410452756e-72	162.006400822418	0.972796760434213	0.0393447884559066	-0.933451971978306	8	42249437	R	II	VDAC3	1stExon	island	1stExon-island	chr8:42249055-42249849	NA	NA
cg25410318	-0.927621813972771	0.380659751619377	-325.136263096025	4.84989262156608e-75	2.60018008044433e-72	161.998819870513	0.941547360068029	0.0139255460952585	-0.927621813972771	15	75494034	R	I	C15orf39	TSS200	island	TSS200-island	chr15:75493982-75495331	NA	NA
cg14136420	0.952405478653969	0.591622290307985	325.105834284455	4.86959413217629e-75	2.60728015692108e-72	161.994790543614	0.015749210191632	0.968154688845601	0.952405478653969	9	128728906	F	II	PBX3	Body	opensea	Body-opensea		NA	NA
cg08017990	-0.956459123675862	0.394015070286371	-324.995174296809	4.94193528538645e-75	2.64250843477816e-72	161.98013379401	0.972339191578753	0.015880067902891	-0.956459123675862	19	44100430	F	I	ZNF576	TSS200	island	TSS200-island	chr19:44100133-44100840	NA	NA
cg17156855	-0.937859633128726	0.399603783964598	-324.834945979349	5.04863415879579e-75	2.69192966608641e-72	161.958902449986	0.966681701670339	0.0288220685416128	-0.937859633128726	1	168195023	F	I	SFT2D2	TSS1500	island	TSS1500-island	chr1:168194945-168195839	NA	NA
cg16989107	-0.927802567568551	0.416391131102927	-324.785290742886	5.08217660048808e-75	2.6996187748069e-72	161.952320547855	0.977388032423446	0.0495854648548953	-0.927802567568551	1	46598393	F	I	PIK3R3	5'UTR	island	5'UTR-island	chr1:46598126-46599129	NA	NA	high-CpG:46370837-46370999
cg23724858	-0.940007801084596	0.406148786565626	-324.698960252775	5.14103720305792e-75	2.7237174621193e-72	161.94087473632	0.974525596523754	0.0345177954391576	-0.940007801084596	6	32055711	R	I	TNXB	Body	shore	Body-shore	chr6:32055067-32055601	TRUE	NA	high-CpG:32163522-32163821
cg07857142	-0.93982253450625	0.389712756016783	-324.64049259188	5.18129648447421e-75	2.74144909548837e-72	161.933121190447	0.957977544322888	0.0181550098166375	-0.93982253450625	2	169103971	F	I	STK39	1stExon	island	1stExon-island	chr2:169102950-169104454	NA	NA	high-CpG:168812132-168812507	rs76179989
cg09641689	-0.925734483797481	0.408566098256821	-324.608603803664	5.20339004685057e-75	2.74953532152343e-72	161.928891715294	0.968312530320414	0.0425780465229329	-0.925734483797481	16	54965142	R	I	IRX5	1stExon	island	1stExon-island	chr16:54962422-54967805	NA	NA			rs13336969
cg25358081	-0.937377136766985	0.408723660956342	-324.520932368156	5.26462968441884e-75	2.77825863530415e-72	161.917261411939	0.975509836675914	0.0381326999089295	-0.937377136766984	4	146402752	R	I	SMAD1	TSS1500	shore	TSS1500-shore	chr4:146402870-146403983	TRUE	NA	high-CpG:146622154-146622511
cg13323878	0.951207968499343	0.589422306184163	324.496849082296	5.2815809229463e-75	2.78356552174919e-72	161.914065994341	0.014273301975258	0.965481270474601	0.951207968499343	8	1899406	F	I	ARHGEF10	Body	opensea	Body-opensea		NA	NA		rs58854534
cg20745568	0.905725212292414	0.613950442391883	324.44579975658	5.31769732588616e-75	2.79894606824188e-72	161.90729184161	0.0663026396104236	0.972027851902838	0.905725212292414	17	40321545	R	I	KCNH4	Body	opensea	Body-opensea		NA	NA
cg02445664	-0.934518745471706	0.401489285300238	-324.429345793472	5.32939194947874e-75	2.80144900488049e-72	161.905108190769	0.966547131399409	0.0320283859277032	-0.934518745471706	17	47210599	R	I	B4GALNT2	Body	island	Body-island	chr17:47209811-47210740	TRUE	TRUE
cg23013392	-0.942219496109583	0.400145725630763	-324.377391835618	5.36649112881333e-75	2.81362342096084e-72	161.898212470031	0.969859839557488	0.0276403434479049	-0.942219496109583	3	51976224	R	II	RRP9	TSS1500	island	TSS1500-island	chr3:51975612-51976505	NA	NA
cg16746462	-0.952609971300697	0.390105709822525	-324.30898213842	5.41574436052064e-75	2.83209055512008e-72	161.889130840603	0.966102436655505	0.0134924653548079	-0.952609971300697	5	96270438	R	II	LNPEP	TSS1500	island	TSS1500-island	chr5:96270437-96272125	NA	NA
cg16964464	0.951941582105813	0.606488499839352	324.296041520691	5.42511316617894e-75	2.83316248612232e-72	161.887412700295	0.0308959153102561	0.982837497416069	0.951941582105813	17	16470900	R	II	ZNF287	Body	shore	Body-shore	chr17:16472074-16472800	NA	NA
cg01791890	-0.950444622905249	0.394993583209864	-324.20244232633	5.49337310057251e-75	2.85528586434402e-72	161.874983274635	0.969681029617689	0.0192364067124401	-0.950444622905249	4	26862182	F	I	STIM2	TSS200	island	TSS200-island	chr4:26862031-26863238	NA	NA
cg24968291	0.943160820533875	0.588361070196987	324.199594632913	5.49546358273526e-75	2.85528586434402e-72	161.874605058214	0.0180777833625517	0.961238603896426	0.943160820533875	6	30166132	F	II	TRIM26	Body	opensea	Body-opensea		NA	NA
cg04925196	0.909437117487853	0.564484443652436	324.152261043309	5.53033045383846e-75	2.8697083759997e-72	161.868317933417	0.014592233078386	0.924029350566238	0.909437117487852	12	51592141	R	I	POU6F1	Body	opensea	Body-opensea		NA	NA
cg14282180	-0.944404813640956	0.406590586337999	-324.113610430174	5.55896908110677e-75	2.87717273182868e-72	161.863183413498	0.977626055051135	0.0332212414101796	-0.944404813640956	2	47630433	R	I	MSH2	1stExon	island	1stExon-island	chr2:47630067-47630791	NA	NA			rs63750728
cg22291189	0.9527563311356	0.594281713578853	324.021770112395	5.62762942856067e-75	2.90158676791246e-72	161.850980342331	0.0181964901015133	0.970952821237114	0.9527563311356	17	43978251	R	II	MAPT	5'UTR	shelf	5'UTR-shelf	chr17:43971410-43975040	NA	NA
cg22469841	-0.955203278251251	0.39474398990619	-324.021109082565	5.62812675058082e-75	2.90158676791246e-72	161.850892496276	0.972308762802296	0.0171054845510446	-0.955203278251251	3	120169368	R	II	FSTL1	Body	island	Body-island	chr3:120169202-120170519	TRUE	NA
cg22154992	0.939123627113865	0.59892034023319	324.012127124038	5.63488873376822e-75	2.90158676791246e-72	161.849698840575	0.0310781470945735	0.970201774208439	0.939123627113865	1	45096700	F	II	RNF220	Body	shore	Body-shore	chr1:45097281-45098049	NA	TRUE		rs75153153
cg04730731	-0.927290066763134	0.398212745766345	-323.988316477172	5.65285460676097e-75	2.90712990411675e-72	161.84653436004	0.958899762878937	0.0316096961158034	-0.927290066763134	5	154317555	R	II	GEMIN5	1stExon	island	1stExon-island	chr5:154317459-154317930	NA	NA
cg06019229	-0.956635356438242	0.396672763747703	-323.962735309057	5.67222170407456e-75	2.90967675665417e-72	161.843134300231	0.97510344438478	0.018468087946538	-0.956635356438242	5	61601629	F	II	KIF2A	TSS1500	island	TSS1500-island	chr5:61601617-61602930	NA	NA
cg12792366	-0.941284624195423	0.386310014998211	-323.943931331204	5.68650117715436e-75	2.91329991208814e-72	161.840634833703	0.955458857534978	0.014174233339555	-0.941284624195423	3	37217087	R	II	LRRFIP2	5'UTR	island	5'UTR-island	chr3:37217053-37218129	TRUE	NA
cg01301637	-0.942611359892489	0.391011193642182	-323.933954155057	5.69409263091022e-75	2.91349182984394e-72	161.839308583076	0.960962248460897	0.0183508885684075	-0.942611359892489	3	13919811	F	I	WNT7A	Body	shore	Body-shore	chr3:13919939-13922335	NA	NA
cg15961211	-0.918372931331895	0.42195266779584	-323.91023637251	5.71218071281062e-75	2.91904726459068e-72	161.836155641725	0.977247928601172	0.0588749972692768	-0.918372931331895	1	43613440	R	I	FAM183A	TSS200	shore	TSS200-shore	chr1:43613488-43613842	TRUE	NA
cg08067721	-0.937438020627791	0.387590213503436	-323.68363959969	5.88798415254524e-75	2.99421056243806e-72	161.806020534821	0.954413202720239	0.016975182092449	-0.93743802062779	17	44928967	R	I	WNT9B	5'UTR	island	5'UTR-island	chr17:44928287-44929690	NA	TRUE
cg15294361	0.924392778189159	0.59001656697716	323.673432676991	5.89603218137522e-75	2.99421056243806e-72	161.804662591933	0.0310813987697615	0.955474176958921	0.924392778189159	12	675222	F	I	NINJ2	Body	shelf	Body-shelf	chr12:678959-679299	NA	NA
cg00560119	-0.927955050207992	0.385702460019092	-323.645321951912	5.91825536057288e-75	3.0004807258841e-72	161.800922469103	0.946791560144854	0.0188365099368621	-0.927955050207992	9	130374109	R	II	STXBP1	TSS1500	island	TSS1500-island	chr9:130374108-130374885	NA	NA
cg06448090	-0.93385537790632	0.395023722942545	-323.638626362239	5.92356124250911e-75	3.0004807258841e-72	161.800031572506	0.959680463071947	0.0258250851656272	-0.93385537790632	8	13424135	F	II	C8orf48	TSS1500	opensea	TSS1500-opensea		TRUE	TRUE
cg22904255	-0.930606091691756	0.387798757965261	-323.473584036568	6.05589800016818e-75	3.05601051744237e-72	161.778065345445	0.950490813406788	0.0198847217150319	-0.930606091691756	2	39102955	R	I	DHX57	1stExon	island	1stExon-island	chr2:39102805-39103214	NA	NA
cg01684361	0.908264933132342	0.566486054532635	323.430125505949	6.09124506841148e-75	3.06750157445237e-72	161.772279285906	0.0173026065921491	0.925567539724491	0.908264933132341	12	133349952	R	I	GOLGA3	Body	island	Body-island	chr12:133349663-133349998	NA	NA
cg24802241	-0.951351785294646	0.393916017794265	-323.426619384989	6.09410596312603e-75	3.06750157445237e-72	161.771812445931	0.969151980995679	0.0178001957010328	-0.951351785294646	5	137673902	R	II	FAM53C	5'UTR	island	5'UTR-island	chr5:137673380-137674328	NA	NA	high-CpG:137701144-137701909
cg04668156	0.950862460119543	0.598909244481454	323.417609484148	6.10146409223832e-75	3.06750157445237e-72	161.770612753209	0.0239691523161491	0.974831612435692	0.950862460119543	19	3201535	R	II	NCLN	Body	island	Body-island	chr19:3201455-3201681	NA	NA
cg15273280	-0.955836935091263	0.389486445356928	-323.40116948224	6.11491360506592e-75	3.07043958552282e-72	161.76842363147	0.967434359598157	0.0115974245068941	-0.955836935091263	20	25038391	F	II	ACSS1	Body	island	Body-island	chr20:25037707-25039211	TRUE	NA
cg17501712	0.934250203037611	0.594051636044538	323.344966986717	6.1611222090198e-75	3.08596546356918e-72	161.760938918706	0.0291561644404011	0.963406367478012	0.934250203037611	19	56671385	R	I	ZNF444	Body	island	Body-island	chr19:56671076-56671619	NA	NA
cg10043101	-0.949721831548873	0.389754227076004	-323.202560259524	6.27981238510065e-75	3.14151699944464e-72	161.741967891487	0.964004636849742	0.0142828053008683	-0.949721831548873	17	7554140	R	II	ATP1B2	TSS200	island	TSS200-island	chr17:7554139-7555338	TRUE	NA
cg16339264	-0.906975411292976	0.37832826334443	-323.147523376384	6.32630781589213e-75	3.16085983840392e-72	161.734633667398	0.926732000405299	0.0197565891123235	-0.906975411292975	14	71067802	F	II	MED6	TSS1500	opensea	TSS1500-opensea		NA	NA
cg14020943	0.90993041078416	0.582091473919564	322.753807047746	6.66935946658125e-75	3.31993477456858e-72	161.682128483706	0.0319009929803042	0.941831403764465	0.90993041078416	9	140218184	R	I	EXD3	Body	shore	Body-shore	chr9:140216866-140218065	NA	NA
cg02842629	-0.955874565813523	0.395490767771476	-322.733600414828	6.68747093366575e-75	3.32485077366675e-72	161.679431946137	0.973461435472676	0.0175868696591534	-0.955874565813523	19	12267796	R	II	ZNF625	TSS1500	shore	TSS1500-shore	chr19:12266998-12267686	NA	NA
cg08132767	-0.955204043402735	0.399523785624328	-322.651760484793	6.76134124924641e-75	3.34840608365238e-72	161.668508737258	0.977089021170168	0.0218849777674333	-0.955204043402735	12	101801241	F	II	ARL1	Body	island	Body-island	chr12:101801047-101802153	NA	NA
cg09912768	-0.932046437342227	0.404166060339469	-322.651562551624	6.76152091591103e-75	3.34840608365238e-72	161.668482315492	0.967729022453374	0.0356825851111466	-0.932046437342227	15	66585646	R	II	DIS3L	1stExon	shore	1stExon-shore	chr15:66585767-66586494	TRUE	NA
cg06460652	0.943108887961914	0.594873384044498	322.644400019741	6.76802573217789e-75	3.34840608365238e-72	161.667526189675	0.0246214983000848	0.967730386261999	0.943108887961914	5	176519331	F	I	FGFR4	Body	shore	Body-shore	chr5:176520157-176520622	NA	NA		rs45460599
cg05180771	-0.925393879306765	0.390648083698792	-322.599854413934	6.80862481701329e-75	3.36053461296658e-72	161.661579297364	0.950188568861022	0.0247946895542572	-0.925393879306765	4	6576736	F	I	MAN2B2	TSS200	island	TSS200-island	chr4:6576735-6577173	NA	NA
cg20512532	-0.946848847978107	0.394756979880747	-322.549067056276	6.85521676847362e-75	3.374998775549e-72	161.654798066319	0.967270236797742	0.0204213888196356	-0.946848847978106	6	8102871	R	II	EEF1E1	TSS200	island	TSS200-island	chr6:8102504-8102885	NA	NA
cg27450667	-0.963118245594588	0.389632286906184	-322.526227780172	6.87627555806568e-75	3.38124308979296e-72	161.651748152529	0.971982854009889	0.00886460841530022	-0.963118245594589	2	136634097	F	II	MCM6	TSS200	island	TSS200-island	chr2:136633363-136634229	NA	NA			rs75464314
cg23600517	0.929263412814655	0.572783902624185	322.5062320746	6.89476678695912e-75	3.38621121078212e-72	161.649077776656	0.0109036995269517	0.940167112341607	0.929263412814655	11	76901071	R	I	MYO7A	Body	opensea	Body-opensea		NA	NA
cg09755105	-0.943463396601237	0.409057646242346	-322.419574121534	6.9754944556464e-75	3.41550585016886e-72	161.63750280665	0.979523886047745	0.0360604894465083	-0.943463396601237	7	150864987	F	I	GBX1	TSS200	island	TSS200-island	chr7:150863966-150865511	TRUE	TRUE
cg21564965	0.92220508489799	0.594435320543598	322.412588469343	6.98204402912256e-75	3.41550585016886e-72	161.636569584685	0.0368229436285341	0.959028028526524	0.92220508489799	17	36626180	R	I	ARHGAP23	Body	opensea	Body-opensea		TRUE	NA
cg16013485	-0.940524470587798	0.390686654264276	-322.405969176065	6.98825591887057e-75	3.41550585016886e-72	161.635685285375	0.959375869038293	0.0188513984504956	-0.940524470587798	6	41755032	R	I	PRICKLE4	3'UTR	island	3'UTR-island	chr6:41753880-41755576	NA	NA
cg11553910	0.952064181143484	0.600316177049777	322.382396821525	7.01042340259553e-75	3.42219709865978e-72	161.632535999502	0.0246494628699966	0.97671364401348	0.952064181143484	12	42854080	R	II	PRICKLE1	Body	opensea	Body-opensea		NA	NA
cg13263778	0.946281652113509	0.602583138531659	322.31966584181	7.06976685942554e-75	3.44284001148143e-72	161.624153905342	0.0304128372537239	0.976694489367232	0.946281652113508	6	34208802	R	II	HMGA1	Body	shelf	Body-shelf	chr6:34202567-34206193	NA	NA
cg10063961	-0.93036243213503	0.399221340141925	-322.246719116744	7.1394211273448e-75	3.46839264146449e-72	161.614404621448	0.961766066549153	0.0314036344141221	-0.930362432135031	8	22551161	F	I	EGR3	TSS1500	island	TSS1500-island	chr8:22547486-22553427	NA	NA
cg13717333	-0.95470656795317	0.404729346256771	-322.225530923917	7.15978428187083e-75	3.47410460706878e-72	161.611572396373	0.981993782693571	0.0272872147404014	-0.954706567953169	12	122459966	F	I	BCL7A	1stExon	opensea	1stExon-opensea		NA	NA	high-CpG:120944242-120944363	rs71659761
cg09206691	-0.941004411336094	0.402506385166868	-321.995545292218	7.38467544230066e-75	3.57463449494589e-72	161.580817575677	0.971485796672413	0.0304813853363198	-0.941004411336094	14	77279317	F	I	ANGEL1	TSS200	island	TSS200-island	chr14:77278573-77279409	NA	NA		rs6574330	rs61989365
cg07583651	-0.946724546552163	0.390516960028286	-321.922073177279	7.45803307422989e-75	3.59979746595465e-72	161.570987634588	0.962955057943548	0.0162305113913847	-0.946724546552163	11	61560366	R	I	FEN1	5'UTR	island	5'UTR-island	chr11:61559907-61560549	NA	NA	high-CpG:61316928-61316995
cg13639672	-0.92189079785514	0.388187768662363	-321.834845410386	7.54609373576376e-75	3.62667959974283e-72	161.559314231129	0.945610111551518	0.0237193136963776	-0.92189079785514	9	139743720	R	I	PHPT1	1stExon	island	1stExon-island	chr9:139738276-139744618	NA	NA	high-CpG:138863029-138863698
cg02251799	0.960764315606387	0.596632743865563	321.81351493292	7.56778930080853e-75	3.63278182551904e-72	161.556459135959	0.0157054832663524	0.97646979887274	0.960764315606387	4	8137064	R	II	ABLIM2	Body	opensea	Body-opensea		NA	NA		rs10019841
cg09074755	0.951755127441904	0.592321510910157	321.796968532917	7.58466284943725e-75	3.63655758308523e-72	161.554244254459	0.0168416664104005	0.968596793852305	0.951755127441904	12	29650711	R	I	OVCH1	TSS200	opensea	TSS200-opensea		NA	NA			rs822879
cg17742293	0.950509540583724	0.597877820884365	321.780245990084	7.60175513266591e-75	3.6404291332659e-72	161.552005672608	0.0231511219267648	0.973660662510489	0.950509540583724	5	14461138	F	I	TRIO	Body	island	Body-island	chr5:14461130-14461463	NA	NA		rs55812347
cg19562312	-0.916166945372301	0.387312384843215	-321.736401972082	7.64675590456365e-75	3.65764086014654e-72	161.54613586143	0.941273793672979	0.0251068483006776	-0.916166945372301	10	44069847	F	I	ZNF239	5'UTR	island	5'UTR-island	chr10:44069359-44070179	TRUE	NA		rs10899830
cg06614563	-0.945625911790773	0.392495169209964	-321.606102174804	7.78210877093387e-75	3.71358367090709e-72	161.528686419801	0.964268976339268	0.0186430645484953	-0.945625911790773	5	89770451	R	II	MBLAC2	5'UTR	island	5'UTR-island	chr5:89769625-89770856	NA	NA	high-CpG:89805954-89806480
cg02222290	-0.912620602913561	0.383152489736451	-321.583270512153	7.80607705562875e-75	3.72062331746956e-72	161.525628089448	0.934969598474883	0.0223489955613224	-0.912620602913561	10	72575603	R	I	SGPL1	TSS200	island	TSS200-island	chr10:72575513-72576302	NA	NA
cg18017109	-0.923399516548953	0.3883772690605	-321.559399393335	7.83121731219921e-75	3.72588608088438e-72	161.522430277661	0.946711860462193	0.0233123439132396	-0.923399516548953	1	10458942	R	I	PGD	TSS200	island	TSS200-island	chr1:10458548-10459997	NA	NA
cg17869851	0.928930888986617	0.595448002282484	321.555267773446	7.83557699685871e-75	3.72588608088438e-72	161.521876774083	0.0337688601045293	0.962699749091146	0.928930888986617	1	230976414	F	II	C1orf198	Body	opensea	Body-opensea		NA	NA
cg15492466	-0.923130520376395	0.385214999706866	-321.481889213624	7.91342105503417e-75	3.75405813615121e-72	161.512045167768	0.943386942260035	0.0202564218836401	-0.923130520376395	1	8484169	R	I	RERE	Body	island	Body-island	chr1:8483389-8484339	TRUE	NA	high-CpG:8406288-8406921
cg00530929	-0.947609435409178	0.404487561390953	-321.237487601105	8.17844965353495e-75	3.86615617597147e-72	161.479282003203	0.977460708382549	0.0298512729733714	-0.947609435409178	21	34864004	F	I	DNAJC28	5'UTR	island	5'UTR-island	chr21:34863644-34864268	NA	NA	high-CpG:33785838-33785942
cg10796979	-0.931556914095893	0.404762961152212	-321.223759293007	8.19360325064422e-75	3.86822011596435e-72	161.477440880227	0.968029932466007	0.0364730183701145	-0.931556914095893	6	70506998	F	II	LMBRD1	5'UTR	island	5'UTR-island	chr6:70506292-70507024	NA	NA
cg10930664	0.91365123402403	0.598754235540056	321.211802777197	8.20682450852898e-75	3.86822011596435e-72	161.475837307218	0.0463139545022709	0.959965188526301	0.91365123402403	4	8307813	R	I	HTRA3	Body	island	Body-island	chr4:8307724-8308064	NA	NA
cg16389285	-0.936536708149651	0.390689036779623	-321.207524209692	8.21156095728201e-75	3.86822011596435e-72	161.475263462934	0.956967046358482	0.020430338208831	-0.936536708149651	15	26108399	F	I	ATP10A	TSS200	island	TSS200-island	chr15:26107503-26108818	NA	NA	high-CpG:23659329-23660339
cg04904318	0.940649746253524	0.601739566823826	321.193150555293	8.22749333192829e-75	3.87120821742748e-72	161.47333559992	0.0329746039728585	0.973624350226382	0.940649746253524	17	46607828	R	I	HOXB1	1stExon	island	1stExon-island	chr17:46607804-46608390	NA	NA		rs7207109
cg10878768	-0.911148878377523	0.38567740716034	-321.070128942833	8.36515614235785e-75	3.91771704264833e-72	161.456831631633	0.936604635946749	0.0254557575692264	-0.911148878377523	1	33430605	F	II	RNF19B	TSS1500	shore	TSS1500-shore	chr1:33429531-33430513	NA	NA
cg00203347	0.957990779277204	0.593269813500187	321.011879686888	8.43115768051181e-75	3.9394877010722e-72	161.449014873935	0.0140195748674592	0.972010354144663	0.957990779277203	12	108603943	R	I	WSCD2	Body	opensea	Body-opensea		NA	NA
cg12234855	-0.933596917163273	0.399011327757452	-320.973104065572	8.47538902994943e-75	3.95100909828383e-72	161.443810550762	0.963511789298035	0.0299148721347626	-0.933596917163273	7	73184671	R	I	CLDN3	TSS200	island	TSS200-island	chr7:73183379-73185115	TRUE	TRUE
cg07588430	0.9340821812638	0.586906179037229	320.91688271691	8.53994275682977e-75	3.97192934393027e-72	161.436263547485	0.0221123019940009	0.956194483257801	0.9340821812638	6	41561444	F	I	FOXP4	Body	island	Body-island	chr6:41561221-41561473	NA	NA
cg01269537	-0.95334434621687	0.401315360477968	-320.851189853951	8.6160094118284e-75	3.99435448555154e-72	161.427443346609	0.977756127957935	0.0244117817410656	-0.95334434621687	16	70415514	R	I	ST3GAL2	3'UTR	island	3'UTR-island	chr16:70414429-70415865	NA	NA
cg17254176	0.947954807566619	0.59915148740492	320.849615335269	8.61784105035433e-75	3.99435448555154e-72	161.427231921718	0.0259695107367323	0.973924318303351	0.947954807566619	7	151361260	F	II	PRKAG2	Body	opensea	Body-opensea		NA	TRUE
cg02286715	-0.937279881498135	0.386857831818445	-320.836942351846	8.63259805394506e-75	3.99660580569266e-72	161.425530165541	0.95358520202662	0.0163053205284846	-0.937279881498135	4	6473881	F	II	PPP2R2C	Body	island	Body-island	chr4:6472175-6474534	NA	NA
cg15731816	-0.942942950639893	0.392303697165741	-320.802148187696	8.67324704684565e-75	4.00623632212919e-72	161.420857563856	0.962455248715444	0.0195122980755512	-0.942942950639892	14	75230414	R	II	YLPM1	1stExon	island	1stExon-island	chr14:75229927-75230531	NA	NA
cg07139265	-0.933631304647109	0.38714452231426	-320.786970198339	8.69104033542408e-75	4.0098672236492e-72	161.418819103492	0.951665776286931	0.0180344716398218	-0.933631304647109	5	10442241	F	I	ROPN1L	1stExon	island	1stExon-island	chr5:10441605-10442512	NA	TRUE
cg00580047	-0.901736537166235	0.379679998148876	-320.727874435528	8.76067533401914e-75	4.03738122953295e-72	161.410881353805	0.924916043877297	0.023179506711062	-0.901736537166235	11	20385630	F	I	HTATIP2	Body	island	Body-island	chr11:20385161-20385673	TRUE	TRUE
cg10752516	-0.929787059936559	0.391438965698227	-320.702761637486	8.79043936583609e-75	4.04647879710785e-72	161.407507732838	0.953635792636612	0.0238487327000531	-0.929787059936559	2	32235760	F	II	MEMO1	TSS200	island	TSS200-island	chr2:32234653-32236248	NA	NA	high-CpG:32089107-32089613
cg01306662	0.950766331111049	0.597630285285021	320.611919638574	8.89897328058321e-75	4.09177426672483e-72	161.395301808464	0.0227483176364799	0.973514648747529	0.950766331111049	4	146022320	F	II	ABCE1	5'UTR	shelf	5'UTR-shelf	chr4:146019163-146019826	NA	NA
cg22608147	-0.922114243617006	0.382789345700646	-320.561949971635	8.95925829440817e-75	4.10679906228333e-72	161.388586112574	0.940346795329533	0.0182325517125279	-0.922114243617006	4	77069698	F	II	NUP54	TSS200	shore	TSS200-shore	chr4:77069066-77069672	NA	NA		rs3806732
cg22135324	-0.957207034813138	0.397359562360286	-320.559546819605	8.96216804234659e-75	4.10679906228333e-72	161.388263112051	0.976135908991486	0.0189288741783478	-0.957207034813138	6	126240239	F	II	NCOA7	Body	opensea	Body-opensea		NA	TRUE			rs73773324
cg00248302	0.94814897031272	0.592516057342292	320.499322791629	9.03540415320955e-75	4.13098063927494e-72	161.380167745447	0.0192166799439037	0.967365650256623	0.948148970312719	1	157490756	R	II	FCRL5	Body	opensea	Body-opensea		NA	NA
cg17943757	0.928370709391112	0.606569213993151	320.464289991607	9.07828757600241e-75	4.14589167697421e-72	161.375457867736	0.0452287850589897	0.973599494450102	0.928370709391112	3	10417161	F	I	ATP2B2	Body	opensea	Body-opensea		NA	NA			rs61736456
cg25822402	-0.934200451264434	0.406038902958296	-320.423663063222	9.12827958856579e-75	4.16401171509732e-72	161.369995224541	0.970904292094931	0.0367038408304967	-0.934200451264434	13	39260877	F	II	FREM2	TSS1500	shore	TSS1500-shore	chr13:39261236-39262299	TRUE	NA		rs55860060
cg02993937	0.932926324929148	0.587072182753271	320.391673061649	9.16784188074762e-75	4.17177206720616e-72	161.365693377116	0.0229771955868094	0.955903520515957	0.932926324929148	17	7838371	R	II	CNTROB	Body	shelf	Body-shelf	chr17:7835171-7835569	NA	NA
cg01750172	-0.937447878312195	0.400498967529126	-320.384858054143	9.17629269663165e-75	4.17177206720616e-72	161.364776872169	0.967327917206267	0.0298800388940725	-0.937447878312195	10	12392385	R	II	CAMK1D	Body	island	Body-island	chr10:12390802-12392589	NA	NA
cg00500424	0.944493485751652	0.598371108789534	320.345633837702	9.2250870909546e-75	4.18737092048912e-72	161.35950146896	0.0272820243815585	0.971775510133211	0.944493485751652	2	73053431	F	II	EXOC6B	TSS1500	shore	TSS1500-shore	chr2:73052637-73053227	NA	NA
cg15407517	-0.954101185002601	0.404976015915287	-320.340615649264	9.23134877333144e-75	4.18737092048912e-72	161.358826505952	0.981874406847093	0.0277732218444919	-0.954101185002601	5	78280882	F	I	ARSB	1stExon	island	1stExon-island	chr5:78280317-78281300	NA	NA
cg08104492	0.950838336856692	0.601021915210668	320.292177430188	9.29201387077635e-75	4.21015829823738e-72	161.352310831351	0.0260964092042962	0.976934746060988	0.950838336856692	7	127408129	R	II	SND1	Body	opensea	Body-opensea		NA	TRUE
cg09951485	-0.936990157147981	0.400838994467924	-320.283346510761	9.30311779212132e-75	4.21046387276224e-72	161.351122826859	0.96739118251089	0.0304010253629087	-0.936990157147981	11	117103753	F	I	PCSK7	TSS1500	island	TSS1500-island	chr11:117103725-117103941	NA	NA
cg24701104	-0.942593524706522	0.390936259836645	-320.204311319629	9.4031024099506e-75	4.24145057498763e-72	161.340488855343	0.960876530589426	0.0182830058829042	-0.942593524706522	19	2457085	F	II	LMNB2	TSS200	shore	TSS200-shore	chr19:2455863-2457078	NA	NA
cg12541836	0.929828929747974	0.596412175310408	320.190918557437	9.42015373723353e-75	4.2443995589256e-72	161.338686621122	0.0341900317418659	0.96401896148984	0.929828929747974	15	66649861	F	II	TIPIN	TSS1500	shore	TSS1500-shore	chr15:66648784-66649178	NA	NA
cg23623622	-0.9343445071699	0.413301059789245	-320.178965530666	9.43539874443987e-75	4.2465290088312e-72	161.337078061764	0.978253552496627	0.0439090453267267	-0.9343445071699	6	30139880	F	I	TRIM15	Body	island	Body-island	chr6:30139718-30140263	NA	TRUE
cg17126348	0.938045633856015	0.60574909582351	320.133825470501	9.49319883073417e-75	4.26778487790557e-72	161.331002839594	0.038558712561734	0.976604346417749	0.938045633856015	8	39442080	F	II	ADAM18	TSS200	opensea	TSS200-opensea		NA	NA		rs74642468
cg05229381	0.948234051898874	0.597591553974701	320.041340765994	9.61275597563746e-75	4.31672622542455e-72	161.318552867323	0.0242407318963124	0.972474783795186	0.948234051898874	19	7267438	R	II	INSR	Body	island	Body-island	chr19:7267384-7267688	NA	NA
cg16692211	0.935999213539075	0.594287002263109	320.030666344987	9.626653852852e-75	4.31816394108147e-72	161.317115669359	0.0283339894255282	0.964333202964603	0.935999213539075	11	46727036	F	II	ZNF408	Body	island	Body-island	chr11:46726745-46727037	NA	NA
cg01206910	-0.937036014397941	0.40652596986974	-320.003051303308	9.66270353074874e-75	4.32526102803923e-72	161.313397361339	0.973105885552216	0.0360698711542754	-0.937036014397941	17	80416515	R	II	NARF	5'UTR	island	5'UTR-island	chr17:80416004-80417259	NA	NA	high-CpG:78009336-78009945		rs12950447
cg19353425	-0.937976052718239	0.406588334579821	-319.954081935859	9.72696989881893e-75	4.34866648609357e-72	161.30680290569	0.973736645525733	0.0357605928074933	-0.93797605271824	2	69968558	F	II	ANXA4	TSS1500	shore	TSS1500-shore	chr2:69968749-69969592	NA	NA
cg25245261	-0.945026709955637	0.401480955553262	-319.897958648585	9.8011629714581e-75	4.3769890483611e-72	161.299243759179	0.972892454596204	0.0278657446405682	-0.945026709955636	8	144640507	F	II	GSDMD	1stExon	island	1stExon-island	chr8:144640396-144640772	TRUE	NA	high-CpG:144711647-144711679
cg02155287	0.937152119875233	0.594621182531446	319.865709711632	9.84405663705476e-75	4.38763489867334e-72	161.294899574174	0.0279710635371186	0.965123183412352	0.937152119875233	1	236192938	F	I	NID1	Body	opensea	Body-opensea		NA	NA
cg08944935	-0.956452355072877	0.397222067435685	-319.863698249242	9.84673839739725e-75	4.38763489867334e-72	161.294628599097	0.975542096084401	0.0190897410115238	-0.956452355072877	1	86174221	R	I	ZNHIT6	TSS200	island	TSS200-island	chr1:86174041-86174253	TRUE	NA
cg21058973	0.951586034771468	0.590421631264935	319.821620210043	9.90301017005635e-75	4.40784402064271e-72	161.288959624845	0.0150440288449781	0.966630063616446	0.951586034771467	20	43029997	R	I	HNF4A	1stExon	opensea	1stExon-opensea		NA	NA	low-CpG:42463279-42463430		rs1063240
cg13082654	0.942780058785068	0.58994185838556	319.771965983664	9.96983711643686e-75	4.43270157793543e-72	161.282268935298	0.0198887995852863	0.962668858370354	0.942780058785068	21	47811350	R	I	PCNT	Body	island	Body-island	chr21:47811130-47811351	NA	NA
cg04814990	0.934310312801903	0.585187338694166	319.70949226878	1.00545730249766e-74	4.45076920196738e-72	161.273849319573	0.0202555216511552	0.954565834453058	0.934310312801902	13	111957387	F	I	ARHGEF7	3'UTR	opensea	3'UTR-opensea		NA	NA		rs79146041	rs41275856
cg10715527	0.949253874650556	0.596231200428887	319.701263000269	1.00657895411853e-74	4.45085399595103e-72	161.272740127394	0.0222637413378529	0.971517615988409	0.949253874650556	8	41518139	F	II	ANK1	3'UTR	opensea	3'UTR-opensea		NA	NA
cg01657422	0.957616401691537	0.598249197981657	319.666989566503	1.01126421836816e-74	4.46667881624459e-72	161.268120216277	0.0192253271914248	0.976841728882962	0.957616401691537	16	79103057	F	II	WWOX	Body	opensea	Body-opensea		NA	NA
cg10922808	0.95278452970157	0.592830575033258	319.656535174176	1.01269779620961e-74	4.46812228649609e-72	161.266710905319	0.016728301260216	0.969512830961786	0.952784529701569	20	54978525	R	II	CSTF1	Body	island	Body-island	chr20:54978524-54978771	NA	NA
cg16596102	-0.947204772109262	0.405917893575104	-319.600080451312	1.02047526229034e-74	4.48772338467808e-72	161.259099650939	0.978646360431867	0.0314415883226049	-0.947204772109262	1	166134346	F	I	FAM78B	Body	island	Body-island	chr1:166134258-166136448	TRUE	NA		rs12136704
cg09952204	-0.927923664704343	0.398871784029391	-319.582994989002	1.02284106042319e-74	4.49323281806601e-72	161.256795900841	0.959941906873878	0.0320182421695346	-0.927923664704343	5	80256664	F	II	RASGRF2	1stExon	island	1stExon-island	chr5:80255904-80257006	NA	NA	high-CpG:80291780-80292575
cg20998770	-0.940747653768756	0.391064988885338	-319.542139001148	1.02852110606066e-74	4.51327358874382e-72	161.251286481177	0.959889151629237	0.0191414978604808	-0.940747653768756	6	146136106	R	I	FBXO30	TSS200	island	TSS200-island	chr6:146135434-146136165	NA	NA
cg27609554	0.934269650851645	0.605067610439137	319.525486929333	1.03084542470118e-74	4.51856149695808e-72	161.24904074046	0.0401603796916304	0.974430030543276	0.934269650851645	6	158417144	R	II	SYNJ2	Body	opensea	Body-opensea		NA	TRUE			rs77398935
cg00131372	-0.936766614483599	0.400831825451728	-319.514440605226	1.03239024963649e-74	4.52042484284164e-72	161.24755093705	0.967248848162742	0.0304822336791429	-0.936766614483599	5	148651363	R	I	AFAP1L1	TSS200	island	TSS200-island	chr5:148650920-148651772	TRUE	NA	high-CpG:148631458-148631667
cg08628167	-0.940897688170175	0.402772823994519	-319.454510672194	1.04081281085124e-74	4.54743958257922e-72	161.239467318145	0.971687705213694	0.0307900170435191	-0.940897688170175	7	65447138	F	I	GUSB	1stExon	island	1stExon-island	chr7:65446771-65447340	NA	NA	high-CpG:65084395-65084668	rs2279903
cg17650397	0.929757340054617	0.607039431173352	319.431118398143	1.0441194099264e-74	4.55695475268279e-72	161.236311629205	0.0448605743961414	0.974617914450758	0.929757340054617	7	614831	R	II	PRKAR1B	Body	shore	Body-shore	chr7:616561-616846	NA	NA
cg05982473	0.943590218550924	0.589250988710813	319.375099422273	1.05208169057706e-74	4.57778261366554e-72	161.228753508536	0.0187080658660686	0.962298284416993	0.943590218550924	11	3187803	R	I	OSBPL5	TSS1500	shore	TSS1500-shore	chr11:3186131-3186768	NA	NA
cg02789043	-0.941702051874517	0.397008513125467	-319.372875426289	1.0523990781964e-74	4.57778261366554e-72	161.22845341655	0.96640975379378	0.024707701919263	-0.941702051874517	6	31940243	R	I	STK19	Body	island	Body-island	chr6:31939730-31940559	NA	NA
cg16764807	-0.940969859327689	0.392144304317996	-319.357742484466	1.05456131073005e-74	4.57778261366554e-72	161.22641141436	0.961102823911483	0.0201329645837939	-0.940969859327689	6	20534632	F	II	CDKAL1	TSS200	opensea	TSS200-opensea		TRUE	NA
cg01777228	-0.924341151957693	0.400747671316172	-319.303909691169	1.06228998510024e-74	4.60637919457424e-72	161.219146521853	0.959651623662685	0.0353104717049915	-0.924341151957693	17	39890494	F	I	HAP1	1stExon	island	1stExon-island	chr17:39889956-39891489	TRUE	NA
cg17300237	0.922638216183547	0.600959069681727	319.284816028914	1.06504512798232e-74	4.61307431733464e-72	161.216569466229	0.0430847994312099	0.965723015614757	0.922638216183547	13	49627807	F	II	FNDC3A	Body	opensea	Body-opensea		NA	TRUE		rs7995616
cg18313702	-0.931057702326823	0.402960352367075	-319.277385337333	1.06611932368604e-74	4.61307431733464e-72	161.215566508087	0.965925474704224	0.0348677723774009	-0.931057702326823	3	183853126	R	II	EIF2B5	1stExon	island	1stExon-island	chr3:183852778-183853386	NA	NA
cg06588284	0.92739448147692	0.591899947998428	319.118213170289	1.08939767312625e-74	4.69869088060659e-72	161.194076322282	0.0311497964077323	0.958544277884652	0.927394481476919	11	46305726	R	II	CREB3L1	Body	opensea	Body-opensea		NA	TRUE
cg10782297	-0.953973485826576	0.398467462745681	-319.067854210768	1.09687026682197e-74	4.72587198300853e-72	161.187274894958	0.975288640222216	0.0213151543956397	-0.953973485826576	13	103249329	F	I	TPP2	5'UTR	island	5'UTR-island	chr13:103248813-103249992	NA	NA	high-CpG:102047293-102047385
cg19805785	-0.904558633088327	0.373522557167316	-318.993278966313	1.10803268628161e-74	4.76379714249936e-72	161.177200763198	0.920464986476537	0.0159063533882106	-0.904558633088327	14	24036883	F	II	AP1G2	5'UTR	island	5'UTR-island	chr14:24036399-24037076	NA	TRUE		rs71425097
cg08701134	0.931741933265999	0.583876530070015	318.957329360418	1.11345507002937e-74	4.782017084642e-72	161.172343558843	0.0204976866998757	0.952239619965875	0.931741933265999	16	69969618	R	I	WWP2	Body	opensea	Body-opensea		NA	NA
cg00415276	0.92283160245632	0.573604095896463	318.859318805896	1.1283766091314e-74	4.83663196262507e-72	161.15909827634	0.0156128944112462	0.938444496867566	0.92283160245632	5	55033711	R	I	DDX4	TSS200	island	TSS200-island	chr5:55033694-55033993	NA	NA
cg06643390	-0.931246008512015	0.394159006358569	-318.810141592531	1.1359404760178e-74	4.8630659782791e-72	161.152450782555	0.957237988249555	0.0259919797375397	-0.931246008512015	1	168106157	F	I	GPR161	TSS1500	island	TSS1500-island	chr1:168105316-168106158	TRUE	NA	high-CpG:166372553-166373450
cg21220719	-0.949955829008591	0.386814833365028	-318.793257153598	1.13854938987278e-74	4.86907159467552e-72	161.150168191654	0.961206729974873	0.0112509009662827	-0.949955829008591	15	91565613	F	II	VPS33B	1stExon	island	1stExon-island	chr15:91565454-91565920	TRUE	NA	high-CpG:89366521-89366859
cg18331396	-0.902548892701383	0.370382987426992	-318.780348042516	1.14054818698208e-74	4.87245806266642e-72	161.148422935511	0.91611022487434	0.0135613321729567	-0.902548892701383	3	12705704	F	II	RAF1	TSS200	island	TSS200-island	chr3:12705059-12705887	NA	NA	high-CpG:12680329-12680722
cg14572967	-0.935638739826779	0.399358407124806	-318.684478186047	1.15550508406134e-74	4.92752416994923e-72	161.135459413142	0.965093459113091	0.0294547192863116	-0.935638739826779	9	35617306	F	I	CD72	Body	island	Body-island	chr9:35616980-35617324	TRUE	TRUE
cg24873593	-0.932632641345554	0.3938870503082	-318.523633386779	1.1810511695358e-74	5.02422154372803e-72	161.113700743319	0.957804461354349	0.0251718200087952	-0.932632641345554	5	139944080	R	I	APBB3	1stExon	island	1stExon-island	chr5:139943835-139944477	NA	NA	high-CpG:139924080-139924456
cg26303861	-0.926339061616083	0.397932177028075	-318.499148231581	1.18499038237052e-74	5.03567276100691e-72	161.1103874391	0.958044167772684	0.0317051061566004	-0.926339061616083	1	20988122	F	I	DDOST	TSS200	island	TSS200-island	chr1:20987516-20988238	NA	NA		rs3753832
cg07897193	-0.920365101719111	0.380743060331744	-318.40014980491	1.20105495468024e-74	5.09321735912917e-72	161.096988343697	0.937242889278183	0.0168777875590723	-0.920365101719111	2	46926272	R	II	SOCS5	5'UTR	island	5'UTR-island	chr2:46925898-46926969	NA	NA	high-CpG:46779541-46779983
cg13925678	0.941471320176641	0.585212053060509	318.37527911477	1.20512565179882e-74	5.10470086053602e-72	161.093621491562	0.0159503245816101	0.957421644758251	0.941471320176641	19	3522946	F	I	FZR1	5'UTR	opensea	5'UTR-opensea		NA	NA
cg25145993	-0.942662374753574	0.397666498794981	-318.368169871083	1.20629184555912e-74	5.10470086053602e-72	161.092659031773	0.96764839980877	0.0249860250551956	-0.942662374753575	8	23540545	F	II	NKX3-1	TSS200	island	TSS200-island	chr8:23539807-23540602	NA	NA
cg25537774	-0.938267501889711	0.395337705813675	-318.335801982898	1.21161605658518e-74	5.12186265294065e-72	161.08827673349	0.962662241840012	0.0243947399503006	-0.938267501889711	9	139581745	F	II	AGPAT2	1stExon	island	1stExon-island	chr9:139580969-139582615	NA	NA	high-CpG:138701326-138701923	rs77891680
cg00945486	0.927225694443132	0.588136833098077	318.315535291355	1.21496196892542e-74	5.13063443084703e-72	161.085532580858	0.0274887387836254	0.954714433226758	0.927225694443132	8	139890004	R	I	COL22A1	Body	island	Body-island	chr8:139889881-139890447	NA	NA
cg16144590	0.951882110051448	0.597758320101505	318.204650580663	1.23343646659591e-74	5.18694724604204e-72	161.07051529774	0.0222016954192343	0.974083805470682	0.951882110051448	8	28926051	F	II	KIF13B	3'UTR	shelf	3'UTR-shelf	chr8:28928996-28929718	NA	NA		rs17454230
cg17589124	-0.946000406150166	0.391024410090077	-318.193134187231	1.23537161511556e-74	5.18938128297224e-72	161.068955299153	0.963024655669247	0.0170242495190814	-0.946000406150166	1	6546732	F	II	PLEKHG5	5'UTR	shore	5'UTR-shore	chr1:6545143-6545559	NA	NA
cg15842967	-0.938201614549928	0.39939692447441	-318.185915789177	1.23658613653449e-74	5.18938128297224e-72	161.067977472182	0.966681621644134	0.0284800070942054	-0.938201614549928	11	67007584	R	II	KDM2A	Body	opensea	Body-opensea		NA	NA	low-CpG:66764060-66764254
cg20886259	-0.934939466841819	0.389813721170166	-318.176866068354	1.23811051053082e-74	5.19038296858636e-72	161.066751535427	0.955125956934987	0.0201864900931681	-0.934939466841819	20	14318231	R	II	FLRT3	5'UTR	opensea	5'UTR-opensea		TRUE	NA	low-CpG:14266166-14266286
cg24873967	-0.944374089707625	0.389239673944379	-318.144427352066	1.24359044200604e-74	5.20522650389038e-72	161.062356864284	0.960256565395501	0.0158824756878761	-0.944374089707625	6	33281898	R	II	TAPBP	5'UTR	shore	5'UTR-shore	chr6:33282855-33283196	TRUE	NA
cg16441026	-0.946851853158794	0.391285166035131	-318.140651034867	1.24422999260707e-74	5.20522650389038e-72	161.06184523283	0.963800240038123	0.0169483868793287	-0.946851853158794	16	28986049	R	I	SPNS1	TSS200	island	TSS200-island	chr16:28985881-28986661	NA	NA	high-CpG:28893525-28894132
cg12300511	-0.928475162886697	0.392900171150591	-318.116444342579	1.24833759603742e-74	5.21700440873165e-72	161.058565455602	0.954303758012315	0.025828595125618	-0.928475162886697	20	2854049	F	I	PTPRA	TSS200	island	TSS200-island	chr20:2852899-2854635	NA	NA			rs6051455
cg10227187	-0.937832776332575	0.394527216379922	-318.046493572483	1.26028560060962e-74	5.26149037192668e-72	161.049086311439	0.961588895092642	0.0237561187600668	-0.937832776332575	16	2030509	F	I	NOXO1	Body	island	Body-island	chr16:2028987-2030710	NA	NA
cg07341378	-0.901472941970859	0.388618598433286	-318.038566058417	1.261647027463e-74	5.26173281524797e-72	161.048011902348	0.933695261020317	0.032222319049458	-0.901472941970859	10	96162284	F	II	TBC1D12	5'UTR	island	5'UTR-island	chr10:96162023-96163327	NA	NA	high-CpG:96152120-96152293
cg18174928	-0.922557918740479	0.392830376903823	-318.01823829074	1.26514488420204e-74	5.27087560130603e-72	161.045256768701	0.95065609521202	0.0280981764715401	-0.92255791874048	5	38557085	F	I	LIFR	TSS1500	island	TSS1500-island	chr5:38556222-38557563	NA	NA
cg07541786	-0.949564991698758	0.401649494575732	-318.01034425211	1.26650590696377e-74	5.27110618744974e-72	161.044186796401	0.975805070951725	0.0262400792529665	-0.949564991698759	7	12610355	R	II	SCIN	5'UTR	island	5'UTR-island	chr7:12610165-12610834	NA	TRUE	high-CpG:12576869-12576886
cg16777782	0.938881110665555	0.59780160507936	317.96207993491	1.27485986864036e-74	5.30041043243249e-72	161.037644354678	0.0301060497932106	0.968987160458766	0.938881110665555	16	82671333	F	II	CDH13	Body	opensea	Body-opensea		NA	TRUE
cg02640475	-0.92464125414856	0.388713466750308	-317.935830857859	1.27942690819497e-74	5.31392591385462e-72	161.034085736822	0.947798876235484	0.0231576220869241	-0.924641254148559	5	162932472	R	II	MAT2B	TSS200	island	TSS200-island	chr5:162932454-162932946	NA	NA
cg07220488	-0.934405278934735	0.406614387256833	-317.890069627022	1.28742890640374e-74	5.33519682223147e-72	161.027881093256	0.971603625682487	0.037198346747752	-0.934405278934735	17	77006061	R	I	CANT1	TSS200	island	TSS200-island	chr17:77005746-77006106	NA	NA
cg00239467	-0.930540175124664	0.397717726340749	-317.883892773441	1.28851293182325e-74	5.33519682223147e-72	161.027043518019	0.960369925253336	0.0298297501286725	-0.930540175124664	3	154042361	R	II	DHX36	TSS200	island	TSS200-island	chr3:154042004-154042376	TRUE	NA
cg03243700	-0.953589931203144	0.398409651367925	-317.866307013507	1.29160431418871e-74	5.33791817539971e-72	161.024658812448	0.974998912095407	0.0214089808922631	-0.953589931203144	9	137000940	R	II	WDR5	TSS1500	island	TSS1500-island	chr9:137000467-137001998	NA	NA
cg11464842	0.938336248084897	0.607850237252908	317.860634226167	1.29260314535177e-74	5.33791817539971e-72	161.023889528145	0.0404841337597143	0.978820381844611	0.938336248084897	2	97427975	F	II	CNNM4	1stExon	shore	1stExon-shore	chr2:97426335-97426554	NA	NA
cg04391736	-0.939442962142303	0.384578448460514	-317.857604938874	1.29313684814504e-74	5.33791817539971e-72	161.023478721846	0.952613727895395	0.013170765753092	-0.939442962142303	16	69373674	F	II	COG8	TSS200	island	TSS200-island	chr16:69373061-69373882	NA	NA	high-CpG:67931033-67931190
cg13494126	0.951071509181437	0.602638155463731	317.765649827744	1.30944533433334e-74	5.39420660803787e-72	161.011006584494	0.0275716615400709	0.978643170721508	0.951071509181437	7	1908745	F	I	MAD1L1	Body	island	Body-island	chr7:1908539-1908803	NA	NA		rs11976242
cg10496350	-0.879093670097314	0.410103834873939	-317.710850340774	1.31926408563272e-74	5.42911464035197e-72	161.003572163255	0.941648844700222	0.0625551746029079	-0.879093670097314	14	71275911	R	I	MAP3K9	TSS200	island	TSS200-island	chr14:71275512-71276571	NA	NA
cg07281948	0.954336050824414	0.59664059031659	317.69236184254	1.32259374725744e-74	5.43711137390274e-72	161.001063599849	0.019600187492526	0.97393623831694	0.954336050824414	12	57601935	F	I	LRP1	Body	opensea	Body-opensea		NA	NA
cg27187669	0.937136712970914	0.586452577132455	317.685116846064	1.32390086883467e-74	5.43711137390274e-72	161.00008053955	0.0198117739407392	0.956948486911654	0.937136712970915	1	16058427	F	I	PLEKHM2	Body	island	Body-island	chr1:16058297-16058505	NA	NA
cg21475255	-0.946065108844264	0.385489963785025	-317.526287613488	1.35289087519841e-74	5.54488849293121e-72	160.978523354912	0.957529331923418	0.0114642230791534	-0.946065108844264	3	49507186	R	II	DAG1	TSS1500	shore	TSS1500-shore	chr3:49507384-49508290	NA	NA
cg27201457	0.944034726222846	0.586997179982144	317.502715949011	1.35724826433425e-74	5.55710573072601e-72	160.975323109723	0.0161854850567022	0.960220211279548	0.944034726222846	17	5984291	F	I	WSCD1	Body	opensea	Body-opensea		NA	NA
cg01147055	0.927648941260547	0.59508841348743	317.476995288882	1.36201929460517e-74	5.57099010503716e-72	160.971830817064	0.0341844024926811	0.961833343753228	0.927648941260546	13	114838162	F	II	RASA3	Body	shore	Body-shore	chr13:114838658-114839092	NA	NA
cg00510956	0.950771339541039	0.598119391750065	317.432845744065	1.37024881538878e-74	5.59830201776325e-72	160.965835597394	0.023234395748507	0.974005735289545	0.950771339541039	1	32478440	F	II	KHDRBS1	TSS1500	shore	TSS1500-shore	chr1:32479102-32480583	NA	NA
cg12485161	-0.928196174779079	0.404769581563068	-317.426138215173	1.37150354984302e-74	5.59830201776325e-72	160.964924681934	0.966004477941116	0.0378083031620372	-0.928196174779079	19	30156461	F	I	PLEKHF1	5'UTR	island	5'UTR-island	chr19:30156038-30156795	NA	NA	high-CpG:34848184-34848308
cg21339676	-0.947820603715424	0.399104717237251	-317.418911081814	1.37285679901156e-74	5.59830201776325e-72	160.963943178932	0.972205547390763	0.0243849436753393	-0.947820603715424	12	51477413	R	I	CSRNP2	TSS200	island	TSS200-island	chr12:51476859-51477552	NA	NA	high-CpG:49763260-49763715
cg20179892	-0.939166289203202	0.396300173313502	-317.404478962668	1.37556323946306e-74	5.60045256756035e-72	160.961983110294	0.964168162134043	0.0250018729308408	-0.939166289203202	8	74206966	R	I	RPL7	TSS1500	island	TSS1500-island	chr8:74206223-74208179	NA	NA	high-CpG:74368996-74369717
cg00528640	-0.949791179061362	0.40230918362089	-317.401307636619	1.37615868613125e-74	5.60045256756035e-72	160.961552390573	0.97660152444869	0.0268103453873289	-0.949791179061361	2	97536287	R	I	SEMA4C	TSS1500	shore	TSS1500-shore	chr2:97534100-97536270	NA	NA
cg26286805	-0.915257318243255	0.380611810991315	-317.354859763075	1.3849099937194e-74	5.63039132763824e-72	160.955243464142	0.934023212719794	0.0187658944765398	-0.915257318243255	14	51411267	F	I	PYGL	TSS200	island	TSS200-island	chr14:51410614-51411464	NA	NA
cg10442572	-0.939960209390304	0.397018113158091	-317.333658623726	1.38892343469296e-74	5.64102729426146e-72	160.952363430299	0.965366146742926	0.0254059373526218	-0.939960209390304	16	4675384	F	I	MGRN1	Body	island	Body-island	chr16:4674706-4675453	NA	NA		rs1622096
cg01339726	0.932004222258814	0.597163917203611	317.2848627374	1.39820591838143e-74	5.67302026826144e-72	160.945734063276	0.0336264804889788	0.965630702747793	0.932004222258814	10	99404562	F	II	PI4K2A	Body	shelf	Body-shelf	chr10:99400263-99400982	NA	NA
cg25601275	-0.932860563880039	0.396600293344147	-317.250921592838	1.4046999778873e-74	5.69364672663601e-72	160.941122215244	0.960655518015798	0.0277949541357591	-0.932860563880039	11	65655988	F	I	FIBP	5'UTR	island	5'UTR-island	chr11:65655469-65656206	NA	NA	high-CpG:65412413-65412616	rs35270247
cg03254627	-0.950097291764128	0.395003213374102	-317.23100962636	1.4085241469798e-74	5.69770599002781e-72	160.938416379135	0.969480645603574	0.0193833538394464	-0.950097291764128	17	40985220	F	I	PSME3	TSS1500	island	TSS1500-island	chr17:40985007-40985922	NA	NA	high-CpG:38238687-38239018
cg02711479	0.944205796149234	0.591340950413598	317.202882063294	1.41394431058427e-74	5.70819215793044e-72	160.934593821128	0.0204258178582467	0.964631614007481	0.944205796149234	1	36849024	F	II	STK40	5'UTR	shelf	5'UTR-shelf	chr1:36851089-36851873	NA	NA
cg18654377	-0.927270442671263	0.404051882968948	-317.175789553227	1.41918519607219e-74	5.71840345161867e-72	160.930911590013	0.964727034351571	0.0374565916803088	-0.927270442671263	3	49208889	R	II	KLHDC8B	TSS200	island	TSS200-island	chr3:49208629-49209196	NA	NA
cg26729669	0.921064135812099	0.569769603584307	317.175162966891	1.41930664034112e-74	5.71840345161867e-72	160.930826424707	0.0128471028607123	0.933911238672811	0.921064135812099	17	79108296	R	I	AATK	Body	shore	Body-shore	chr17:79109698-79109911	NA	NA
cg07127302	-0.946892132130399	0.388467980427457	-317.162933781295	1.42167901745904e-74	5.72225095813893e-72	160.929164204342	0.961007409157466	0.0141152770270664	-0.946892132130399	13	50265753	F	II	EBPL	TSS200	shore	TSS200-shore	chr13:50265224-50265598	NA	NA		rs73483836
cg24771266	-0.924257465817143	0.398365009452552	-317.086170513731	1.43666350440063e-74	5.77680391803849e-72	160.918728813822	0.957218360876871	0.0329608950597285	-0.924257465817143	19	44576270	R	I	ZNF284	TSS200	island	TSS200-island	chr19:44576116-44576564	NA	TRUE
cg05971911	-0.936302664521827	0.400568415275358	-317.003300611329	1.45302149876907e-74	5.83676567366729e-72	160.907460284452	0.966704910102509	0.0304022455806822	-0.936302664521827	3	47205656	F	I	SETD2	TSS200	island	TSS200-island	chr3:47204789-47206336	NA	NA
cg07719142	0.904849266429679	0.571484710377973	316.935894777156	1.46646744791069e-74	5.8790781925887e-72	160.898292247952	0.0243665492809576	0.929215815710637	0.904849266429679	5	37666865	F	II	WDR70	Body	opensea	Body-opensea		NA	TRUE
cg02438653	-0.909621522739702	0.383991754680742	-316.89719076326	1.474245493343e-74	5.89854534569895e-72	160.893027089681	0.933995466104748	0.0243739433650458	-0.909621522739702	16	75285726	F	II	BCAR1	Body	island	Body-island	chr16:75284680-75285821	NA	NA
cg15114107	-0.93468599650451	0.414878979968721	-316.84939231592	1.48390945585343e-74	5.92546621853829e-72	160.886523821703	0.980037954599355	0.0453519580948455	-0.93468599650451	1	228328228	R	I	GUK1	Body	island	Body-island	chr1:228327508-228328560	NA	NA
cg02291403	-0.906231858535545	0.383138304718797	-316.827891893178	1.48827755354299e-74	5.93703622834171e-72	160.883598222129	0.93109245174029	0.0248605932047446	-0.906231858535545	12	130646461	R	II	FZD10	TSS1500	island	TSS1500-island	chr12:130645327-130648988	NA	NA
cg07554734	-0.915501330543844	0.404257853223836	-316.778766037089	1.49830756170175e-74	5.97114758945633e-72	160.876912797369	0.957816797273602	0.0423154667297585	-0.915501330543844	6	7728676	F	II	BMP6	Body	shore	Body-shore	chr6:7728885-7729108	NA	TRUE
cg16553106	-0.947405234539557	0.395941230263816	-316.744457305309	1.50535335351088e-74	5.99331051563923e-72	160.872243153291	0.968790906962153	0.0213856724225958	-0.947405234539557	1	46806375	R	I	NSUN4	TSS200	island	TSS200-island	chr1:46806339-46806836	NA	NA
cg16652328	-0.940971755357741	0.391489381400985	-316.687619448548	1.51710050736162e-74	6.03412901010284e-72	160.864505974601	0.960449047431247	0.0194772920735061	-0.940971755357741	3	33138982	F	II	GLB1	TSS1500	shore	TSS1500-shore	chr3:33138083-33138769	NA	NA		rs35744352
cg04014726	0.942585019140535	0.592119162945209	316.651440703463	1.5246266780971e-74	6.05809510171797e-72	160.85958030124	0.0221840350927928	0.964769054233328	0.942585019140535	2	1652480	R	II	PXDN	Body	island	Body-island	chr2:1651995-1653401	NA	NA
cg09351254	-0.949336707464705	0.395743263809411	-316.598071329016	1.53579877105757e-74	6.09049817747876e-72	160.852313071269	0.969760807857837	0.0204241003931328	-0.949336707464704	2	242088885	F	I	PASK	TSS200	island	TSS200-island	chr2:242088415-242090330	NA	NA	high-CpG:241737495-241737594	rs3806599
cg02322140	-0.951394613936113	0.396824022398866	-316.55075377931	1.54577404237144e-74	6.11803726787888e-72	160.845868830264	0.972085881988144	0.0206912680520311	-0.951394613936113	16	9057781	R	I	USP7	TSS1500	island	TSS1500-island	chr16:9057644-9057886	NA	NA	high-CpG:8965227-8965476
cg07215869	0.941102609423998	0.589139962956682	316.529938954151	1.55018309885472e-74	6.12475146821916e-72	160.843033709792	0.0201011758631022	0.9612037852871	0.941102609423998	10	1235975	F	II	ADARB2	Body	opensea	Body-opensea		NA	NA
cg22011316	0.950277064868654	0.594025078472425	316.521856488932	1.55189861610735e-74	6.12475146821916e-72	160.84193277024	0.0194389462262622	0.969716011094916	0.950277064868654	2	144996219	R	II	GTDC1	5'UTR	opensea	5'UTR-opensea		NA	NA
cg06042673	0.948957093333212	0.603461094290624	316.52127635263	1.55202182572713e-74	6.12475146821916e-72	160.8418537468	0.0296730843682164	0.978630177701429	0.948957093333212	3	128081460	F	II	EEFSEC	Body	opensea	Body-opensea		NA	NA		rs2247262	rs1735544
cg07367224	-0.950735626224775	0.403375685378628	-316.411702607169	1.57547353774925e-74	6.21122749515757e-72	160.826925390252	0.97823908728198	0.0275034610572052	-0.950735626224775	20	30697256	R	II	TM9SF4	TSS200	opensea	TSS200-opensea		NA	NA			rs73906740
cg09911314	0.953485298754809	0.585674224519872	316.376837603347	1.5830113660582e-74	6.2348562883635e-72	160.822174230891	0.00914822992394121	0.96263352867875	0.953485298754809	19	39299581	F	II	LGALS4	Body	opensea	Body-opensea		NA	NA
cg00651709	0.951095158427386	0.594920500597702	316.34895454972	1.58906624109513e-74	6.2526039473079e-72	160.81837412611	0.0198397071299801	0.970934865557366	0.951095158427386	8	23080053	F	II	TNFRSF10A	Body	shore	Body-shore	chr8:23081956-23082975	NA	NA
cg05826576	0.919783255595059	0.60741287306924	316.309462756434	1.59768255295433e-74	6.28038588515611e-72	160.812991294433	0.0512648580582741	0.971048113653333	0.919783255595059	8	144803258	F	I	MAPK15	Body	shore	Body-shore	chr8:144800957-144801335	NA	NA			rs61736746
cg18841927	-0.935570227342269	0.404129452062152	-316.285806666375	1.60286671057534e-74	6.29463532223968e-72	160.80976657033	0.969823077897013	0.0342528505547436	-0.935570227342269	12	121019242	R	II	POP5	TSS200	island	TSS200-island	chr12:121018728-121019369	NA	NA
cg06297005	0.949900815788676	0.598282565908085	316.230097400203	1.61514331506261e-74	6.33668282112711e-72	160.802171454118	0.0239239331056295	0.973824748894305	0.949900815788676	7	2946339	F	II	CARD11	Body	island	Body-island	chr7:2946236-2946463	NA	NA
cg05130406	-0.946341113426638	0.396003083824643	-316.214534853264	1.61858998063026e-74	6.34403985738156e-72	160.800049484322	0.968209338454703	0.0218682250280652	-0.946341113426638	12	75723912	R	I	CAPS2	TSS200	island	TSS200-island	chr12:75723829-75724206	TRUE	NA
cg13435189	0.937070015832987	0.596349321899321	316.188414712236	1.62439177854212e-74	6.35444119903006e-72	160.796487728148	0.0297488472096079	0.966818863042595	0.937070015832987	11	107324751	F	II	CWF19L2	Body	shelf	Body-shelf	chr11:107328441-107328691	NA	NA
cg13560200	-0.937681167918483	0.40567438958596	-316.157350712069	1.63131941155407e-74	6.37536365614964e-72	160.792251421334	0.97264439809481	0.0349632301763273	-0.937681167918483	7	44646066	R	II	OGDH	TSS200	island	TSS200-island	chr7:44646065-44646823	NA	NA
cg04081153	-0.937317477020708	0.410392169109788	-316.139356997526	1.63534603675444e-74	6.38491917272752e-72	160.789797354783	0.977142271494402	0.0398247944736937	-0.937317477020708	1	27021879	F	I	ARID1A	TSS1500	island	TSS1500-island	chr1:27021833-27024101	NA	NA
cg25968876	-0.947268448747203	0.400839727941688	-316.129765232457	1.63749663096372e-74	6.38713867049732e-72	160.788489125108	0.973606696951625	0.0263382482044215	-0.947268448747204	7	116593353	F	II	ST7	TSS200	shore	TSS200-shore	chr7:116593880-116594325	TRUE	NA	high-CpG:116380574-116380797
cg20022589	-0.938847856046331	0.410752805981709	-316.111429973464	1.64161568180448e-74	6.39085575751437e-72	160.785988245913	0.978428253823677	0.0395803977773451	-0.938847856046332	18	21719352	F	I	CABYR	5'UTR	island	5'UTR-island	chr18:21718862-21719550	TRUE	NA
cg03544918	-0.945441724170118	0.393667870394028	-316.063545109861	1.65242317338728e-74	6.42673219709689e-72	160.779456160955	0.965330308264332	0.0198885840942134	-0.945441724170118	11	14913944	R	II	CYP2R1	TSS200	shore	TSS200-shore	chr11:14912900-14913771	NA	NA
cg15267010	-0.944861246353813	0.390180811003946	-315.966290280424	1.67459795927475e-74	6.50670758753543e-72	160.766186196455	0.961492262287647	0.0166310159338342	-0.944861246353813	20	42543446	F	I	TOX2	TSS1500	island	TSS1500-island	chr20:42543097-42545137	TRUE	NA	high-CpG:41976831-41976971
cg07914629	-0.934702133520895	0.411859053886511	-315.933647767091	1.68210873126705e-74	6.51660998112613e-72	160.761731314776	0.977027785782866	0.0423256522619713	-0.934702133520895	2	44589600	R	I	PREPL	TSS1500	shore	TSS1500-shore	chr2:44588954-44589358	NA	NA
cg16152954	0.944605043879276	0.600230874782616	315.933197846284	1.68221249475856e-74	6.51660998112613e-72	160.761669908521	0.0290743366230539	0.97367938050233	0.944605043879276	14	21901071	R	II	CHD8	TSS1500	opensea	TSS1500-opensea		NA	NA
cg10239600	0.923602293871334	0.594738257597257	315.932644425239	1.68234013709007e-74	6.51660998112613e-72	160.761594376183	0.036281056651799	0.959883350523133	0.923602293871334	14	103411866	F	I	CDC42BPB	Body	opensea	Body-opensea		NA	NA		rs35998037
cg12365451	-0.935784046116374	0.395286214998812	-315.920272098497	1.68519630799194e-74	6.51660998112613e-72	160.759905732592	0.961109126604062	0.0253250804876874	-0.935784046116374	11	33279136	F	II	HIPK3	TSS200	island	TSS200-island	chr11:33278657-33280175	NA	NA	high-CpG:33235184-33235853
cg01136977	-0.943571364471288	0.395505234235283	-315.860516221369	1.69906104782634e-74	6.56385491325193e-72	160.751748939431	0.966036756938852	0.0224653924675644	-0.943571364471288	5	168006712	F	II	PANK3	TSS200	island	TSS200-island	chr5:168006098-168006918	NA	NA	high-CpG:167938875-167939394
cg18047684	-0.954362873117494	0.399434880082916	-315.848148829228	1.70194511340566e-74	6.56871085944224e-72	160.750060563456	0.97649150103768	0.0221286279201859	-0.954362873117494	7	132767042	R	II	CHCHD3	TSS1500	island	TSS1500-island	chr7:132766509-132767096	NA	NA
cg02326931	-0.938071677268754	0.394106717288545	-315.816357549033	1.70938182075864e-74	6.5848225831394e-72	160.745720150831	0.961312847730117	0.0232411704613627	-0.938071677268754	13	37572901	R	II	ALG5	Body	shore	Body-shore	chr13:37573273-37573612	NA	NA
cg01485165	-0.932434990588316	0.387293584823824	-315.803277791945	1.71245111984143e-74	6.59035752371615e-72	160.743934258938	0.951091486109782	0.0186564955214665	-0.932434990588316	20	49411421	R	I	BCAS4	TSS200	island	TSS200-island	chr20:49411401-49412142	NA	NA
cg06061645	-0.931679867161656	0.397847069921279	-315.598771074428	1.76118076482067e-74	6.76392147433435e-72	160.716001062062	0.961188384949257	0.0295085177876014	-0.931679867161656	5	86708854	F	II	CCNH	TSS200	island	TSS200-island	chr5:86708296-86708878	TRUE	NA
cg07731025	-0.925355621798863	0.388575215585886	-315.592998433132	1.76257666847484e-74	6.76392147433435e-72	160.715212311037	0.948092568301477	0.0227369465026142	-0.925355621798863	19	4400440	F	I	SH3GL1	1stExon	island	1stExon-island	chr19:4400117-4400782	NA	NA	high-CpG:4351357-4351637
cg03349407	0.959856721869701	0.59402100318476	315.565571048553	1.76922446686344e-74	6.78298482283038e-72	160.711464533411	0.0136425201937779	0.973499242063479	0.959856721869701	1	220441256	R	II	RAB3GAP2	Body	opensea	Body-opensea		NA	NA
cg25513760	0.945676896135566	0.596513348489306	315.542905674595	1.77473741282589e-74	6.79766524401993e-72	160.708367195415	0.0247087136166388	0.970385609752205	0.945676896135566	3	49947639	R	II	MON1A	Body	island	Body-island	chr3:49947621-49948430	NA	NA
cg17476649	0.928040496610567	0.598635901132258	315.512716715974	1.78210764135848e-74	6.81296713607867e-72	160.70424135771	0.0374951357398225	0.965535632350389	0.928040496610567	17	79062555	R	II	BAIAP2	Body	opensea	Body-opensea		NA	NA
cg12320668	-0.927534319729502	0.392474782588972	-315.392731039265	1.81171144878476e-74	6.91748323383259e-72	160.687839152279	0.953309487541694	0.0257751678121923	-0.927534319729502	17	57409010	R	I	YPEL2	TSS200	island	TSS200-island	chr17:57408787-57410145	NA	NA	high-CpG:54763689-54763890
cg06759405	-0.919237704194855	0.406035756665726	-315.28059669618	1.8398329235882e-74	7.01372455224762e-72	160.672504294852	0.961853903388196	0.0426161991933417	-0.919237704194855	10	71562095	F	II	COL13A1	5'UTR	island	5'UTR-island	chr10:71561302-71562876	NA	NA
cg12065343	-0.928030253111347	0.386498774039459	-315.25387410509	1.84660016128966e-74	7.0328812388091e-72	160.668849017447	0.94763334568818	0.0196030925768336	-0.928030253111347	12	133613776	R	II	ZNF84	TSS200	island	TSS200-island	chr12:133613765-133614525	NA	NA
cg05407778	0.905640796432365	0.577628913686309	315.210363657296	1.85767329728344e-74	7.06172988537106e-72	160.662896697594	0.0300321530527859	0.93567294948515	0.905640796432364	3	127399268	R	I	ABTB1	Body	opensea	Body-opensea		NA	NA
cg24420773	-0.948215109519834	0.389145344140441	-315.199096882279	1.86055167799414e-74	7.06601821512682e-72	160.661355238318	0.962484712687318	0.014269603167484	-0.948215109519833	8	30891718	F	II	PURG	TSS1500	opensea	TSS1500-opensea		NA	NA
cg06567423	-0.938011686875983	0.393769884544552	-315.166514019748	1.8689014936883e-74	7.09105841459044e-72	160.656897100667	0.960939741725379	0.0229280548493954	-0.938011686875983	11	125462867	R	II	STT3A	5'UTR	island	5'UTR-island	chr11:125462323-125462884	NA	NA		rs74612152
cg23777444	-0.928645229642309	0.398412473367401	-315.102707685784	1.88536398531865e-74	7.14048431436837e-72	160.648165417903	0.959918891290657	0.0312736616483486	-0.928645229642309	6	153304884	R	I	FBXO5	TSS200	island	TSS200-island	chr6:153303408-153304973	NA	NA	high-CpG:153346557-153346581
cg01073575	-0.951009405786271	0.387975161499391	-315.102315929864	1.88546551809027e-74	7.14048431436837e-72	160.64811180167	0.96300410453295	0.0119946987466788	-0.951009405786271	16	28223539	R	II	XPO6	TSS1500	island	TSS1500-island	chr16:28223083-28223638	NA	NA
cg06464860	-0.96123686820999	0.397206513943997	-314.920355209877	1.93323493608688e-74	7.30768236276053e-72	160.623200828365	0.978419504024457	0.0171826358144664	-0.96123686820999	5	60628093	R	I	ZSWIM6	TSS200	island	TSS200-island	chr5:60626505-60629809	NA	NA	high-CpG:60663748-60664360
cg07148879	-0.914793042418298	0.378521173537497	-314.875001404855	1.94533310596775e-74	7.33776034795928e-72	160.61698939617	0.93165185034856	0.0168588079302629	-0.914793042418298	3	32443279	R	I	CMTM7	Body	island	Body-island	chr3:32443152-32443455	TRUE	NA
cg17938371	-0.943743171949045	0.390829684650352	-314.870101445944	1.94664480245931e-74	7.33776034795928e-72	160.616318265728	0.961465090945124	0.0177219189960786	-0.943743171949045	2	85555240	R	I	TGOLN2	5'UTR	island	5'UTR-island	chr2:85554134-85555414	NA	NA	high-CpG:85408549-85408944
cg02718002	0.938985160141734	0.591537156431585	314.840847455731	1.95449481086717e-74	7.36047795345852e-72	160.612311218999	0.0237786875086765	0.96276384765041	0.938985160141733	20	19522432	R	II	SLC24A3	Body	opensea	Body-opensea		NA	NA	low-CpG:19470432-19470435
cg01899437	-0.945331621365002	0.399148057827609	-314.802337117955	1.96487807008831e-74	7.39268435266674e-72	160.607035692337	0.970743921908773	0.0254123005437707	-0.945331621365002	4	24914441	F	I	CCDC149	1stExon	opensea	1stExon-opensea		TRUE	TRUE
cg13846960	0.922429012553256	0.60869639832674	314.749823282942	1.97912800751555e-74	7.43936527495418e-72	160.599840733332	0.0509486232945386	0.973377635847794	0.922429012553256	9	2718456	F	I	KCNV2	1stExon	island	1stExon-island	chr9:2717903-2718953	NA	NA		rs10967709
cg09529296	-0.931222671484547	0.399568565250919	-314.70033562844	1.99265354065287e-74	7.47628422803298e-72	160.593059236964	0.96263343638111	0.0314107648965634	-0.931222671484547	16	30960483	F	I	ORAI3	1stExon	island	1stExon-island	chr16:30959765-30960865	NA	NA		rs4889582
cg23672176	-0.944645422054174	0.393695595045441	-314.673090484947	2.00014027151668e-74	7.49740602222085e-72	160.58932524402	0.964876547915407	0.0202311258612323	-0.944645422054174	17	74068680	R	I	SRP68	TSS200	island	TSS200-island	chr17:74068174-74068756	NA	NA
cg13346459	0.953140512869631	0.595238317396545	314.642430914115	2.0085996797239e-74	7.51515987861257e-72	160.58512289107	0.0189207979870006	0.972061310856632	0.953140512869631	2	74721614	F	II	TTC31	3'UTR	shelf	3'UTR-shelf	chr2:74725039-74727038	NA	NA		rs80218046
cg20386705	-0.932045613003583	0.39407011828034	-314.59679136457	2.02126012974062e-74	7.55552651108516e-72	160.578866509462	0.957632581956925	0.0255869689533421	-0.932045613003583	6	38607295	R	II	BTBD9	5'UTR	island	5'UTR-island	chr6:38607205-38607462	NA	NA
cg16243359	0.928760837424346	0.576819436562971	314.553564321754	2.03332663240367e-74	7.58658220691119e-72	160.572939959205	0.0152431162598779	0.944003953684224	0.928760837424346	6	7142578	F	I	RREB1	5'UTR	shore	5'UTR-shore	chr6:7141036-7141576	NA	NA
cg15367106	-0.953048332162324	0.402893433033176	-314.544926122117	2.03574674208919e-74	7.58859843036565e-72	160.571755534747	0.97915521527086	0.0261068831085361	-0.953048332162324	12	96184558	F	I	NTN4	TSS200	island	TSS200-island	chr12:96183873-96185199	TRUE	NA	high-CpG:94708477-94708871
cg04315255	0.924407108549495	0.587375643612653	314.488492956486	2.0516299463134e-74	7.63370848604924e-72	160.564016873631	0.0284318105362139	0.952838919085709	0.924407108549495	1	5972012	R	II	NPHP4	Body	opensea	Body-opensea		NA	NA
cg08453486	-0.922475147538466	0.392370360926139	-314.43715514279	2.06618917624202e-74	7.67373536129841e-72	160.556975666693	0.950146031530793	0.0276708839923269	-0.922475147538466	1	35544810	R	II	ZMYM1	TSS200	shore	TSS200-shore	chr1:35544927-35545303	NA	NA
cg06770731	0.912362969908383	0.586185191604344	314.406937605322	2.07480814371695e-74	7.6986633389296e-72	160.552830632802	0.0345238609620662	0.946886830870449	0.912362969908383	16	87863812	R	I	SLC7A5	3'UTR	opensea	3'UTR-opensea		NA	TRUE
cg23735749	0.950023662332226	0.589078580426623	314.390663369988	2.07946528506941e-74	7.70885851092302e-72	160.550598071443	0.0146456683187658	0.964669330650992	0.950023662332226	1	1417247	R	II	ATAD3B	Body	shore	Body-shore	chr1:1417285-1417753	NA	NA
cg11601836	0.9476686179383	0.592658091771621	314.380533777411	2.0823694340361e-74	7.7125423587744e-72	160.549208394077	0.0196491599949742	0.967317777933274	0.9476686179383	12	11949566	R	II	ETV6	Body	opensea	Body-opensea		NA	TRUE
cg20422052	0.934085724784338	0.582365488534973	314.351800096878	2.09062996546793e-74	7.72188427693652e-72	160.545266168071	0.0175694688979315	0.95165519368227	0.934085724784338	8	143474721	F	I	TSNARE1	5'UTR	shelf	5'UTR-shelf	chr8:143471631-143472231	NA	NA
cg00098951	0.925966839184968	0.593980481141113	314.317252755502	2.10060624476112e-74	7.751640267402e-72	160.540525812716	0.0340935551222953	0.960060394307263	0.925966839184968	20	60579706	R	II	TAF4	Body	shore	Body-shore	chr20:60581508-60581862	NA	NA			rs6142918
cg13159929	0.918115645089756	0.58912763782839	314.288952318911	2.10881488065778e-74	7.77183967047073e-72	160.536642207281	0.0339879454485379	0.952103590538294	0.918115645089756	17	7493222	R	I	SOX15	1stExon	shore	1stExon-shore	chr17:7492314-7492945	NA	NA
cg08857898	-0.923908327243447	0.413620761374934	-314.285115484407	2.10993029073955e-74	7.77183967047073e-72	160.536115658756	0.972263005754692	0.0483546785112458	-0.923908327243447	6	150070787	R	I	PCMT1	TSS200	island	TSS200-island	chr6:150070513-150071285	NA	NA
cg13200354	0.946834087929146	0.58854903786848	314.137476493689	2.1533122257602e-74	7.909983791856e-72	160.515849260614	0.0160447056322515	0.962878793561398	0.946834087929146	7	6449615	R	II	DAGLB	Body	opensea	Body-opensea		NA	NA
cg19098826	-0.941284815932809	0.377730451098176	-314.125648736702	2.15682691156723e-74	7.91569201807337e-72	160.514225231218	0.946879409569177	0.00559459363636747	-0.94128481593281	2	32581711	F	II	BIRC6	TSS1500	shore	TSS1500-shore	chr2:32581746-32583265	NA	NA
cg18789786	0.926107147737552	0.579785159504066	314.103922442568	2.16329830436262e-74	7.9234732534346e-72	160.511241899408	0.0198133957557786	0.945920543493331	0.926107147737552	7	50444052	F	I	IKZF1	Body	opensea	Body-opensea		NA	NA
cg26116260	-0.922582978226369	0.381463217263489	-314.102168788609	2.16382151327509e-74	7.9234732534346e-72	160.511001088094	0.939304087818968	0.0167211095925995	-0.922582978226369	4	7069785	F	I	GRPEL1	5'UTR	island	5'UTR-island	chr4:7069098-7070402	NA	NA	high-CpG:7120665-7120742	rs3822270
cg06645946	-0.931600434363591	0.390764943710861	-314.077048989503	2.17133031985495e-74	7.93286198586136e-72	160.507551488397	0.954058229605125	0.022457795241535	-0.93160043436359	5	156693074	R	I	CYFIP2	TSS200	island	TSS200-island	chr5:156692812-156693749	NA	NA	high-CpG:156625629-156626032
cg14270348	-0.935530269034032	0.383211571867652	-314.0355660164	2.18378881584231e-74	7.97116484156646e-72	160.501854164946	0.948881036864974	0.0133507678309421	-0.935530269034032	11	19735276	F	I	NAV2	Body	island	Body-island	chr11:19733936-19735320	NA	NA		rs2081447
cg24685926	-0.909987938182457	0.377070273207836	-314.019982634944	2.18848781619309e-74	7.97869258986637e-72	160.499713719179	0.927295538155368	0.0173075999729112	-0.909987938182457	14	24685281	R	II	MDP1	TSS200	shelf	TSS200-shelf	chr14:24682402-24682837	NA	NA
cg02315353	-0.922204807181756	0.395159985150956	-314.015624415626	2.18980384030298e-74	7.97869258986637e-72	160.499115078645	0.952772194144576	0.0305673869628199	-0.922204807181756	3	25825455	F	II	NGLY1	TSS1500	island	TSS1500-island	chr3:25824336-25825456	NA	NA
cg11476891	-0.957814264884979	0.39339606401318	-313.903891225748	2.22382110063941e-74	8.07349051327188e-72	160.483764536022	0.972539573013401	0.014725308128421	-0.95781426488498	8	124252970	F	II	C8orf76	Body	shore	Body-shore	chr8:124253054-124253707	NA	NA
cg13898697	0.921163223867107	0.581903423019698	313.851105388229	2.24007935860421e-74	8.1252086039895e-72	160.47651051671	0.0249210085884238	0.946084232455531	0.921163223867107	1	36641773	F	I	MAP7D1	Body	island	Body-island	chr1:36641756-36642461	NA	TRUE
cg16307498	-0.933435410100649	0.407296316019003	-313.8173457699	2.25054117124483e-74	8.1503364813031e-72	160.471870475587	0.971699122126372	0.0382637120257238	-0.933435410100649	12	56499091	R	I	PA2G4	Body	shore	Body-shore	chr12:56497868-56499047	NA	NA
cg13165472	-0.937650483102604	0.394283015294378	-313.795312280145	2.25739610446712e-74	8.16600904252783e-72	160.468841831675	0.961234470193627	0.0235839870910227	-0.937650483102604	2	69240195	R	II	ANTXR1	TSS200	island	TSS200-island	chr2:69240083-69241004	NA	NA	high-CpG:69093641-69094112
cg21637749	0.938695617786898	0.581898995876033	313.778257622463	2.26271671558062e-74	8.17792817454706e-72	160.466497406386	0.0143155990746526	0.953011216861551	0.938695617786898	2	25862633	F	II	DTNB	Body	opensea	Body-opensea		NA	NA
cg18221467	-0.914923182338072	0.38697813803349	-313.717899424772	2.28165018070035e-74	8.22762723905644e-72	160.458199165617	0.940187504098371	0.0252643217602989	-0.914923182338072	1	92952189	F	I	GFI1	TSS1500	island	TSS1500-island	chr1:92945907-92952609	NA	NA		rs74883632
cg21890309	0.900789503201976	0.602281254851135	313.714942746489	2.28258180010334e-74	8.22762723905644e-72	160.457792628734	0.0576178343104055	0.958407337512382	0.900789503201976	19	58607035	R	I	ZSCAN18	Body	shelf	Body-shelf	chr19:58609338-58609988	NA	NA
cg03987605	0.935638668374173	0.592620200354407	313.701479627603	2.28682881562194e-74	8.23558252157258e-72	160.455941427966	0.026885191570023	0.962523859944196	0.935638668374173	1	243639212	R	II	SDCCAG8	Body	shore	Body-shore	chr1:243637639-243638142	NA	TRUE
cg26817300	-0.9402164073194	0.392700100707616	-313.644037277765	2.30504035150621e-74	8.28638401768047e-72	160.44804207193	0.961203044668183	0.0209866373487832	-0.9402164073194	4	186064648	R	I	SLC25A4	Body	shore	Body-shore	chr4:186064047-186064614	NA	NA
cg12849335	-0.941872507263604	0.385501341417032	-313.593888273972	2.32106089628069e-74	8.33655276917072e-72	160.441144437357	0.95500564813456	0.0131331408709562	-0.941872507263604	10	96305254	R	II	HELLS	TSS1500	island	TSS1500-island	chr10:96305116-96305893	NA	NA
cg02446080	-0.931659462964575	0.399289242758753	-313.580243918291	2.32543938845055e-74	8.33963391608972e-72	160.439267553568	0.96261822036524	0.0309587574006649	-0.931659462964575	7	100860777	R	I	ZNHIT1	TSS1500	island	TSS1500-island	chr7:100860297-100861029	NA	NA	high-CpG:100647341-100647794
cg04748828	0.955063936640589	0.595085729059427	313.578342344999	2.32605027644233e-74	8.33963391608972e-72	160.439005971031	0.0176052092302335	0.972669145870822	0.955063936640589	2	75186308	F	II	POLE4	Body	shore	Body-shore	chr2:75185567-75186177	NA	TRUE		rs2287102
cg06961065	-0.936324192273693	0.387620183463778	-313.513867977442	2.34686037257763e-74	8.39667179696267e-72	160.43013581748	0.953769695071127	0.0174455027974345	-0.936324192273693	14	75469425	R	I	EIF2B2	TSS200	island	TSS200-island	chr14:75469315-75469882	NA	NA
cg10171504	-0.926322157565068	0.401520004334465	-313.509741627265	2.34819868339436e-74	8.39667179696267e-72	160.429568063588	0.961621774024972	0.0352996164599038	-0.926322157565068	10	28032506	R	II	MKX	5'UTR	island	5'UTR-island	chr10:28030182-28035211	NA	NA
cg07596845	-0.922512303895913	0.394057006180697	-313.491571895178	2.35410101887743e-74	8.41032796484911e-72	160.427067955344	0.951855143420086	0.0293428395241733	-0.922512303895913	6	82957841	F	II	IBTK	TSS1500	island	TSS1500-island	chr6:82957625-82957842	NA	NA
cg08225341	-0.936174485933443	0.396991166580335	-313.480729757745	2.35763025493599e-74	8.41548927789075e-72	160.425576032579	0.963050158074975	0.0268756721415322	-0.936174485933443	4	54231840	R	II	SCFD2	1stExon	island	1stExon-island	chr4:54231708-54232320	NA	NA
cg08023179	-0.921617405072593	0.412729232060701	-313.473216897673	2.36007894884055e-74	8.41678791695735e-72	160.424542200244	0.96998626768599	0.0483688626133969	-0.921617405072593	3	118753707	F	I	IGSF11	TSS200	island	TSS200-island	chr3:118753092-118753961	NA	TRUE	high-CpG:120236323-120236493
cg05676450	-0.949070780791357	0.391408500274035	-313.425442944219	2.37571108691651e-74	8.45759431892243e-72	160.417967494926	0.965265251450204	0.0161944706588469	-0.949070780791357	17	6459368	R	I	PITPNM3	Body	island	Body-island	chr17:6459129-6459829	TRUE	TRUE
cg08289323	0.92840611010349	0.594169561681463	313.39583238209	2.38545310899105e-74	8.48479399358104e-72	160.413891926657	0.0328077276653997	0.961213837768889	0.928406110103489	8	62588462	F	II	ASPH	Body	opensea	Body-opensea		NA	NA
cg16197653	-0.94812569242548	0.391252056387465	-313.388539882608	2.38785864366284e-74	8.48587367479924e-72	160.412888132115	0.964537358784267	0.0164116663587867	-0.94812569242548	6	170101828	R	I	WDR27	1stExon	island	1stExon-island	chr6:170101662-170103059	NA	NA
cg07691133	-0.893730408611385	0.366970256371421	-313.303300817713	2.41616069514856e-74	8.57136191350036e-72	160.401153362539	0.9073653871597	0.013634978548315	-0.893730408611385	11	73882127	F	II	C2CD3	TSS200	island	TSS200-island	chr11:73881899-73882572	NA	NA	high-CpG:73559751-73560119
cg06517759	-0.937065728018045	0.386358292925388	-313.234845461176	2.43913837254054e-74	8.63704687404327e-72	160.391726755522	0.952956174982811	0.0158904469647656	-0.937065728018046	5	32585741	R	I	SUB1	5'UTR	island	5'UTR-island	chr5:32585603-32586365	NA	NA
cg13434631	-0.919753878609185	0.391057432885411	-313.203737172301	2.44965392139371e-74	8.65974111772409e-72	160.387442289488	0.947187685067709	0.0274338064585235	-0.919753878609185	9	37422914	R	I	GRHPR	Body	island	Body-island	chr9:37422568-37422915	NA	NA
cg20490386	0.939896104791213	0.600787098965273	313.190108503395	2.45427542622938e-74	8.6684879221066e-72	160.385565106308	0.0324778263008191	0.972373931092032	0.939896104791212	18	77479368	R	II	CTDP1	Body	island	Body-island	chr18:77479099-77479387	NA	NA
cg04919180	0.929491671684915	0.600523951081904	313.178055550405	2.45837003554857e-74	8.67536006941613e-72	160.383904887194	0.0385057309933504	0.967997402678265	0.929491671684915	10	75531396	R	II	SEC24C	3'UTR	shore	3'UTR-shore	chr10:75531970-75532817	NA	NA
cg10747192	0.935989956563559	0.607025155386102	313.146209613708	2.46922234573422e-74	8.69844978646882e-72	160.379517984524	0.0410777397895313	0.97706769635309	0.935989956563559	11	63784063	R	I	MACROD1	Body	opensea	Body-opensea		NA	NA
cg06467025	0.936512175571248	0.610632947587922	313.016307427709	2.51399998698435e-74	8.84076126084923e-72	160.361618585491	0.0443697716611217	0.980881947232369	0.936512175571247	22	46614169	R	II	PPARA	Body	shelf	Body-shelf	chr22:46610124-46610789	NA	NA
cg15884411	-0.946258255972115	0.390632030256931	-312.999454277262	2.51986988787102e-74	8.8536911472824e-72	160.35929579425	0.962788185030767	0.0165299290586527	-0.946258255972115	2	96932403	F	II	CIAO1	Body	shore	Body-shore	chr2:96930859-96932291	NA	NA
cg10941822	-0.948610968893299	0.402388348701082	-312.976166712305	2.52800395782083e-74	8.86683660990422e-72	160.356085961095	0.975967074078426	0.0273561051851266	-0.948610968893299	14	92414151	R	I	FBLN5	TSS200	island	TSS200-island	chr14:92413581-92414324	TRUE	NA
cg24243429	-0.929967906917435	0.393736568220699	-312.910335169112	2.55114374510426e-74	8.93247691157681e-72	160.3470107347	0.956042744496357	0.0260748375789224	-0.929967906917435	4	148653539	F	II	ARHGAP10	1stExon	island	1stExon-island	chr4:148652848-148653918	NA	NA
cg24881330	-0.929164882724817	0.392817346031909	-312.886196680186	2.55968262036236e-74	8.95460824626194e-72	160.343682613058	0.954637972795752	0.0254730900709348	-0.929164882724817	22	46731750	F	I	TRMU	Body	island	Body-island	chr22:46731379-46732337	NA	NA	high-CpG:45110262-45110482	rs11090866
cg21864259	-0.939115112611981	0.397534288942579	-312.734490627823	2.6140214578225e-74	9.12888201274349e-72	160.322759783168	0.965371333777731	0.0262562211657492	-0.939115112611981	3	56502747	F	I	ERC2	TSS1500	island	TSS1500-island	chr3:56502611-56502815	TRUE	NA
cg26055770	-0.939418003917698	0.406887127606921	-312.679062521763	2.6341681115015e-74	9.19128872765719e-72	160.315112646828	0.974907316022273	0.0354893121045752	-0.939418003917698	3	73674070	F	II	PDZRN3	5'UTR	island	5'UTR-island	chr3:73673230-73674375	TRUE	NA
cg03040282	-0.94486541103978	0.393077368446018	-312.578547895324	2.67110871670428e-74	9.3041008342928e-72	160.301241512243	0.964391337911931	0.0195259268721516	-0.94486541103978	13	33002269	F	II	N4BP2L1	1stExon	shore	1stExon-shore	chr13:33001249-33002078	TRUE	NA
cg11978048	-0.952124949230758	0.396174784429018	-312.351072467257	2.75667895944487e-74	9.56091574467878e-72	160.269832308251	0.97187824210343	0.0197532928726721	-0.952124949230758	8	63951797	F	I	GGH	TSS200	island	TSS200-island	chr8:63951122-63952104	NA	NA		rs2736677
cg02637302	-0.911952526564871	0.376102618657821	-312.327914435206	2.76554624797812e-74	9.57521765979848e-72	160.266633359268	0.927515774255185	0.0155632476903138	-0.911952526564871	17	79670369	R	I	MRPL12	TSS200	island	TSS200-island	chr17:79669571-79670811	NA	NA
cg04920773	-0.911778943159037	0.38340408269711	-312.141095757338	2.83815556396446e-74	9.79301938684956e-72	160.240817918756	0.934712280886295	0.0229333377272577	-0.911778943159037	17	59477846	F	II	TBX2	1stExon	island	1stExon-island	chr17:59473060-59483266	NA	NA
cg07798892	-0.934758985793145	0.387834166335683	-312.082524487136	2.86131931930502e-74	9.86191271508668e-72	160.232720932447	0.953037274024561	0.0182782882314165	-0.934758985793145	8	59465778	F	I	SDCBP	1stExon	island	1stExon-island	chr8:59465463-59466103	NA	NA	high-CpG:59628286-59628376
cg06290827	0.951248814370456	0.592365310749111	312.078274771477	2.86300750348188e-74	9.86191271508668e-72	160.232133382752	0.0171916090367425	0.968440423407199	0.951248814370456	8	52741902	F	II	PCMTD1	Body	opensea	Body-opensea		NA	TRUE
cg06794000	-0.911549205736934	0.382111331448552	-312.059494483192	2.87048011563875e-74	9.87922349568775e-72	160.229536790003	0.933280618638326	0.0217314129013916	-0.911549205736934	12	16759029	R	II	LMO3	5'UTR	opensea	5'UTR-opensea		NA	NA
cg21944443	-0.942101396852836	0.389500740968501	-311.8790681076	2.94329592724973e-74	1.00654894548204e-71	160.204582372996	0.959143446042309	0.0170420491894727	-0.942101396852836	19	11641486	R	II	ECSIT	TSS1500	shore	TSS1500-shore	chr19:11639614-11639897	TRUE	NA
cg06372176	-0.948328773928832	0.396971094924242	-311.876709045132	2.94426040390242e-74	1.00654894548204e-71	160.204255995163	0.970379190788186	0.0220504168593544	-0.948328773928832	17	7748321	R	II	KDM6B	5'UTR	island	5'UTR-island	chr17:7745066-7748420	NA	TRUE
cg24259629	-0.941240721169895	0.386020107886485	-311.876007780291	2.9445471706319e-74	1.00654894548204e-71	160.204158974214	0.955142404407817	0.0139016832379221	-0.941240721169895	3	45883796	R	II	LZTFL1	TSS200	island	TSS200-island	chr3:45883221-45883860	NA	NA
cg12183594	0.910934326227675	0.589855016112221	311.80432056568	2.97401335545955e-74	1.01404561629435e-71	160.194239739408	0.0390575165326962	0.949991842760372	0.910934326227675	7	148802155	R	I	ZNF425	Body	shore	Body-shore	chr7:148801209-148802074	NA	NA			rs11773363
cg13810862	0.938332439137659	0.577829621723747	311.785233231981	2.98190971558091e-74	1.01524774932503e-71	160.191598254046	0.0104658213149296	0.948798260452588	0.938332439137659	17	174146	F	II	RPH3AL	Body	shelf	Body-shelf	chr17:170979-171340	NA	NA
cg02430305	-0.929134899428394	0.392835615305252	-311.704054185313	3.01573353165862e-74	1.02480870106507e-71	160.180362031501	0.954638112634048	0.0255032132056546	-0.929134899428394	4	183839170	F	II	DCTD	TSS1500	island	TSS1500-island	chr4:183838036-183839286	TRUE	NA		rs34090309
cg17330695	-0.934488508591674	0.395986383340793	-311.651854406052	3.0376900406884e-74	1.03058808853623e-71	160.173135285991	0.961025946675294	0.0265374380836197	-0.934488508591674	2	216973988	F	I	XRCC5	TSS200	island	TSS200-island	chr2:216973805-216974264	TRUE	NA			rs36218915
cg05947402	-0.939608258432972	0.399237233273797	-311.651484243881	3.03784632260059e-74	1.03058808853623e-71	160.17308403472	0.967372459303036	0.0277642008700639	-0.939608258432972	1	110052352	R	I	AMIGO1	TSS200	island	TSS200-island	chr1:110051954-110052505	NA	NA	high-CpG:109853808-109853906
cg12321355	0.920731350829388	0.573510313790122	311.609791065191	3.05550186771389e-74	1.03570738245942e-71	160.167310943238	0.0167890318932834	0.937520382722671	0.920731350829387	3	45141690	F	II	CDCP1	Body	opensea	Body-opensea		NA	TRUE
cg08468138	-0.932627943373196	0.39837289782126	-311.519897886759	3.09392641786011e-74	1.04522155010464e-71	160.154861022093	0.96228746823296	0.0296595248597636	-0.932627943373196	8	103876821	R	I	AZIN1	TSS1500	island	TSS1500-island	chr8:103875222-103877084	NA	NA
cg23509564	-0.934991542728651	0.395609642830143	-311.476868151124	3.11249394656794e-74	1.05061504488888e-71	160.148900202646	0.96095336634049	0.0259618236118393	-0.934991542728651	14	50359627	R	I	ARF6	TSS200	island	TSS200-island	chr14:50359340-50360797	NA	NA
cg08036524	0.909495495478672	0.581127952727334	311.447657340382	3.12516347309529e-74	1.05396797637387e-71	160.144853196561	0.0312004438332537	0.940695939311926	0.909495495478672	1	3426422	R	I	MEGF6	Body	island	Body-island	chr1:3426361-3426570	NA	NA
cg08876662	-0.928631262033845	0.388758018726638	-311.384813014504	3.15259994307276e-74	1.06149012945628e-71	160.13614508848	0.950255991119195	0.0216247290853502	-0.928631262033845	1	26758671	F	I	DHDDS	TSS200	island	TSS200-island	chr1:26758492-26758856	NA	NA
cg04117874	-0.935808698759465	0.407321038106927	-311.37232245949	3.1580823391865e-74	1.06196401155939e-71	160.134414097867	0.973158855961487	0.0373501572020222	-0.935808698759464	5	149380247	R	I	HMGXB3	5'UTR	island	5'UTR-island	chr5:149379964-149380802	NA	NA	high-CpG:149360364-149360547
cg07635106	-0.94325152808958	0.386437346338876	-311.348712348624	3.16847202711212e-74	1.06417166110595e-71	160.131141915684	0.956775479602342	0.0135239515127629	-0.943251528089579	20	40247195	R	II	CHD6	TSS200	island	TSS200-island	chr20:40246345-40247841	NA	NA
cg02087260	-0.928923850578339	0.410512877671486	-311.32537500715	3.17877604986438e-74	1.06674492332718e-71	160.12790728085	0.972187764067691	0.0432639134893525	-0.928923850578339	17	65713875	F	I	NOL11	TSS200	island	TSS200-island	chr17:65713768-65714268	NA	NA
cg07962882	0.924356596936292	0.597253340290198	311.310258697938	3.18546856874832e-74	1.06810295638179e-71	160.125811972968	0.0383400491194167	0.962696646055709	0.924356596936292	19	1117289	F	I	SBNO2	Body	island	Body-island	chr19:1117270-1117572	NA	NA
cg08546845	-0.948164185758901	0.399885110123933	-311.273392091059	3.20185122199237e-74	1.07023161301887e-71	160.120701355504	0.973193687559547	0.0250295018006464	-0.948164185758901	11	57092548	F	II	TNKS1BP1	TSS200	island	TSS200-island	chr11:57091614-57092831	NA	NA	high-CpG:56848859-56849212
cg03839934	-0.91881176146267	0.401934899262002	-311.268607750764	3.20398358025417e-74	1.07023161301887e-71	160.12003808174	0.957495499216175	0.0386837377535049	-0.91881176146267	5	95997987	R	I	CAST	5'UTR	island	5'UTR-island	chr5:95997717-95999117	NA	NA	high-CpG:96023479-96023976
cg08321824	0.946037715675877	0.595911405442434	311.266865860731	3.20476029328047e-74	1.07023161301887e-71	160.119796593337	0.0238886006151599	0.969926316291037	0.946037715675877	6	165831916	R	II	PDE10A	Body	opensea	Body-opensea		NA	NA
cg03132197	-0.935637734475379	0.393846866961037	-311.266574906209	3.20489004938786e-74	1.07023161301887e-71	160.119756256472	0.959581311062429	0.0239435765870501	-0.935637734475379	1	28696105	F	I	PHACTR4	1stExon	island	1stExon-island	chr1:28696041-28696731	NA	NA	high-CpG:28568643-28568981
cg22295879	-0.921151199831419	0.382946196099513	-311.266166834001	3.20507204517092e-74	1.07023161301887e-71	160.119699682774	0.939921340183627	0.0187701403522082	-0.921151199831419	12	57145868	F	I	PRIM1	Body	shore	Body-shore	chr12:57145948-57146333	NA	NA		rs2008509
cg06269281	-0.917440159005171	0.40577752650752	-311.237899664577	3.21770466478694e-74	1.07356189843565e-71	160.115780631869	0.96050878544088	0.0430686264357085	-0.917440159005171	1	54355570	R	I	YIPF1	TSS200	island	TSS200-island	chr1:54355354-54355656	NA	TRUE
cg15253672	-0.89906031411735	0.370554941251204	-311.184271162248	3.24181146466009e-74	1.08071179270316e-71	160.108344375896	0.91417280560123	0.0151124914838795	-0.89906031411735	2	73114960	F	II	SPR	Body	shore	Body-shore	chr2:73114219-73114920	NA	NA
cg08005809	0.952196965908729	0.602909410437426	311.169796819672	3.24834950461729e-74	1.08110588084133e-71	160.10633709813	0.0271624077949387	0.979359373703668	0.952196965908729	8	144895082	F	I	SCRIB	Body	island	Body-island	chr8:144894918-144895169	NA	NA
cg15349424	0.950248006207653	0.586871815397664	311.151630304054	3.25657438868197e-74	1.08295047506724e-71	160.103817657012	0.0123032535046642	0.962551259712317	0.950248006207653	20	35207000	F	II	TGIF2	5'UTR	shelf	5'UTR-shelf	chr20:35201323-35203490	NA	NA		rs73618602
cg15826273	-0.933122615057182	0.401623712307751	-311.118627581386	3.27157091444806e-74	1.08555873894351e-71	160.099240246176	0.965837386528373	0.0327147714711911	-0.933122615057182	12	56473759	R	I	ERBB3	TSS200	island	TSS200-island	chr12:56472792-56474393	NA	NA
cg23593752	-0.929704152820213	0.406332062384839	-311.116814615223	3.27239677545208e-74	1.08555873894351e-71	160.098988776646	0.968478759438921	0.0387746066187088	-0.929704152820213	11	134094362	R	II	NCAPD3	1stExon	island	1stExon-island	chr11:134093696-134095491	NA	NA
cg11754676	-0.945227702125032	0.391775425816686	-311.116621602457	3.27248471117481e-74	1.08555873894351e-71	160.0989620045	0.963308455008566	0.0180807528835342	-0.945227702125032	12	133706789	F	II	ZNF10	TSS1500	island	TSS1500-island	chr12:133706528-133707594	NA	NA
cg18548523	0.920934206688174	0.590262234974143	311.064819692645	3.29617303328374e-74	1.09251898747773e-71	160.09177610608	0.0334182960464096	0.954352502734583	0.920934206688174	11	67260961	R	I	PITPNM1	Body	island	Body-island	chr11:67260413-67262715	TRUE	NA
cg18522808	0.965343409162699	0.597072194583652	311.021623289388	3.31606027171872e-74	1.09774987985419e-71	160.085782991061	0.0133761797410902	0.978719588903789	0.965343409162698	19	34263414	F	II	CHST8	Body	island	Body-island	chr19:34262943-34263906	NA	NA
cg03410903	-0.930554710554119	0.386183719448579	-311.018737581511	3.31739319214704e-74	1.09774987985419e-71	160.085382593691	0.948844707225488	0.0182899966713692	-0.930554710554119	11	61447647	F	I	DAGLA	TSS1500	island	TSS1500-island	chr11:61447599-61448273	NA	NA
cg09754991	-0.949582222058915	0.39537345934311	-310.972589438841	3.33878384208266e-74	1.10392334851406e-71	160.078978921787	0.969539454076407	0.0199572320174922	-0.949582222058915	13	107220236	R	II	ARGLU1	1stExon	island	1stExon-island	chr13:107219926-107220664	NA	NA	high-CpG:106018002-106018528
cg02668471	-0.939927939914013	0.39441945607397	-310.95314351417	3.34783965307532e-74	1.10510736126253e-71	160.07628024049	0.962747977882443	0.0228200379684302	-0.939927939914013	12	110011326	F	I	MMAB	1stExon	island	1stExon-island	chr12:110010994-110011599	NA	NA	high-CpG:108495669-108495723
cg26190483	0.923090235850295	0.600787559857837	310.936481311374	3.35561909604598e-74	1.10677035817601e-71	160.073967739506	0.0426399753902168	0.965730211240512	0.923090235850295	11	2689695	R	II	KCNQ1	Body	opensea	Body-opensea		NA	NA
cg06803134	-0.936404410783575	0.391144046923615	-310.927183910264	3.35996801131371e-74	1.10718289359175e-71	160.072677322321	0.957342062746242	0.0209376519626667	-0.936404410783575	16	2069822	F	I	NPW	1stExon	island	1stExon-island	chr16:2069718-2070865	TRUE	NA		rs35056774
cg24341800	-0.929804602519768	0.390646776831409	-310.873714548795	3.38509080794366e-74	1.11376108785861e-71	160.065255344418	0.95285421091313	0.0230496083933611	-0.929804602519769	11	107992076	F	II	ACAT1	TSS200	island	TSS200-island	chr11:107992004-107992731	NA	NA		rs76373028
cg21965501	0.941850356813505	0.585379260190781	310.82332163073	3.40894403980628e-74	1.12049305279454e-71	160.058259173051	0.0158883467686613	0.957738703582166	0.941850356813505	15	89759848	F	II	RLBP1	Body	opensea	Body-opensea		NA	NA
cg08459627	-0.927925752436843	0.388950218305727	-310.818779401052	3.41110251217959e-74	1.12049305279454e-71	160.057628505673	0.950021603500097	0.0220958510632546	-0.927925752436843	1	3773958	R	II	DFFB	5'UTR	island	5'UTR-island	chr1:3773187-3774465	NA	NA	high-CpG:3763480-3763847
cg08530030	-0.934271605842493	0.397049930585374	-310.804394988531	3.41794723003275e-74	1.12182863609336e-71	160.05563123324	0.961958343420369	0.0276867375778766	-0.934271605842493	7	44530236	F	I	NUDCD3	1stExon	island	1stExon-island	chr7:44529710-44530557	NA	NA	high-CpG:44496730-44496814
cg17026879	-0.945491695944576	0.406915820007131	-310.747953069791	3.44494072834404e-74	1.12877099743485e-71	160.047793346693	0.978608473368968	0.0331167774243916	-0.945491695944576	8	41504197	F	II	NKX6-3	Body	island	Body-island	chr8:41503916-41504266	NA	TRUE		rs74990493
cg02540094	-0.941854276727623	0.400288423487799	-310.74265229893	3.44748701369351e-74	1.12877099743485e-71	160.047057170803	0.969781707090548	0.0279274303629245	-0.941854276727623	3	100120511	F	II	LNP1	5'UTR	island	5'UTR-island	chr3:100119504-100120857	NA	NA
cg23602181	-0.864549243046618	0.364635278729776	-310.700547524621	3.4677810322573e-74	1.13357690460688e-71	160.041209152408	0.887385983827731	0.0228367407811131	-0.864549243046618	18	9913801	R	I	VAPA	TSS200	island	TSS200-island	chr18:9913464-9915164	NA	NA
cg18735519	-0.92068129053456	0.387748769145781	-310.602474043653	3.51552657389396e-74	1.14655544510224e-71	160.027584294658	0.944439782027143	0.0237584914925824	-0.92068129053456	5	54529624	F	I	CCNO	TSS200	island	TSS200-island	chr5:54528814-54530163	NA	NA			rs163104
cg27425166	-0.938425986114693	0.404323605404817	-310.598232107287	3.51760680352219e-74	1.14655544510224e-71	160.026994881642	0.971743969102073	0.0333179829873802	-0.938425986114693	2	201727759	R	II	CLK1	5'UTR	shore	5'UTR-shore	chr2:201728892-201729577	NA	NA
cg03041989	-0.912799027737017	0.393088573501477	-310.595709253102	3.51884459888403e-74	1.14655544510224e-71	160.026644329443	0.945013567016883	0.0322145392798656	-0.912799027737017	16	30022548	F	I	DOC2A	TSS200	shore	TSS200-shore	chr16:30022651-30023007	NA	TRUE		rs12933575
cg06489295	-0.932034640993949	0.413567329697456	-310.576392247303	3.52833693866231e-74	1.14872122620689e-71	160.023960119957	0.977123159135658	0.0450885181417091	-0.932034640993949	11	60674258	R	II	PRPF19	TSS200	shore	TSS200-shore	chr11:60673597-60674184	NA	NA
cg07447260	-0.929261533799266	0.393314257246066	-310.555553774186	3.5386063017998e-74	1.15113628870322e-71	160.021064297013	0.955193324194459	0.0259317903951934	-0.929261533799266	10	103600544	R	II	KCNIP2	Body	shelf	Body-shelf	chr10:103603166-103603642	NA	TRUE
cg16261348	0.955139912914439	0.597129485930829	310.485371678725	3.57341806415298e-74	1.16152486829711e-71	160.011309924219	0.0196030269593077	0.974742939873747	0.955139912914439	14	20785781	F	II	CCNB1IP1	5'UTR	opensea	5'UTR-opensea		NA	NA		rs61995534
cg05360208	-0.948411802382961	0.39760034488758	-310.389182772788	3.62169976342876e-74	1.1734394433343e-71	159.997937186662	0.971058644002859	0.022646841619898	-0.948411802382961	14	20881699	R	I	TEP1	TSS200	island	TSS200-island	chr14:20881569-20881770	TRUE	NA
cg02179239	-0.948293818615352	0.39284001072935	-310.352932421757	3.64006820848569e-74	1.17844508118936e-71	159.992896323125	0.966226970822353	0.017933152207001	-0.948293818615352	10	23002514	F	II	PIP4K2A	Body	island	Body-island	chr10:23002155-23003790	NA	NA
cg21877744	-0.948826327667424	0.397984246056304	-310.31239087733	3.66072398543291e-74	1.18418261056664e-71	159.987258006092	0.97169318836684	0.0228668606994156	-0.948826327667424	12	76424649	R	II	PHLDA1	1stExon	island	1stExon-island	chr12:76424634-76426316	NA	NA	high-CpG:74710874-74712225
cg00778905	-0.957172356662709	0.389531245395447	-310.253113210457	3.69114182772767e-74	1.19163443081394e-71	159.979012568117	0.968286623842666	0.0111142671799572	-0.957172356662709	1	3541386	R	I	TPRG1L	TSS200	island	TSS200-island	chr1:3540767-3542241	NA	NA
cg03235761	-0.90718530959196	0.376984172386586	-310.24621591885	3.69469786997741e-74	1.19163443081394e-71	159.978053057255	0.925514824698004	0.0183295151060438	-0.90718530959196	16	11038308	R	I	CLEC16A	TSS200	island	TSS200-island	chr16:11038164-11038763	NA	NA
cg19184449	0.938625669004843	0.584405222463101	310.243256709765	3.69622462608861e-74	1.19163443081394e-71	159.977641382523	0.0168641202741264	0.95548978927897	0.938625669004843	12	52700707	F	II	KRT86	Body	shore	Body-shore	chr12:52701962-52702560	NA	NA
cg19881895	0.955900178558824	0.595588267258596	310.200255569778	3.71848334839006e-74	1.1961575754012e-71	159.97165874978	0.0176021127811683	0.973502291339992	0.955900178558824	11	57195540	F	II	SLC43A3	TSS1500	shore	TSS1500-shore	chr11:57194340-57194650	NA	NA
cg07922297	0.93244345538371	0.595053820400753	310.168227476143	3.73515115485836e-74	1.20056263318026e-71	159.967202200948	0.0312508008664163	0.963694256250127	0.93244345538371	16	67875265	R	II	THAP11	TSS1500	shore	TSS1500-shore	chr16:67875717-67876740	NA	NA
cg26640467	-0.917493412283787	0.396678547650962	-310.13233252694	3.75392218118031e-74	1.20563616706266e-71	159.962207023673	0.951442006241159	0.033948593957372	-0.917493412283787	7	126893304	F	II	GRM8	TSS1500	island	TSS1500-island	chr7:126891300-126894205	TRUE	NA	high-CpG:126680177-126680571
cg16094412	-0.945702931488757	0.39517996647325	-309.986783587903	3.83103053137592e-74	1.22844626110419e-71	159.941946057227	0.967000343652498	0.0212974121637412	-0.945702931488757	1	6266029	R	I	RNF207	TSS200	island	TSS200-island	chr1:6265825-6266778	NA	NA
cg12508214	-0.940228911240258	0.398037046190796	-309.966636274247	3.84183105036303e-74	1.2309318157531e-71	159.939140686659	0.96654755066165	0.0263186394213915	-0.940228911240258	8	124553600	R	I	FBXO32	TSS200	island	TSS200-island	chr8:124552539-124554017	NA	NA
cg03289576	-0.930851955973133	0.380513030837121	-309.92170611978	3.86602942975071e-74	1.23770273036984e-71	159.932883790918	0.943353748402271	0.0125017924291382	-0.930851955973133	1	249153005	F	II	ZNF692	5'UTR	island	5'UTR-island	chr1:249152411-249153419	NA	NA	high-CpG:247118926-247119942
cg04826883	-0.92055368778423	0.413099376579501	-309.912307161495	3.8711111895322e-74	1.23832445909497e-71	159.931574787638	0.969713234309501	0.0491595465252708	-0.92055368778423	15	63673893	R	II	CA12	1stExon	island	1stExon-island	chr15:63673888-63674160	TRUE	TRUE
cg26504749	0.944421107570448	0.593483800363272	309.906773655638	3.87410620038033e-74	1.23832445909497e-71	159.930804110665	0.0224384795067226	0.96685958707717	0.944421107570447	7	149171601	R	I	ZNF746	Body	island	Body-island	chr7:149171378-149172003	NA	NA
cg15570296	-0.946897351502775	0.397197527734442	-309.897190508197	3.87929868940485e-74	1.23900319304079e-71	159.929469387152	0.969740112364028	0.0228427608612519	-0.946897351502776	1	12079437	F	I	MIIP	TSS200	island	TSS200-island	chr1:12079251-12079903	NA	NA		rs58636511
cg04724143	0.908762836710644	0.569260438593973	309.824593621346	3.91886624702583e-74	1.25065117469411e-71	159.919356814267	0.0197759326759088	0.928538769386553	0.908762836710644	13	114185494	R	I	TMCO3	Body	shore	Body-shore	chr13:114185709-114186062	NA	NA
cg18512161	-0.925937218682868	0.398061335602649	-309.763018942327	3.95274987384097e-74	1.25947339646307e-71	159.910777656513	0.957930351550429	0.031993132867561	-0.925937218682868	6	91296791	F	I	MAP3K7	5'UTR	island	5'UTR-island	chr6:91296358-91297081	NA	NA	high-CpG:91353465-91353538	rs34016005
cg17213304	0.925417012080035	0.583807396741561	309.736710417202	3.9673183118934e-74	1.26311843354854e-71	159.907111561277	0.0242529243210754	0.94966993640111	0.925417012080035	5	78364769	R	II	BHMT2	TSS1500	shore	TSS1500-shore	chr5:78365298-78365711	NA	NA
cg05581820	0.953790985465424	0.592973918358599	309.656527146458	4.01205985109058e-74	1.27535169000333e-71	159.895935996611	0.016263089937645	0.970054075403069	0.953790985465424	7	44087362	R	II	DBNL	Body	shelf	Body-shelf	chr7:44084106-44084747	NA	NA
cg16208433	-0.932071192369903	0.401965663568027	-309.631955793941	4.02587352127937e-74	1.27873589429987e-71	159.892510749049	0.965543593838201	0.0334724014682985	-0.932071192369903	16	50582056	R	II	NKD1	TSS200	island	TSS200-island	chr16:50581475-50582735	NA	NA
cg22817659	-0.93398279805379	0.385953023959462	-309.598883976991	4.0445428911809e-74	1.28238654418094e-71	159.88790008538	0.950686808829195	0.0167040107754051	-0.93398279805379	8	144100318	F	II	LY6E	5'UTR	island	5'UTR-island	chr8:144099928-144100593	NA	NA			rs34819009
cg20002283	-0.947839070077706	0.405040402789024	-309.594725718811	4.04689652962796e-74	1.28238654418094e-71	159.887320330679	0.978152398649962	0.0303133285722561	-0.947839070077706	18	24128625	R	II	KCTD1	5'UTR	island	5'UTR-island	chr18:24126780-24131138	NA	NA
cg25812776	-0.944533278899161	0.402240418044838	-309.586622970405	4.05148683688079e-74	1.28283419329932e-71	159.886190601827	0.973353563425727	0.0288202845265653	-0.944533278899161	1	211500034	R	II	TRAF5	5'UTR	shore	5'UTR-shore	chr1:211500151-211500636	NA	NA
cg08057992	-0.927253913303602	0.408407609705169	-309.544537398131	4.07541466431605e-74	1.28939923815599e-71	159.880322304647	0.969072766586416	0.0418188532828145	-0.927253913303602	1	39457593	F	II	AKIRIN1	Body	shore	Body-shore	chr1:39456655-39457271	NA	NA
cg08059820	-0.937845391739671	0.397410540791	-309.536618074579	4.07993334733017e-74	1.28981805156666e-71	159.879217962083	0.96447984742429	0.0266344556846192	-0.93784539173967	3	184080810	R	I	CLCN2	TSS1500	island	TSS1500-island	chr3:184079215-184081286	NA	NA
cg21218059	-0.921745526442852	0.395472141628794	-309.528760681163	4.08442175953549e-74	1.29022664732144e-71	159.878122226276	0.952806645989588	0.0310611195467366	-0.921745526442852	8	64081095	R	I	YTHDF3	TSS200	island	TSS200-island	chr8:64080674-64081766	NA	NA	high-CpG:64243620-64243759		rs7006346
cg25717799	-0.929546885528155	0.386387125817852	-309.490787058611	4.10618490157369e-74	1.29608724633277e-71	159.872826284837	0.948438731020923	0.018891845492768	-0.929546885528155	3	52017523	F	II	ACY1	TSS200	island	TSS200-island	chr3:52017056-52017592	NA	NA	high-CpG:51992480-51992610
cg07318110	-0.951207279398974	0.40468633980823	-309.456183608426	4.12611986254256e-74	1.30136208699021e-71	159.867999765394	0.979834927351796	0.0286276479528214	-0.951207279398975	16	82204167	F	I	MPHOSPH6	TSS1500	island	TSS1500-island	chr16:82203648-82204231	NA	NA		rs76182803
cg00319395	-0.939645968143194	0.392387750578798	-309.380555443566	4.17003447053946e-74	1.31213726110528e-71	159.857449108316	0.960545777828171	0.0208998096849772	-0.939645968143194	17	5323036	F	I	RPAIN	Body	island	Body-island	chr17:5322507-5323716	NA	NA		rs3026146
cg26366830	-0.92611766507085	0.390641728293792	-309.346786964588	4.18979677535661e-74	1.31732888379197e-71	159.852737294442	0.950619851359888	0.0245021862890377	-0.92611766507085	5	173043172	F	I	BOD1	Body	island	Body-island	chr5:173043123-173043895	NA	NA
cg19418951	-0.936688074282427	0.397040342573585	-309.322530040585	4.20405175249299e-74	1.3207821952091e-71	159.849352321857	0.963409875860634	0.0267218015782065	-0.936688074282428	3	185080816	R	II	MAP3K13	TSS200	opensea	TSS200-opensea		TRUE	TRUE
cg12590548	-0.914216728562076	0.384662615013568	-309.257247914049	4.24266283519792e-74	1.32980798541091e-71	159.840241033834	0.937444822981335	0.0232280944192586	-0.914216728562076	10	50747167	F	I	ERCC6	TSS200	island	TSS200-island	chr10:50746634-50747329	NA	NA	high-CpG:50417044-50417176	rs4253003
cg16257040	-0.935437336886748	0.38621285836502	-309.236306179696	4.25512552033678e-74	1.33267956434337e-71	159.837317812206	0.951826131831426	0.0163887949446781	-0.935437336886748	5	177557700	R	I	RMND5B	TSS1500	island	TSS1500-island	chr5:177557550-177558393	NA	NA
cg15605030	0.919961415181818	0.584558794367169	309.217525729097	4.26633385220311e-74	1.33411993839765e-71	159.83469610363	0.0283030549549065	0.948264470136725	0.919961415181818	2	95992762	F	I	KCNIP3	Body	opensea	Body-opensea		NA	NA
cg25052970	-0.93592422526811	0.402263262858052	-309.187742302579	4.28417082294403e-74	1.33762548369549e-71	159.830538061324	0.968170933950398	0.0322467086822874	-0.935924225268111	8	114447346	F	II	CSMD3	Body	shelf	Body-shelf	chr8:114444826-114445085	NA	NA
cg14834477	0.948663151663347	0.596781239903771	309.165036320323	4.297820429926e-74	1.33981482031207e-71	159.827367813069	0.0231709621538407	0.971834113817187	0.948663151663346	3	51813178	F	II	IQCF6	TSS200	opensea	TSS200-opensea		NA	NA
cg07018106	0.945639346358452	0.590504569179746	309.122510793384	4.32350429326418e-74	1.34574321335451e-71	159.8214296677	0.0187226388234729	0.964361985181925	0.945639346358452	4	185377608	R	I	IRF2	5'UTR	island	5'UTR-island	chr4:185377596-185377810	NA	NA
cg11311564	-0.937226320444372	0.401041103829647	-309.085077881515	4.34624233543174e-74	1.35073784026955e-71	159.816201930454	0.967736088284384	0.0305097678400116	-0.937226320444372	3	118959546	F	I	B4GALT4	5'UTR	island	5'UTR-island	chr3:118959339-118959934	NA	NA
cg20412364	0.954757595558975	0.596591212810507	309.017092896112	4.38785213777208e-74	1.36249581412412e-71	159.806705706031	0.019295922472522	0.974053518031497	0.954757595558974	6	30299709	F	II	TRIM39	Body	opensea	Body-opensea		NA	NA
cg18811860	-0.917282950199724	0.400019801575003	-309.012259830015	4.39082565864717e-74	1.36249581412412e-71	159.806030533981	0.954656004021347	0.0373730538216235	-0.917282950199724	17	31264143	R	II	TMEM98	Body	opensea	Body-opensea		TRUE	TRUE
cg05092988	0.94910518688936	0.588384069462804	308.993671527095	4.40228124853537e-74	1.36421771894089e-71	159.803433672671	0.0145065145994704	0.96361170148883	0.949105186889359	11	117430318	R	II	DSCAML1	Body	opensea	Body-opensea		NA	TRUE
cg21230392	0.925346557175917	0.598460825710022	308.855989559371	4.48808944940825e-74	1.38906877630108e-71	159.784193831412	0.0389489539292353	0.964295511105152	0.925346557175917	4	16077697	F	II	PROM1	1stExon	opensea	1stExon-opensea		NA	NA
cg25960567	-0.944985397818612	0.392541384171734	-308.852599453927	4.49022373422533e-74	1.38906877630108e-71	159.783719980394	0.963927903782988	0.0189425059643752	-0.944985397818612	12	26985181	F	II	ITPR2	Body	shore	Body-shore	chr12:26985453-26986304	NA	NA
cg09279803	0.925288372427216	0.60967621033823	308.838680213312	4.49899766223126e-74	1.39071734243981e-71	159.781774365243	0.0501995200334022	0.975487892460618	0.925288372427216	14	99903506	F	II	SETD3	Body	opensea	Body-opensea		NA	TRUE
cg27005246	-0.929771339817032	0.396158235193163	-308.732815003274	4.56630592442412e-74	1.40506834285937e-71	159.766973634476	0.958345556942996	0.0285742171259642	-0.929771339817032	16	31044731	R	II	STX4	TSS200	island	TSS200-island	chr16:31044353-31045495	NA	NA
cg25999722	-0.927121427589935	0.394932175499313	-308.603145113637	4.65015486946563e-74	1.42869107449571e-71	159.748837568338	0.955517224739739	0.0283957971498042	-0.927121427589935	2	30144566	F	I	ALK	TSS200	island	TSS200-island	chr2:30142831-30144624	NA	NA
cg27495903	-0.932957493274402	0.400348558610322	-308.576973494289	4.66726848393262e-74	1.43233225259182e-71	159.745176146791	0.964462391752983	0.0315048984785811	-0.932957493274402	10	21463009	F	I	NEBL	5'UTR	island	5'UTR-island	chr10:21462128-21463808	TRUE	TRUE	high-CpG:21502993-21503083
cg22006392	0.925947098460729	0.592711995239756	308.574175032814	4.66910220632994e-74	1.43233225259182e-71	159.74478462144	0.0328370054728043	0.958784103933533	0.925947098460729	17	927457	F	I	ABR	Body	shore	Body-shore	chr17:926234-926439	NA	NA		rs78264756
cg06771056	0.934594537247549	0.575639751711062	308.534765028712	4.69500446155166e-74	1.43918463641582e-71	159.739270475698	0.010536078026497	0.945130615274046	0.934594537247549	6	32805223	F	II	TAP2	Body	shore	Body-shore	chr6:32806284-32806669	NA	NA		rs56145201
cg10373256	-0.94563765289281	0.406032690582625	-308.517243502287	4.70656766285821e-74	1.44163453070524e-71	159.73681867146	0.977813596982929	0.0321759440901187	-0.94563765289281	22	32871209	R	I	FBXO7	TSS200	island	TSS200-island	chr22:32870550-32871364	NA	NA	high-CpG:31200646-31201338
cg26665891	-0.93409547759169	0.404777996866312	-308.468409326581	4.73894942270722e-74	1.45045265700748e-71	159.729984485664	0.969579913549659	0.035484435957969	-0.93409547759169	1	204159832	F	I	KISS1	Body	island	Body-island	chr1:204159598-204159833	TRUE	NA
cg23833452	-0.898075149898681	0.419240373364934	-308.427580184954	4.76619798092105e-74	1.45548221504062e-71	159.724269706176	0.962262557024602	0.0641874071259213	-0.898075149898681	6	146864752	R	I	RAB32	TSS200	island	TSS200-island	chr6:146864481-146865426	NA	NA
cg13444361	0.917580896528749	0.587456488688433	308.169077134311	4.94247844973719e-74	1.50589671510042e-71	159.688069057644	0.0326401326477944	0.950221029176543	0.917580896528749	12	57689075	R	II	R3HDM2	Body	opensea	Body-opensea		NA	NA
cg21624407	-0.950795643075933	0.407396200190405	-308.153575022209	4.95325942258021e-74	1.50804336479004e-71	159.685897135264	0.982295891352597	0.0315002482766639	-0.950795643075933	2	32853023	R	I	TTC27	TSS200	island	TSS200-island	chr2:32853007-32853270	NA	NA
cg11526436	-0.949378258543485	0.392171831500277	-308.124463340923	4.97357025537788e-74	1.51194663184325e-71	159.681818134943	0.966214499456803	0.0168362409133177	-0.949378258543486	2	203879498	F	I	NBEAL1	TSS200	island	TSS200-island	chr2:203879249-203879891	NA	NA	high-CpG:203587579-203587923	rs34677068	rs4675309
cg22690576	-0.940935146635389	0.389447156194113	-308.070052031405	5.01176106190439e-74	1.52126543084078e-71	159.674193176849	0.958384686717836	0.0174495400824475	-0.940935146635388	15	91260127	R	II	BLM	TSS1500	shore	TSS1500-shore	chr15:91260384-91260919	NA	NA
cg06742162	0.952603814005644	0.592426836057293	307.95044554956	5.09676995786924e-74	1.54515157785071e-71	159.657427084641	0.0164338322399267	0.969037646245571	0.952603814005644	16	71674938	R	II	MARVELD3	3'UTR	opensea	3'UTR-opensea		NA	NA
cg06707168	-0.939903965606713	0.393763286178783	-307.923892708955	5.11584133671699e-74	1.54936305965642e-71	159.653704056126	0.96207731189447	0.0221733462877575	-0.939903965606713	1	231114534	F	II	ARV1	TSS1500	island	TSS1500-island	chr1:231113871-231114873	NA	NA	high-CpG:229181141-229181289
cg00277797	-0.937434886851225	0.396160803593862	-307.880842786367	5.14691689889122e-74	1.55760598238432e-71	159.647667221134	0.962981897969022	0.0255470111177964	-0.937434886851225	12	119616440	R	II	HSPB8	TSS200	opensea	TSS200-opensea		NA	NA
cg13424608	0.909763674731048	0.61003052463027	307.837688050834	5.17826197315892e-74	1.5647459628728e-71	159.641614798453	0.0599408608394034	0.969704535570452	0.909763674731048	3	126736651	F	I	PLXNA1	Body	shore	Body-shore	chr3:126737139-126737359	NA	NA		rs76967585
cg23843398	0.911146135893697	0.587768077151319	307.732738015565	5.25530913693936e-74	1.5834096192297e-71	159.626891906741	0.0368425066109447	0.947988642504641	0.911146135893696	2	242684072	R	I	D2HGDH	Body	opensea	Body-opensea		NA	NA
cg02959429	-0.937204582339533	0.402301410026778	-307.727895754787	5.25889217004391e-74	1.5834096192297e-71	159.626212484026	0.968983250511147	0.0317786681716139	-0.937204582339533	17	27916858	F	I	GIT1	TSS1500	island	TSS1500-island	chr17:27915718-27916957	NA	NA
cg16651606	0.934809478629759	0.595593151256209	307.726116572829	5.26020930431961e-74	1.5834096192297e-71	159.625962842308	0.0303595130149591	0.965168991644718	0.934809478629759	16	72984650	R	II	ZFHX3	Body	opensea	Body-opensea		NA	NA
cg08881067	-0.931279349324671	0.385883599343834	-307.72159354399	5.26355923728413e-74	1.5834096192297e-71	159.625328197367	0.948982740795961	0.0177033914712899	-0.931279349324671	5	74062846	F	II	NSA2	TSS1500	island	TSS1500-island	chr5:74062566-74063225	TRUE	NA		rs11556477
cg09582314	0.937668377678525	0.594130368269885	307.663669586894	5.30665346082629e-74	1.59518477193582e-71	159.617199780379	0.0271680933944978	0.964836471073023	0.937668377678525	5	176295891	F	I	UNC5A	Body	shore	Body-shore	chr5:176296541-176296933	NA	NA			rs61744813
cg25007487	0.915853668845685	0.610510968521162	307.65115457456	5.31601169365768e-74	1.59562166008287e-71	159.615443348767	0.056738982707492	0.972592651553177	0.915853668845685	6	74079672	F	I	OOEP	TSS200	island	TSS200-island	chr6:74079389-74079723	NA	NA		rs73448576
cg09775582	-0.935044354375994	0.388988906221245	-307.613553806062	5.34422976165e-74	1.60289967636437e-71	159.610165780786	0.954364562355567	0.0193202079795732	-0.935044354375994	17	45810865	R	I	TBX21	1stExon	island	1stExon-island	chr17:45810589-45811388	TRUE	TRUE
cg00650762	-0.913964466314004	0.376173790900167	-307.59266888671	5.35996931637138e-74	1.60642697312869e-71	159.607234122979	0.928803468206309	0.0148390018923051	-0.913964466314004	1	23037368	R	I	EPHB2	5'UTR	island	5'UTR-island	chr1:23036823-23038362	NA	NA
cg01073988	0.948734983364581	0.592210617805981	307.580434499898	5.3692115682781e-74	1.60800318590122e-71	159.605516660583	0.0185569069343742	0.967291890298955	0.948734983364581	19	36726989	F	II	ZNF146	5'UTR	opensea	5'UTR-opensea		NA	NA	low-CpG:41418791-41419219
cg18639734	0.933952837894232	0.598453871945348	307.477993039141	5.44724184441019e-74	1.6289553061343e-71	159.591133119161	0.0337382025209291	0.967691040415161	0.933952837894232	17	2860745	R	II	RAP1GAP2	Body	opensea	Body-opensea		NA	TRUE
cg16458523	-0.923281029021688	0.38346163864016	-307.465481498076	5.45685113595605e-74	1.630621022608e-71	159.589376061073	0.941724586420715	0.0184435573990275	-0.923281029021688	8	144329134	R	I	ZFP41	1stExon	island	1stExon-island	chr8:144328103-144329545	NA	NA	high-CpG:144400447-144400573
cg04644773	-0.938041412641311	0.406130535441714	-307.452127166341	5.46712685522299e-74	1.63248327022301e-71	159.587500562841	0.973318366341111	0.0352769536998005	-0.938041412641311	5	179636283	R	I	RASGEF1C	TSS200	island	TSS200-island	chr5:179636009-179636444	NA	TRUE
cg06284322	-0.950105298899422	0.399166150578835	-307.365410321389	5.53433602135899e-74	1.65011092479673e-71	159.575319864161	0.973648424331974	0.0235431254325515	-0.950105298899422	5	140700662	F	II	TAF7	TSS1500	shore	TSS1500-shore	chr5:140699898-140700495	NA	NA
cg13191129	-0.909941373804108	0.386990960771645	-307.351670453284	5.54506231071931e-74	1.65208890795097e-71	159.573389559678	0.937188070513664	0.0272466967095562	-0.909941373804108	12	52345885	R	I	ACVR1B	Body	island	Body-island	chr12:52345531-52345903	NA	NA
cg15993795	-0.92777538692342	0.390145933366289	-307.209496827598	5.6573094976121e-74	1.68304749104826e-71	159.55341036432	0.951126399878124	0.0233510129547046	-0.92777538692342	12	67663479	F	I	CAND1	1stExon	island	1stExon-island	chr12:67663041-67664047	NA	NA
cg10026473	-0.94630079528635	0.388418733651064	-307.173434898579	5.68614850559948e-74	1.69038140997794e-71	159.548341155424	0.960600609870717	0.0142998145843679	-0.94630079528635	1	45792540	F	I	HPDL	TSS200	island	TSS200-island	chr1:45792419-45793301	TRUE	NA
cg19092248	-0.945263374977526	0.388292026192766	-307.127678391123	5.7229569594369e-74	1.69882190089955e-71	159.541908284463	0.959846625016386	0.01458325003886	-0.945263374977526	1	202896205	F	I	KLHL12	5'UTR	island	5'UTR-island	chr1:202896204-202896524	NA	NA
cg09898318	0.923152074927294	0.574127881840455	307.111580371487	5.7359647737992e-74	1.70143213147403e-71	159.539644837376	0.0159429063030218	0.939094981230316	0.923152074927294	2	7172724	R	I	RNF144A	Body	shore	Body-shore	chr2:7172296-7172512	NA	NA
cg01920657	-0.928882157201873	0.400633775623689	-307.07044330873	5.76934267572256e-74	1.71007637561522e-71	159.533860232894	0.962283452071334	0.0334012948694604	-0.928882157201873	1	65775145	R	I	DNAJC6	Body	island	Body-island	chr1:65775018-65775746	NA	TRUE
cg21122529	-0.936603192895352	0.400863429487938	-307.057818206553	5.77962626511805e-74	1.71073456634907e-71	159.532084755232	0.967181639145592	0.030578446250241	-0.936603192895351	19	16652680	F	II	CHERP	Body	island	Body-island	chr19:16652513-16653740	NA	NA
cg15738315	-0.950816611446019	0.396730806030793	-307.05692877347	5.78035144634319e-74	1.71073456634907e-71	159.531959670695	0.971643175742339	0.0208265642963202	-0.950816611446019	7	158497553	F	I	NCAPG2	TSS200	island	TSS200-island	chr7:158497157-158498011	NA	NA
cg25204988	-0.932025247762879	0.402093972922755	-307.044471936564	5.79051766282787e-74	1.71073456634907e-71	159.530207775845	0.965644122732868	0.033618874969989	-0.932025247762879	17	29421890	R	I	NF1	TSS200	island	TSS200-island	chr17:29421595-29422067	NA	NA
cg15622783	-0.930472055269632	0.379428817432404	-307.040430594941	5.79381979243766e-74	1.71073456634907e-71	159.52963939678	0.942039827595437	0.0115677723258049	-0.930472055269632	6	116421828	R	II	NT5DC1	TSS200	island	TSS200-island	chr6:116421673-116422382	NA	NA	high-CpG:116528513-116528741
cg27064125	-0.951590995208436	0.399485105725823	-307.031547513992	5.80108481953803e-74	1.71073456634907e-71	159.52839004216	0.974865707479761	0.0232747122713245	-0.951590995208436	11	107461225	F	II	ELMOD1	TSS1500	shore	TSS1500-shore	chr11:107461743-107462648	NA	NA
cg18366150	-0.946120728571759	0.393131740326218	-307.028555084973	5.80353427545626e-74	1.71073456634907e-71	159.527969165556	0.965204738997514	0.0190840104257553	-0.946120728571758	10	70092816	F	II	PBLD	TSS200	shore	TSS200-shore	chr10:70091055-70092573	NA	NA
cg27148952	-0.923072346131857	0.407420383979786	-307.026912794711	5.80487902355754e-74	1.71073456634907e-71	159.527738180285	0.965557151408351	0.0424848052764933	-0.923072346131858	6	49518347	F	I	C6orf141	5'UTR	island	5'UTR-island	chr6:49518315-49519186	NA	TRUE
cg03713453	0.936567288759413	0.600867789912274	307.026198806346	5.80546375440165e-74	1.71073456634907e-71	159.527637758658	0.0345712897321641	0.971138578491577	0.936567288759413	5	145825690	F	II	TCERG1	TSS1500	shore	TSS1500-shore	chr5:145826576-145827430	NA	NA
cg03734437	-0.929648722446182	0.41779174047321	-306.948255561512	5.8696602053461e-74	1.7260551454176e-71	159.5166736578	0.979904921487181	0.0502561990409986	-0.929648722446182	8	97173526	R	I	GDF6	TSS1500	island	TSS1500-island	chr8:97172634-97173880	TRUE	NA
cg09070697	-0.933961558116701	0.395125132811109	-306.879128335515	5.92720308529881e-74	1.7402570006958e-71	159.506947240086	0.959846074928184	0.0258845168114826	-0.933961558116701	1	89149936	R	I	PKN2	5'UTR	island	5'UTR-island	chr1:89149594-89150658	NA	NA	high-CpG:88922424-88922943
cg27477148	-0.854027223362982	0.34896201503125	-306.861762307626	5.94174940652228e-74	1.74304190453723e-71	159.504503423879	0.865350568692588	0.0113233453296064	-0.854027223362982	19	3360463	R	I	NFIC	Body	island	Body-island	chr19:3358495-3361248	NA	NA
cg02697246	0.909721332303934	0.597164096409618	306.838570066318	5.96123292118076e-74	1.7451714712916e-71	159.501239493374	0.0471000350165412	0.956821367320475	0.909721332303934	12	117187890	F	I	RNFT2	Body	island	Body-island	chr12:117187803-117188025	NA	NA
cg04320956	0.939836677162725	0.602375572946532	306.825574171883	5.97217917359981e-74	1.74710908524381e-71	159.499410419497	0.0341022332667451	0.97393891042947	0.939836677162725	16	69143512	R	I	HAS3	Body	island	Body-island	chr16:69143499-69143919	NA	NA
cg09273779	-0.94255516867785	0.403374277937654	-306.811262590661	5.984257404073e-74	1.74937480363946e-71	159.497396078535	0.973291356673098	0.0307361879952479	-0.94255516867785	9	35605990	F	II	TESK1	Body	island	Body-island	chr9:35603968-35605991	NA	NA
cg19609099	0.948813297080086	0.589106622369985	306.76842196164	6.02056225401975e-74	1.75767783655921e-71	159.491365712465	0.015405559019236	0.964218856099322	0.948813297080086	12	121710771	R	II	CAMKK2	Body	shore	Body-shore	chr12:121711846-121712162	NA	NA
cg19783435	-0.918157609902544	0.388492517764343	-306.767474054727	6.02136809111903e-74	1.75767783655921e-71	159.491232272454	0.943657584217044	0.0254999743145002	-0.918157609902544	22	19974682	R	I	ARVCF	Body	island	Body-island	chr22:19974274-19974756	NA	NA	high-CpG:18354677-18354727
cg27615304	0.957548570985764	0.591651950800329	306.735990298104	6.04819593736541e-74	1.76295959370829e-71	159.486799953222	0.0126690939252165	0.97021766491098	0.957548570985764	3	119183845	R	II	TMEM39A	TSS1500	shelf	TSS1500-shelf	chr3:119187747-119188308	NA	NA			rs9846625
cg22456975	-0.943187460838552	0.402527050965717	-306.534204625802	6.22306931171525e-74	1.81001199036356e-71	159.458380989498	0.972826445891353	0.0296389850528017	-0.943187460838551	1	174969442	F	I	CACYBP	Body	island	Body-island	chr1:174968490-174969624	NA	NA
cg13015440	-0.931926264937395	0.380144747831692	-306.500756713442	6.25255221659046e-74	1.81727796810877e-71	159.45366837578	0.943635047561279	0.0117087826238844	-0.931926264937395	7	42971910	R	II	MRPL32	TSS200	island	TSS200-island	chr7:42971634-42972299	NA	NA
cg01415275	-0.949719549338311	0.395908151006311	-306.357967005697	6.38003131344198e-74	1.85166304921332e-71	159.433544073267	0.970157180838779	0.0204376315004674	-0.949719549338311	7	75624096	R	I	TMEM120A	TSS200	island	TSS200-island	chr7:75623357-75624164	NA	NA
cg03316174	-0.949831256155978	0.388202123483619	-306.321632330368	6.41289237630371e-74	1.85852802768158e-71	159.428421614287	0.96251869697328	0.0126874408173018	-0.949831256155978	11	57479994	R	II	TMX2	TSS200	island	TSS200-island	chr11:57479486-57480308	NA	NA
cg17806952	-0.892535792313062	0.383507037833263	-306.287782066681	6.44366234154618e-74	1.86346168914805e-71	159.423648833439	0.923179842487672	0.0306440501746104	-0.892535792313062	1	161147426	R	I	B4GALT3	TSS200	island	TSS200-island	chr1:161147061-161147451	NA	NA
cg01289194	0.936127248179028	0.592530207428332	306.287670818634	6.44376371489887e-74	1.86346168914805e-71	159.423633146901	0.0264997782968263	0.962627026475854	0.936127248179028	14	21756231	R	II	RPGRIP1	Body	opensea	Body-opensea		NA	NA
cg10486909	-0.922929088157436	0.390985869683426	-306.261195444011	6.46793551929901e-74	1.86911298832473e-71	159.419899814877	0.949036016011178	0.0261069278537422	-0.922929088157436	13	46038825	F	II	COG3	TSS1500	shore	TSS1500-shore	chr13:46038953-46039681	NA	NA
cg02458088	0.907664135708746	0.578355554913705	306.247796328777	6.48020413821505e-74	1.87131886411043e-71	159.418010256545	0.0295353798339983	0.937199515542745	0.907664135708746	16	77228411	F	I	MON1B	Body	island	Body-island	chr16:77228337-77228649	NA	NA
cg18845289	-0.938896226676174	0.392251910044922	-306.151229026442	6.56933099852403e-74	1.89299422514e-71	159.404389659509	0.959956605244468	0.0210603785682951	-0.938896226676173	12	121124611	R	II	MLEC	TSS1500	island	TSS1500-island	chr12:121124111-121125479	NA	NA
cg09700630	-0.933630475910921	0.392722863373342	-306.130845363561	6.58830386040079e-74	1.89710726574238e-71	159.401514014025	0.957243616249713	0.0236131403387917	-0.933630475910921	11	66045494	R	I	CNIH2	TSS1500	island	TSS1500-island	chr11:66045211-66045708	TRUE	NA
cg02925464	-0.911260257415943	0.392814697224685	-306.097330621524	6.61962091718182e-74	1.90476643023002e-71	159.396785451545	0.943809271476185	0.032549014060242	-0.911260257415943	2	62132897	F	II	COMMD1	1stExon	opensea	1stExon-opensea		TRUE	NA
cg13867669	0.932213647405757	0.595770257364985	306.078636188097	6.63715561471156e-74	1.90845169640197e-71	159.394147635911	0.0321061914917371	0.964319838897494	0.932213647405757	9	72130914	F	I	APBA1	Body	island	Body-island	chr9:72130887-72131100	TRUE	NA
cg02544775	0.895438026842186	0.583701287434691	305.925994112812	6.78211827166332e-74	1.94321406749353e-71	159.372603255194	0.0422736432975552	0.937711670139741	0.895438026842186	2	239059439	F	I	KLHL30	Body	island	Body-island	chr2:239059419-239059650	NA	NA		rs7605194
cg06008617	-0.94450496310891	0.396670786784688	-305.865324786727	6.84063126027347e-74	1.95858916609307e-71	159.364037062522	0.967766810990075	0.0232618478811649	-0.94450496310891	5	68513350	F	II	MRPS36	TSS1500	shore	TSS1500-shore	chr5:68513514-68514200	NA	NA
cg02589459	-0.942386387760693	0.404025600871261	-305.855840014747	6.84982549385568e-74	1.95923997288626e-71	159.362697700938	0.973840626028889	0.031454238268196	-0.942386387760694	5	172410728	R	I	ATP6V0E1	TSS200	island	TSS200-island	chr5:172410691-172411161	NA	NA
cg25036234	-0.926351904796916	0.401277967438636	-305.852969534999	6.85261053614477e-74	1.95923997288626e-71	159.362292346775	0.961397723827469	0.035045819030553	-0.926351904796916	2	25264781	R	I	EFR3B	TSS200	island	TSS200-island	chr2:25264682-25265727	NA	NA
cg16555761	-0.945435797361835	0.394630329836932	-305.753342565472	6.94999349965899e-74	1.98286998287409e-71	159.3482210713	0.966289184055716	0.0208533866938806	-0.945435797361836	1	38455748	F	I	SF3A3	1stExon	island	1stExon-island	chr1:38455232-38455769	NA	NA	high-CpG:38228245-38228337	rs77357248
cg11878619	-0.933110115243621	0.393927785645991	-305.709549908898	6.99324663619859e-74	1.9895860604368e-71	159.342034290315	0.958133901839809	0.0250237865961871	-0.933110115243622	8	75262672	F	I	GDAP1	1stExon	island	1stExon-island	chr8:75262521-75263044	TRUE	NA	high-CpG:75425171-75425320
cg26454601	0.923616713915452	0.610922384820718	305.701827516776	7.0009024058729e-74	1.99036148420263e-71	159.340943217573	0.0524564647788171	0.976073178694269	0.923616713915452	6	30683823	R	II	MDC1	5'UTR	shore	5'UTR-shore	chr6:30684836-30685503	NA	NA
cg12452542	0.952901220584215	0.595659261173504	305.686293378057	7.016328511252e-74	1.993343373886e-71	159.338748359843	0.0194864301225833	0.972387650706798	0.952901220584215	3	51995445	F	II	PCBP4	5'UTR	opensea	5'UTR-opensea		NA	NA
cg01116059	-0.945090103299443	0.396859833450509	-305.675122325994	7.0274433653613e-74	1.99436310804923e-71	159.337169901289	0.968309663352498	0.0232195600530548	-0.945090103299443	5	121647630	R	I	SNCAIP	TSS200	island	TSS200-island	chr5:121647450-121648147	TRUE	NA	high-CpG:121675309-121675831
cg04213386	0.936724654191284	0.58795669298489	305.672758003049	7.0297981029659e-74	1.99436310804923e-71	159.336835817044	0.0215650416134157	0.9582896958047	0.936724654191284	8	144376866	F	II	ZNF696	Body	shore	Body-shore	chr8:144377930-144379275	NA	NA		rs6651422
cg19030875	0.942964004099964	0.598359577488677	305.62657330004	7.07595781074531e-74	2.00604894656079e-71	159.330309268745	0.0281952959398613	0.971159300039825	0.942964004099964	1	16254905	F	II	SPEN	Body	opensea	Body-opensea		NA	NA
cg23613205	-0.924295418354618	0.382928875276347	-305.612472900983	7.09011227768912e-74	2.00865119809757e-71	159.328316477714	0.941805174746581	0.0175097563919633	-0.924295418354618	1	246887766	R	I	SCCPDH	1stExon	island	1stExon-island	chr1:246887264-246888028	NA	NA
cg08105005	0.947087318109581	0.593416767302932	305.589230179181	7.11350738321581e-74	2.01386586616824e-71	159.325031403468	0.0207593191436502	0.967846637253231	0.947087318109581	14	105803303	F	II	PACS2	Body	opensea	Body-opensea		NA	NA
cg16672189	0.918930669658172	0.603458682556254	305.56685228466	7.13610661774298e-74	2.01848381785155e-71	159.321868314171	0.0478261846234059	0.966756854281578	0.918930669658172	11	62284059	R	II	AHNAK	Body	opensea	Body-opensea		NA	NA
cg17002316	0.941394361441171	0.584111498759535	305.545438007636	7.15780148171248e-74	2.02215154847985e-71	159.318841203424	0.0148963034695254	0.956290664910696	0.941394361441171	1	156750940	F	II	PRCC	Body	opensea	Body-opensea		NA	TRUE
cg24836204	-0.920688334192128	0.390775754526294	-305.533758362967	7.16966258860266e-74	2.02311135678726e-71	159.317190081255	0.947471026363394	0.0267826921712662	-0.920688334192128	8	144450966	R	I	RHPN1	TSS200	island	TSS200-island	chr8:144450376-144451557	NA	NA
cg09149294	-0.95221040292559	0.393769305590661	-305.516596214136	7.18712787259425e-74	2.02533448636947e-71	159.314763790986	0.969524432941018	0.0173140300154279	-0.95221040292559	15	98503793	F	II	ARRDC4	TSS200	island	TSS200-island	chr15:98503534-98504649	NA	NA
cg18524262	0.923710212246297	0.598064710810942	305.512653595931	7.19114627382609e-74	2.02533448636947e-71	159.314206385089	0.0395422568945761	0.963252469140873	0.923710212246297	18	55862111	F	II	NEDD4L	5'UTR	shore	5'UTR-shore	chr18:55862653-55862873	NA	TRUE
cg10671950	-0.932634224255165	0.389419087136104	-305.455744919544	7.2494055331319e-74	2.0366289210606e-71	159.306159816491	0.95333745529039	0.0207032310352248	-0.932634224255165	19	42724394	R	I	ZNF526	TSS200	island	TSS200-island	chr19:42724190-42724665	NA	NA
cg09697458	-0.940564458838381	0.395491192068236	-305.4384276033	7.26722948847209e-74	2.03879875962655e-71	159.303710932571	0.964204585784466	0.0236401269460849	-0.940564458838381	16	71392748	F	II	CALB2	Body	island	Body-island	chr16:71392415-71392749	NA	NA
cg04177635	0.951342614369021	0.600300772654094	305.41202972914	7.29448597018899e-74	2.04502433858826e-71	159.299977664429	0.0250703546635225	0.976412969032544	0.951342614369021	9	125549932	R	II	OR5C1	TSS1500	opensea	TSS1500-opensea		NA	NA
cg10341556	-0.949412980708035	0.401550819573108	-305.338991290009	7.37044634696723e-74	2.06202410491691e-71	159.289646579821	0.975614482326804	0.0262015016187687	-0.949412980708035	8	54792995	R	I	RGS20	Body	island	Body-island	chr8:54791845-54795141	NA	NA
cg11796095	0.928289551541846	0.590485921232986	305.290968152252	7.42083120058017e-74	2.07468248025804e-71	159.28285242684	0.0291945644867538	0.9574841160286	0.928289551541846	21	44486452	F	I	CBS	Body	island	Body-island	chr21:44486140-44486465	NA	NA
cg26519500	-0.921830861050438	0.388622131204172	-305.257608913374	7.45603829372906e-74	2.08234913498707e-71	159.278132213033	0.946008233234669	0.0241773721842314	-0.921830861050438	15	67547208	F	II	IQCH	1stExon	island	1stExon-island	chr15:67546789-67547410	NA	NA	high-CpG:65334169-65334269
cg20639802	-0.910404367933671	0.410618717496187	-305.139459870763	7.58211226844182e-74	2.11100123969368e-71	159.261410188153	0.961095777177011	0.0506914092433401	-0.910404367933671	8	26371558	F	I	PNMA2	TSS200	island	TSS200-island	chr8:26371172-26372830	NA	NA	high-CpG:26427378-26427713
cg17749072	-0.915845754797578	0.386729976009891	-305.084612085571	7.64137819968009e-74	2.12603574697329e-71	159.253645090187	0.940497176585171	0.0246514217875931	-0.915845754797578	10	28822384	R	I	WAC	TSS200	island	TSS200-island	chr10:28821189-28823092	NA	NA	high-CpG:28861205-28862864	rs12767429
cg04344119	-0.885250354250086	0.381561234958872	-305.071291230631	7.65584348402422e-74	2.12859339215218e-71	159.251758963509	0.916828891017063	0.0315785367669772	-0.885250354250086	12	6716081	R	II	CHD4	5'UTR	island	5'UTR-island	chr12:6716080-6716790	NA	NA
cg24553728	0.929048827987702	0.603635508524239	304.815480365491	7.93913255582644e-74	2.19827392778808e-71	159.21552141255	0.04188505439214	0.970933882379842	0.929048827987702	1	25869129	F	II	LDLRAP1	TSS1500	shore	TSS1500-shore	chr1:25869893-25871042	NA	NA
cg25157280	-0.939449403012767	0.389289630542576	-304.691275507488	8.08052455807778e-74	2.23130254977285e-71	159.197915341064	0.957328804457272	0.0178794014445052	-0.939449403012767	3	48700498	R	I	CELSR3	TSS200	island	TSS200-island	chr3:48698335-48701667	NA	NA
cg03585323	0.923557979234856	0.593233190834234	304.637695484639	8.14231175311989e-74	2.24682723917756e-71	159.190318033485	0.0348027847852516	0.958360764020107	0.923557979234856	19	2244196	R	II	SF3A2	Body	shelf	Body-shelf	chr19:2246820-2247035	NA	NA
cg15601652	-0.942604173105829	0.397824556179231	-304.613896181075	8.16991136598106e-74	2.25136546609291e-71	159.186942993401	0.967771265499035	0.025167092393206	-0.942604173105829	19	37019564	R	I	ZNF260	TSS1500	island	TSS1500-island	chr19:37018919-37019811	NA	NA	high-CpG:41711371-41711510		rs75875499
cg13784482	0.963894816855089	0.593382848575676	304.58108560195	8.20811820255073e-74	2.26035114269928e-71	159.182289587609	0.0105627267563199	0.974457543611409	0.963894816855089	21	47881507	F	II	DIP2A	Body	shore	Body-shore	chr21:47878070-47879576	NA	NA
cg14907599	0.920692863195579	0.589414953160404	304.514816264127	8.28584510100698e-74	2.27738447463235e-71	159.172889242864	0.0327169428561005	0.953409806051679	0.920692863195579	19	46299318	F	II	RSPH6A	Body	shelf	Body-shelf	chr19:46295855-46296347	NA	NA
cg07704672	0.904967256003086	0.572255780085525	304.513924913534	8.28689567739704e-74	2.27738447463235e-71	159.172762789626	0.0250662764557521	0.930033532458837	0.904967256003085	16	842529	R	I	CHTF18	Body	island	Body-island	chr16:841900-842539	NA	NA		rs35387463
cg16560824	0.930154803700622	0.597279610956395	304.458983962486	8.35191474813485e-74	2.29233376186292e-71	159.164967731735	0.0348604273234611	0.965015231024083	0.930154803700621	8	142189535	R	I	DENND3	Body	opensea	Body-opensea		NA	NA
cg03278924	-0.940913310479258	0.401640897397875	-304.396138542322	8.42692855624485e-74	2.30957912196602e-71	159.156049372763	0.970565224664403	0.0296519141851451	-0.940913310479258	18	33709863	R	I	ELP2	TSS200	island	TSS200-island	chr18:33708919-33710236	NA	NA	high-CpG:31963483-31963894
cg17545334	-0.932998125942983	0.399002150070694	-304.386842904772	8.43808242714458e-74	2.31106712511211e-71	159.154730069952	0.96314055180366	0.0301424258606772	-0.932998125942983	7	26241071	F	II	CBX3	TSS1500	island	TSS1500-island	chr7:26239418-26242062	TRUE	NA	high-CpG:26207415-26208591
cg07638904	-0.930917673513024	0.391709216902147	-304.307440998608	8.53397476011133e-74	2.33574599896967e-71	159.143459065296	0.954589670654209	0.0236719971411844	-0.930917673513024	22	19166425	R	I	SLC25A1	TSS200	island	TSS200-island	chr22:19165061-19166816	NA	NA
cg10629682	-0.946251625511701	0.401118372697851	-304.278492388826	8.56921221012113e-74	2.34380145915405e-71	159.139349077567	0.973270518356089	0.0270188928443878	-0.946251625511701	2	27486061	F	I	SLC30A3	TSS200	island	TSS200-island	chr2:27484873-27488189	NA	NA
cg13344806	-0.931397645911598	0.402300966182793	-304.273546731583	8.57524714083014e-74	2.34386411474822e-71	159.138646875337	0.96547163580376	0.0340739898921616	-0.931397645911598	18	3450921	F	I	TGIF1	5'UTR	island	5'UTR-island	chr18:3448006-3452360	NA	NA		rs238534
cg23352579	-0.952202709529628	0.391010762471566	-304.229973018868	8.6286061796587e-74	2.35629353545659e-71	159.13245960509	0.966761238001109	0.0145585284714808	-0.952202709529628	11	110166753	F	II	RDX	5'UTR	island	5'UTR-island	chr11:110166564-110167759	NA	NA
cg17274640	-0.936426292373552	0.400135861811525	-304.202922268151	8.66190248231251e-74	2.36275044961279e-71	159.128618052997	0.966347108362975	0.029920815989423	-0.936426292373552	11	111637274	R	II	PPP2R1B	TSS200	shore	TSS200-shore	chr11:111636594-111637214	NA	NA	high-CpG:111141961-111142794
cg20402382	-0.935149189141259	0.405701831069797	-304.195391830149	8.67119493782555e-74	2.36368811260279e-71	159.127548570851	0.971140875666837	0.0359916865255783	-0.935149189141259	3	49711530	F	I	APEH	5'UTR	island	5'UTR-island	chr3:49710968-49712279	NA	NA
cg00958955	0.924212334959971	0.608393091286435	304.047221487964	8.85612428917457e-74	2.40597534886258e-71	159.106499583262	0.0495670282873831	0.973779363247354	0.924212334959971	22	20752751	R	II	ZNF74	Body	shelf	Body-shelf	chr22:20748094-20748811	NA	NA			rs76141164
cg14062197	-0.925610851598175	0.400411564569269	-303.99097434128	8.92737783583461e-74	2.4220732015936e-71	159.098506330172	0.960083242279793	0.0344723906816178	-0.925610851598175	17	79679062	R	II	SLC25A10	TSS1500	island	TSS1500-island	chr17:79678936-79679805	NA	NA	high-CpG:77289424-77289858
cg06285766	-0.933881318289301	0.386640049319714	-303.955387996637	8.97276106670307e-74	2.43275114301914e-71	159.093448371653	0.951312474331849	0.0174311560425483	-0.933881318289301	7	77167210	F	I	PTPN12	TSS200	island	TSS200-island	chr7:77166610-77167337	NA	NA
cg02023154	0.928604170905916	0.582240689732591	303.942493682453	8.9892633702073e-74	2.43426082682559e-71	159.091615523596	0.0207590980220372	0.949363268927954	0.928604170905917	6	136912404	F	II	MAP3K5	Body	opensea	Body-opensea		NA	TRUE		rs57417197
cg21753290	-0.922353733795134	0.38610741589741	-303.941615190922	8.99038880375359e-74	2.43426082682559e-71	159.091490648419	0.943809673540979	0.0214559397458453	-0.922353733795134	20	37376903	F	II	ACTR5	TSS200	island	TSS200-island	chr20:37376621-37377430	NA	NA
cg01574381	-0.92740328076262	0.396667996592502	-303.895373224619	9.04983324204973e-74	2.44832484043236e-71	159.084916944369	0.957423468681529	0.0300201879189085	-0.92740328076262	7	102715204	R	II	ARMC10	TSS200	island	TSS200-island	chr7:102715106-102716015	NA	NA
cg14628942	0.91150351470274	0.593631535622729	303.891786904235	9.05446025648679e-74	2.44832484043236e-71	159.084407073396	0.0424898755699098	0.95399339027265	0.91150351470274	2	128186071	F	I	PROC	Body	shore	Body-shore	chr2:128186097-128186370	NA	NA
cg14677703	0.932598981404104	0.579444311544533	303.812727791934	9.15707816904934e-74	2.47276023838957e-71	159.07316555196	0.0155472530211215	0.948146234425226	0.932598981404104	11	134274567	F	I	B3GAT1	5'UTR	opensea	5'UTR-opensea		NA	NA		rs76319723	rs11602310
cg00463885	-0.931857301402527	0.387873572368245	-303.794158639092	9.18135281619943e-74	2.47750961866858e-71	159.070524734136	0.951322173216285	0.0194648718137579	-0.931857301402527	1	52521894	R	I	BTF3L4	1stExon	island	1stExon-island	chr1:52521780-52522296	NA	NA
cg21145551	0.94633270582165	0.581360476406052	303.789891938901	9.18693978342428e-74	2.47750961866858e-71	159.069917920123	0.00915930544412399	0.955492011265774	0.94633270582165	7	5542832	F	II	FBXL18	Body	shore	Body-shore	chr7:5539957-5541567	NA	NA
cg25094093	0.941486755186058	0.586067049363396	303.767857889743	9.21584735190245e-74	2.48364625293357e-71	159.066784075148	0.0167959880881054	0.958282743274163	0.941486755186058	4	38072076	F	II	TBC1D1	Body	opensea	Body-opensea		NA	TRUE
cg20686461	0.935124828954081	0.587874858750499	303.754064784114	9.23399055941837e-74	2.48521775118074e-71	159.064822196583	0.0224505435689616	0.957575372523043	0.935124828954081	22	45180535	R	II	ARHGAP8	5'UTR	shore	5'UTR-shore	chr22:45182016-45182223	NA	TRUE
cg03742890	0.901883474268169	0.611918296133157	303.747722746568	9.24234502342643e-74	2.48580904888235e-71	159.063920098068	0.0665934047151939	0.968476878983363	0.901883474268169	19	13910592	F	I	ZSWIM4	Body	shelf	Body-shelf	chr19:13905810-13906649	NA	NA
cg01379480	-0.924160054640496	0.37863731009963	-303.727342181284	9.26924504960594e-74	2.49138422852281e-71	159.061021009892	0.93743176174272	0.0132717071022244	-0.924160054640496	6	31697788	F	II	DDAH2	5'UTR	island	5'UTR-island	chr6:31695894-31698245	NA	NA	high-CpG:31805554-31806443
cg04336970	-0.942819385058165	0.403481957241744	-303.717605932998	9.28212404852271e-74	2.49318593031068e-71	159.059635979111	0.973558794718774	0.0307394096606086	-0.942819385058165	16	1359438	R	I	UBE2I	5'UTR	island	5'UTR-island	chr16:1358729-1360232	NA	NA
cg08044516	-0.941022768040779	0.395552769839427	-303.696551879742	9.31003674682963e-74	2.49902061499491e-71	159.056640773818	0.964543280747806	0.0235205127070264	-0.941022768040779	17	26698710	F	II	SARM1	TSS1500	island	TSS1500-island	chr17:26698359-26699557	NA	NA	high-CpG:23722556-23723231
cg12971338	-0.907223126906738	0.399325338507955	-303.680410997979	9.33149388349876e-74	2.50166081807272e-71	159.054344381791	0.947878857102727	0.0406557301959891	-0.907223126906738	17	27070618	R	II	TRAF4	TSS1500	island	TSS1500-island	chr17:27070538-27071570	NA	NA
cg17598724	0.949520945525488	0.601187831027896	303.678159319634	9.33449120642408e-74	2.50166081807272e-71	159.054024021322	0.027058887221787	0.976579832747275	0.949520945525488	13	46559722	R	II	ZC3H13	Body	opensea	Body-opensea		NA	NA
cg14893163	-0.919466542081207	0.409925469968068	-303.675176784004	9.33846292691378e-74	2.50166081807272e-71	159.053599673345	0.965881983784612	0.0464154417034052	-0.919466542081207	13	58206036	R	II	PCDH17	5'UTR	shore	5'UTR-shore	chr13:58206526-58208930	NA	NA
cg19267867	-0.938574563080857	0.402100253533572	-303.630991720802	9.39750531242062e-74	2.51580814135371e-71	159.047312616938	0.969610454466183	0.0310358913853265	-0.938574563080857	1	211752511	F	I	SLC30A1	TSS1500	island	TSS1500-island	chr1:211751121-211753177	NA	NA	high-CpG:209818426-209819260
cg15560586	-0.92929685345239	0.409008200626316	-303.541746032151	9.51792755681231e-74	2.54467151005167e-71	159.034610993801	0.97090862364404	0.0416117701916499	-0.92929685345239	15	64648483	R	I	CSNK1G1	TSS200	island	TSS200-island	chr15:64647914-64648523	NA	NA
cg04467958	-0.950979341004397	0.395143942428414	-303.443475421661	9.6523550592029e-74	2.57473791277183e-71	159.020620393805	0.970154706756654	0.0191753657522573	-0.950979341004397	8	17780063	F	I	PCM1	TSS1500	island	TSS1500-island	chr8:17780032-17781272	NA	NA
cg26328427	-0.956924360420798	0.39844315874076	-303.440985705568	9.65578593812343e-74	2.57473791277183e-71	159.020265875934	0.97704858597194	0.0201242255511418	-0.956924360420798	5	43313410	F	I	HMGCS1	5'UTR	island	5'UTR-island	chr5:43313191-43313924	NA	NA	high-CpG:43349069-43349369
cg05565475	-0.949942477855328	0.395894054760362	-303.44090514385	9.65589697462901e-74	2.57473791277183e-71	159.020254404467	0.970277878579862	0.0203354007245343	-0.949942477855328	9	136223383	F	I	SURF2	TSS200	island	TSS200-island	chr9:136223347-136223966	NA	NA
cg03691020	-0.901953279417343	0.372078353203401	-303.415800560179	9.69056179815439e-74	2.58227566458582e-71	159.016679518744	0.91744545238598	0.0154921729686373	-0.901953279417343	6	144416889	F	II	SF3B5	TSS200	shore	TSS200-shore	chr6:144416219-144416854	NA	NA
cg20650693	-0.93128086037911	0.410716692411329	-303.359508164524	9.76875484468641e-74	2.59796753101701e-71	159.008662369386	0.973816747524279	0.0425358871451686	-0.93128086037911	17	46986071	F	I	UBE2Z	1stExon	island	1stExon-island	chr17:46985588-46986537	NA	NA	high-CpG:44340689-44341090
cg11087747	-0.92234780294915	0.389397737365122	-303.338641062472	9.79790405717567e-74	2.60400424832799e-71	159.005690085342	0.947096408915771	0.0247486059666212	-0.92234780294915	19	41107377	R	II	LTBP4	1stExon	island	1stExon-island	chr19:41107297-41107580	NA	NA	high-CpG:45798882-45799233
cg15385479	0.931738272020644	0.612209145017845	303.31505115665	9.83096393007131e-74	2.61048280812579e-71	159.002329710253	0.0488325154239672	0.980570787444611	0.931738272020644	11	3254475	R	I	MRGPRE	TSS1500	island	TSS1500-island	chr11:3254239-3254476	NA	NA
cg12502342	-0.925127465946539	0.378934567876017	-303.309362528352	9.83895327433141e-74	2.61048280812579e-71	159.001519325818	0.938313965890203	0.0131864999436645	-0.925127465946539	10	12171675	R	I	SEC61A2	5'UTR	island	5'UTR-island	chr10:12171225-12172038	NA	NA	high-CpG:12211551-12211733
cg23912763	-0.954042242536117	0.392443595305034	-303.307422590411	9.8416793218038e-74	2.61048280812579e-71	159.001242964599	0.969306346605943	0.0152641040698252	-0.954042242536117	12	108079872	R	I	PWP1	Body	island	Body-island	chr12:108079442-108079893	NA	NA
cg25918351	0.93546207094544	0.592912361582067	303.274022908678	9.88873472609022e-74	2.6212419107457e-71	158.996484595488	0.0272841326383122	0.962746203583752	0.93546207094544	11	126750166	R	II	KIRREL3	Body	opensea	Body-opensea		NA	TRUE
cg09829700	-0.927492431754575	0.397280863765453	-303.258799440628	9.9102587332509e-74	2.62371182869881e-71	158.99431556372	0.958090241105428	0.0305978093508536	-0.927492431754575	18	12657749	R	II	SPIRE1	TSS1500	island	TSS1500-island	chr18:12657044-12658727	NA	NA
cg21192065	-0.957622451394884	0.399793542740747	-303.254363943156	9.9165389632202e-74	2.62371182869881e-71	158.993683574875	0.978821071491142	0.0211986200962577	-0.957622451394884	2	170683919	R	I	UBR3	TSS200	island	TSS200-island	chr2:170683860-170684629	NA	NA	high-CpG:170392146-170392254
cg00857846	-0.935194943918229	0.392323637513804	-303.240274069112	9.93651586846396e-74	2.62700786621479e-71	158.991675924426	0.957790347789942	0.0225954038717132	-0.935194943918229	10	103824917	R	II	HPS6	TSS1500	island	TSS1500-island	chr10:103824894-103825778	NA	NA
cg14421490	-0.947668485249754	0.3942260656983	-303.115730309637	1.01148968673122e-73	2.66892462066145e-71	158.973925567287	0.967234917244663	0.0195664319949095	-0.947668485249754	14	81687491	F	I	GTF2A1	TSS200	island	TSS200-island	chr14:81686385-81687885	NA	NA
cg07663571	-0.936863336472959	0.401697630318703	-303.080939399763	1.01653100830986e-73	2.68047474703951e-71	158.968965693681	0.96817313609305	0.0313097996200912	-0.936863336472959	11	69455493	R	I	CCND1	TSS1500	island	TSS1500-island	chr11:69451136-69458596	NA	NA
cg08468904	-0.933881328524126	0.394281930073379	-303.070100012476	1.0181069188879e-73	2.68287787143261e-71	158.967420283241	0.958954361274013	0.0250730327498876	-0.933881328524126	1	150337389	R	II	RPRD2	1stExon	shore	1stExon-shore	chr1:150336831-150337289	NA	NA
cg26178529	-0.931263464028853	0.399849764720166	-303.06026229263	1.01953936325802e-73	2.68490005037707e-71	158.966017633951	0.962939301109705	0.0316758370808518	-0.931263464028853	6	106773695	F	I	ATG5	TSS200	island	TSS200-island	chr6:106773187-106773803	NA	NA	high-CpG:106879988-106880413
cg18251255	-0.927707785431942	0.39144394668993	-303.01643516764	1.02594601251269e-73	2.69649470620741e-71	158.959768239233	0.952383537881336	0.0246757524493944	-0.927707785431942	11	6624665	R	I	ILK	TSS1500	island	TSS1500-island	chr11:6624552-6625073	NA	NA			rs2659860
cg00029619	0.931002713940304	0.591029903427718	302.958155768218	1.03452914965859e-73	2.71551794162042e-71	158.951456598159	0.0280980298824181	0.959100743822722	0.931002713940304	6	17760992	R	II	KIF13A	3'UTR	opensea	3'UTR-opensea		NA	NA			rs78574002
cg00275626	0.914189947283202	0.592397722342908	302.876790679852	1.04663529024649e-73	2.74372722804896e-71	158.93984973714	0.039631707706553	0.953821654989755	0.914189947283202	13	111109140	R	II	COL4A2	Body	island	Body-island	chr13:111109139-111109652	NA	TRUE
cg12047218	-0.940637904744511	0.40070491658704	-302.828483922706	1.05389122413584e-73	2.76095564193515e-71	158.932957153278	0.969462719455814	0.0288248147113027	-0.940637904744511	8	125740117	F	I	MTSS1	Body	island	Body-island	chr8:125739685-125741266	TRUE	NA
cg24562268	-0.922158036844919	0.393208011650614	-302.81613414249	1.05575447394292e-73	2.76404326466974e-71	158.931194856638	0.950791940905682	0.0286339040607623	-0.922158036844919	11	67374388	F	I	NDUFV1	1stExon	island	1stExon-island	chr11:67374150-67374726	NA	NA	high-CpG:67130944-67131012	rs73490568
cg13958093	-0.941230426160358	0.402768060614181	-302.804469533242	1.05751744476984e-73	2.76686451766491e-71	158.929530263736	0.971884132246025	0.0306537060856673	-0.941230426160358	4	122722370	F	I	EXOSC9	TSS200	island	TSS200-island	chr4:122722335-122722758	TRUE	NA
cg03947199	-0.91931996366149	0.38855037134097	-302.704334004741	1.07277623154898e-73	2.80496939190377e-71	158.915237700461	0.944418256345592	0.0250982926841021	-0.91931996366149	6	83903007	F	I	RWDD2A	TSS200	island	TSS200-island	chr6:83902606-83903777	NA	NA	high-CpG:83959659-83959743	rs2295093
cg09713872	-0.911476900103301	0.389593747298402	-302.64477509619	1.08195854528888e-73	2.82714717438795e-71	158.906734375359	0.940719314802723	0.029242414699422	-0.911476900103301	9	37592701	R	II	TOMM5	TSS200	island	TSS200-island	chr9:37592198-37592734	NA	NA
cg11383347	-0.937102875217782	0.386988701567178	-302.637315736323	1.08311422172515e-73	2.82833630730915e-71	158.905669266413	0.953609044722116	0.0165061695043338	-0.937102875217782	12	77271928	F	II	CSRP2	5'UTR	shore	5'UTR-shore	chr12:77272632-77273216	NA	NA
cg09918469	-0.914187091050588	0.412416125603299	-302.623465930434	1.08526331845295e-73	2.83075740567042e-71	158.903691603848	0.965180413215282	0.0509933221646942	-0.914187091050588	2	220436224	R	I	INHA	TSS1500	shore	TSS1500-shore	chr2:220434859-220436179	NA	NA
cg12664464	-0.931689646646619	0.404665594207045	-302.580142641609	1.09201407265913e-73	2.84605374584246e-71	158.897504706011	0.968012822411977	0.0363231757653589	-0.931689646646619	20	61051021	R	I	GATA5	1stExon	island	1stExon-island	chr20:61049361-61051897	TRUE	NA
cg21755257	-0.92966192224496	0.384063796045157	-302.570905633223	1.0934589564388e-73	2.84798087049702e-71	158.896185470248	0.946184958332808	0.0165230360878473	-0.929661922244961	18	23806431	R	I	TAF4B	5'UTR	island	5'UTR-island	chr18:23806283-23807093	NA	NA	high-CpG:22060383-22060448
cg06919414	-0.929091482726142	0.39436497197171	-302.515460695112	1.10217304048246e-73	2.86513182005185e-71	158.888265899181	0.956141217341005	0.0270497346148625	-0.929091482726143	2	75061234	F	II	HK2	1stExon	island	1stExon-island	chr2:75060879-75062664	NA	NA	high-CpG:74914698-74914795
cg02888677	-0.939272578592091	0.401156383256739	-302.464568045541	1.11023419114259e-73	2.88422982370401e-71	158.880995222104	0.969088640079864	0.0298160614877722	-0.939272578592091	10	76970169	R	I	VDAC2	TSS1500	island	TSS1500-island	chr10:76969992-76971002	NA	NA
cg14080967	-0.932535346443474	0.405694624926509	-302.431382871189	1.11552302848214e-73	2.89461318482893e-71	158.876253597261	0.969553206496982	0.0370178600535071	-0.932535346443474	9	8857491	R	I	PTPRD	5'UTR	island	5'UTR-island	chr9:8857485-8858708	NA	NA	high-CpG:8847390-8847574
cg11789444	-0.922734661441178	0.408953305081325	-302.430493639191	1.11566510256048e-73	2.89461318482893e-71	158.876126532882	0.966885891069014	0.0441512296278361	-0.922734661441178	3	119814398	F	II	GSK3B	TSS1500	island	TSS1500-island	chr3:119812775-119814649	NA	NA
cg02651961	-0.932416069503342	0.386880850594978	-302.402557750076	1.12013790491768e-73	2.90328046707653e-71	158.872134510766	0.950667311224906	0.0182512417215642	-0.932416069503342	4	141349016	F	II	CLGN	TSS1500	shore	TSS1500-shore	chr4:141348042-141348957	TRUE	NA			rs72939873
cg20202505	-0.946155045929572	0.398924680857956	-302.400649971193	1.12044402690695e-73	2.90328046707653e-71	158.871861876181	0.971018429559558	0.0248633836299859	-0.946155045929572	21	47706161	R	I	MCM3AP	TSS1500	island	TSS1500-island	chr21:47705627-47706428	NA	NA	high-CpG:46530531-46530977
cg01652078	0.927233368309027	0.58565705386072	302.265143679514	1.14240776187005e-73	2.95705312506555e-71	158.852492490285	0.0250043195343316	0.952237687843358	0.927233368309027	16	81726134	F	I	CMIP	Body	opensea	Body-opensea		NA	NA
cg26328483	0.923315598842324	0.582656949572788	302.26359625099	1.14266110696675e-73	2.95705312506555e-71	158.852271246945	0.0243730991099874	0.947688697952311	0.923315598842324	1	156823867	R	I	NTRK1	Body	opensea	Body-opensea		NA	NA
cg24987706	0.949700016492342	0.591329636057781	302.211708350007	1.15118955899696e-73	2.97135755213098e-71	158.844851895172	0.0170924167833415	0.966792433275683	0.949700016492342	1	167060788	R	II	GPA33	TSS1500	opensea	TSS1500-opensea		NA	NA
cg15714041	-0.956272981494529	0.399520685548945	-302.206820006526	1.15199637112592e-73	2.97135755213098e-71	158.844152851442	0.977732255754939	0.0214592742604099	-0.95627298149453	9	32384344	F	II	ACO1	TSS1500	shore	TSS1500-shore	chr9:32384420-32384911	NA	NA
cg26963044	0.943127741046818	0.600879717968534	302.199951833412	1.15313092800934e-73	2.97135755213098e-71	158.843170667746	0.0306164326844119	0.97374417373123	0.943127741046818	11	46388433	F	I	DGKZ	Body	island	Body-island	chr11:46387905-46388535	NA	NA
cg15021585	-0.93817455461675	0.386207175855796	-302.197397552936	1.15355316242246e-73	2.97135755213098e-71	158.842805386672	0.953475511205459	0.0153009565887085	-0.93817455461675	13	21099875	F	I	CRYL1	Body	island	Body-island	chr13:21099568-21100443	NA	NA
cg09993780	-0.933820580812825	0.407258525567215	-302.156983241026	1.16025492572489e-73	2.98536032695741e-71	158.837025409156	0.971894225593574	0.0380736447807494	-0.933820580812824	6	31648544	F	II	LY6G5C	TSS1500	shore	TSS1500-shore	chr6:31649081-31649373	NA	TRUE
cg25187049	0.943139866102198	0.590804267443334	302.12100270765	1.16625496597409e-73	2.99888722005416e-71	158.831878860073	0.0205336507303772	0.963673516832575	0.943139866102198	8	73848484	F	II	KCNB2	Body	opensea	Body-opensea		NA	NA
cg21772997	0.947471212828345	0.591552040371088	302.100202728263	1.16973799834812e-73	3.00592882303706e-71	158.828903399406	0.0186624698237166	0.966133682652061	0.947471212828344	5	55407615	F	II	ANKRD55	Body	opensea	Body-opensea		NA	TRUE
cg17844553	0.920270384940665	0.609473090412218	302.08330741977	1.17257501125719e-73	3.01130241774558e-71	158.826486348249	0.0530305320760014	0.973300917016667	0.920270384940666	12	11322611	F	II	PRR4	5'UTR	shore	5'UTR-shore	chr12:11323771-11324331	NA	NA
cg08170757	-0.946447442424359	0.392598422895263	-302.046842018826	1.17872219680839e-73	3.02324270588896e-71	158.82126910692	0.964868969477434	0.0184215270530747	-0.946447442424359	19	48867271	F	I	TMEM143	TSS200	island	TSS200-island	chr19:48867188-48867607	NA	TRUE	high-CpG:53558961-53559245
cg03876618	-0.938985753313185	0.411818577644812	-302.035984351684	1.18055889967189e-73	3.02474247166037e-71	158.819715532277	0.979577405229529	0.0405916519163432	-0.938985753313186	4	57976034	F	II	IGFBP7	Body	island	Body-island	chr4:57975860-57976916	TRUE	NA
cg02715200	0.956256780299577	0.592868157645408	302.021435353532	1.18302462623519e-73	3.02658632942667e-71	158.817633689923	0.0146663835107802	0.970923163810357	0.956256780299577	19	12574841	F	II	ZNF709	Body	opensea	Body-opensea		NA	NA
cg11229315	0.942337135990184	0.606716755635962	301.995422899052	1.18744628909037e-73	3.03597453470428e-71	158.813911258894	0.0369315106186419	0.979268646608825	0.942337135990183	1	27877018	R	I	AHDC1	Body	shelf	Body-shelf	chr1:27874417-27874638	NA	NA
cg11491601	-0.940277290682642	0.391934117867148	-301.915510317734	1.20113608238874e-73	3.06903192666399e-71	158.80247351566	0.960473875024095	0.0201965843414525	-0.940277290682642	5	108745394	F	I	PJA2	5'UTR	island	5'UTR-island	chr5:108744926-108745640	NA	NA
cg15806038	0.92286314246375	0.59010154763294	301.853714266385	1.21183297711454e-73	3.09251659929422e-71	158.79362658224	0.0320912754455561	0.954954417909306	0.92286314246375	2	3601756	R	I	RNASEH1	Body	shelf	Body-shelf	chr2:3605489-3606332	NA	NA
cg14931686	-0.946780160257298	0.389982051793409	-301.853562267322	1.21185940795761e-73	3.09251659929422e-71	158.793604819195	0.962453776600147	0.0156736163428492	-0.946780160257298	11	47870114	R	II	NUP160	TSS200	island	TSS200-island	chr11:47869793-47870356	NA	NA
cg17330203	0.955655580953104	0.593140523392888	301.756036891638	1.22894010020173e-73	3.12425517022759e-71	158.779638882932	0.0153022651421741	0.970957846095278	0.955655580953104	10	101515599	R	II	CUTC	3'UTR	opensea	3'UTR-opensea		NA	NA
cg09855001	-0.947683568531721	0.401177919394861	-301.737324485116	1.2322454705013e-73	3.13068673479968e-71	158.776958667228	0.974195891065204	0.0265123225334829	-0.947683568531722	8	99058424	F	I	RPL30	TSS1500	island	TSS1500-island	chr8:99058245-99058673	NA	NA
cg12985773	-0.898164847023639	0.37159181039544	-301.724051243043	1.23459557635555e-73	3.13463892887461e-71	158.775057408374	0.914668229526013	0.0165033825023738	-0.898164847023639	11	17035411	R	I	PLEKHA7	Body	island	Body-island	chr11:17034843-17036404	TRUE	NA
cg12820608	-0.924384761102514	0.404856319747785	-301.682129177667	1.24204828223319e-73	3.14921769443187e-71	158.769051916969	0.963786640414422	0.0394018793119075	-0.924384761102514	12	53626390	R	II	RARG	TSS1500	shore	TSS1500-shore	chr12:53625629-53625993	TRUE	NA
cg20697578	0.937049356503658	0.602620617657209	301.678701900024	1.242659598974e-73	3.14921769443187e-71	158.768560908047	0.0360326346549971	0.973081991158655	0.937049356503658	2	136545738	F	II	LCT	3'UTR	opensea	3'UTR-opensea		NA	NA
cg16963683	-0.880482804793991	0.368153974252301	-301.673945421837	1.24350851267289e-73	3.14939203968403e-71	158.767879461523	0.900538925988202	0.0200561211942112	-0.880482804793991	11	44087684	F	II	ACCS	TSS200	island	TSS200-island	chr11:44087518-44088165	NA	NA		rs178513
cg18259290	-0.953280729872974	0.392099561272652	-301.648928683957	1.2479831580239e-73	3.15478733109804e-71	158.764295202262	0.968501863056311	0.0152211331833365	-0.953280729872974	20	36156827	F	II	BLCAP	TSS1500	shore	TSS1500-shore	chr20:36156022-36156669	NA	NA		rs11467550
cg11529663	-0.923124886105275	0.407085519740648	-301.571860170526	1.26187192171279e-73	3.18200766161537e-71	158.753251294722	0.965254055525233	0.0421291694199574	-0.923124886105275	17	74582309	F	I	ST6GALNAC2	TSS200	island	TSS200-island	chr17:74580974-74582396	TRUE	NA		rs3840858	rs73352008
cg12373657	0.928957462575806	0.605052830575421	301.559605299295	1.26409493948319e-73	3.18200766161537e-71	158.751494900706	0.0433576206458634	0.97231508322167	0.928957462575806	5	178554242	R	II	ADAMTS2	Body	shelf	Body-shelf	chr5:178551777-178552120	NA	NA
cg02831329	0.919297511212985	0.603822654886524	301.458321896136	1.28262170422276e-73	3.21861726868443e-71	158.736975884348	0.0479683457809982	0.967265856993982	0.919297511212984	16	31072651	F	I	ZNF668	Body	shore	Body-shore	chr16:31072988-31073606	NA	NA
cg06211837	-0.943716018100887	0.411012432088333	-301.457352059541	1.28280044322076e-73	3.21861726868443e-71	158.73683683317	0.981631419777242	0.0379154016763546	-0.943716018100887	1	76540438	R	I	ST6GALNAC3	1stExon	island	1stExon-island	chr1:76540147-76540653	TRUE	NA	high-CpG:76312962-76313106
cg24839868	0.955845024425702	0.593370770589084	301.438090524613	1.28635559027271e-73	3.22553264771569e-71	158.734075096438	0.0154179651223805	0.971262989548083	0.955845024425702	1	160324028	F	II	NCSTN	Body	opensea	Body-opensea		NA	NA		rs61748944
cg23198568	-0.880695597493928	0.375746244631265	-301.383587990515	1.29646996671787e-73	3.24644052996118e-71	158.726259470211	0.908259861720616	0.0275642642266888	-0.880695597493928	10	33623905	F	II	NRP1	TSS200	island	TSS200-island	chr10:33623120-33626197	NA	NA	high-CpG:33663305-33664618		rs61758233
cg03327468	-0.917181920326654	0.386838830472498	-301.36969827629	1.29906055321374e-73	3.249317464413e-71	158.72426745777	0.941413945088614	0.0242320247619605	-0.917181920326653	2	28615397	R	II	FOSL2	TSS1500	island	TSS1500-island	chr2:28612964-28616748	NA	NA
cg25539644	-0.914501494794618	0.375519410512135	-301.324441411864	1.30753826198681e-73	3.26849751784464e-71	158.717776214726	0.928473802713532	0.0139723079189144	-0.914501494794618	5	41925386	R	I	FBXO4	5'UTR	island	5'UTR-island	chr5:41925289-41925716	TRUE	NA
cg02292055	0.932265065077692	0.606533301097433	301.275004090098	1.31686378122118e-73	3.28780030997626e-71	158.710684195995	0.0428381454690617	0.975103210546753	0.932265065077691	16	4492350	R	II	DNAJA3	Body	opensea	Body-opensea		NA	NA
cg04749422	0.948084023786285	0.597032794628501	301.243331660058	1.322873987444e-73	3.29662647437688e-71	158.706139994294	0.0237726872228408	0.971856711009125	0.948084023786285	14	100268239	F	II	EML1	Body	opensea	Body-opensea		NA	TRUE
cg02817925	0.947407769567747	0.583057616718954	301.224885379816	1.32638730485053e-73	3.30263193474242e-71	158.703493183582	0.0102064072128745	0.957614176780622	0.947407769567747	19	1046325	R	I	ABCA7	Body	island	Body-island	chr19:1046249-1047701	NA	NA
cg13709882	0.929993704178626	0.580434773822802	301.222092792606	1.32692001826875e-73	3.30263193474242e-71	158.703092467407	0.0181129992031674	0.948106703381793	0.929993704178626	9	140327546	R	I	NOXA1	Body	shore	Body-shore	chr9:140329454-140329710	NA	NA
cg01717276	0.952730130333448	0.598666084344989	301.142476538575	1.3422000340793e-73	3.33271976662449e-71	158.69166646941	0.0225967032131367	0.975326833546585	0.952730130333448	15	75949380	R	I	SNX33	Body	opensea	Body-opensea		NA	NA
cg23934503	-0.930120053219041	0.406008110497488	-301.14190319777	1.34231072053034e-73	3.33271976662449e-71	158.691584175849	0.968406282211327	0.0382862289922857	-0.930120053219041	14	21945053	R	I	RAB2B	1stExon	island	1stExon-island	chr14:21944914-21945812	NA	NA	high-CpG:21014596-21014987
cg09935228	0.929393035536186	0.590886170304497	301.135706597165	1.34350760284117e-73	3.33364120356608e-71	158.690694746153	0.0289275906779666	0.958320626214152	0.929393035536185	8	81557650	F	II	ZNF704	Body	opensea	Body-opensea		NA	NA
cg13713381	-0.937851497581626	0.385453297620175	-301.131401786069	1.34433972595705e-73	3.33365698861759e-71	158.690076843364	0.952526296157903	0.0146747985762763	-0.937851497581627	3	194354433	R	II	TMEM44	TSS1500	island	TSS1500-island	chr3:194353761-194354490	NA	NA
cg16910340	-0.911259046830376	0.419701057552239	-301.077482839303	1.35480707201297e-73	3.3575512499763e-71	158.682336656133	0.970694899821768	0.0594358529913925	-0.911259046830376	3	28390302	R	I	AZI2	1stExon	island	1stExon-island	chr3:28389975-28390855	TRUE	NA	high-CpG:28365289-28365554
cg03403113	-0.922694925968111	0.388962297023038	-301.035169040032	1.36307986698984e-73	3.37598088259427e-71	158.676261396652	0.946870856910733	0.0241759309426226	-0.922694925968111	17	7388450	F	I	ZBTB4	TSS1500	shore	TSS1500-shore	chr17:7387280-7388326	NA	NA		rs6503025
cg00050224	0.927826839000811	0.609025076696123	301.017497573692	1.36655010733376e-73	3.38250057744567e-71	158.673723927641	0.0480134996258653	0.975840338626676	0.927826839000811	17	78327956	R	II	RNF213	Body	island	Body-island	chr17:78327673-78327966	NA	NA
cg10311806	-0.949386479700094	0.392787502975559	-300.971814424964	1.37556309818396e-73	3.39965529112e-71	158.667163500875	0.966835141863988	0.0174486621638941	-0.949386479700094	10	7708670	R	II	ITIH5	Body	opensea	Body-opensea		NA	NA
cg00316677	-0.919899427940253	0.389307505848599	-300.963213577747	1.37726678107203e-73	3.4006864855428e-71	158.665928240982	0.945525764603171	0.0256263366629176	-0.919899427940253	5	151151425	R	I	G3BP1	TSS200	island	TSS200-island	chr5:151150014-151152086	NA	NA
cg17921034	-0.943840248234896	0.391437468430751	-300.910340743951	1.38778753064931e-73	3.42456931928998e-71	158.658333793484	0.962131572014641	0.0182913237797453	-0.943840248234896	13	42846375	R	II	AKAP11	5'UTR	island	5'UTR-island	chr13:42845853-42846807	NA	NA
cg06171242	-0.928367765517733	0.398754940407431	-300.888073331229	1.39224291972671e-73	3.43346495048328e-71	158.655134970687	0.96009358932513	0.0317258238073963	-0.928367765517734	6	24667490	F	II	ACOT13	5'UTR	shore	5'UTR-shore	chr6:24666538-24667395	NA	NA		rs76659610
cg12370175	0.931205347769079	0.608920667889293	300.879394310658	1.39398342788935e-73	3.43565853310701e-71	158.653888119716	0.0458662715638038	0.977071619332883	0.931205347769079	3	123031942	R	I	ADCY5	Body	opensea	Body-opensea		NA	TRUE
cg00034416	-0.943549260628107	0.400175048997963	-300.822595815998	1.40542900024039e-73	3.46175427333769e-71	158.645727367625	0.970693206587052	0.0271439459589443	-0.943549260628107	1	155278724	R	I	FDPS	5'UTR	island	5'UTR-island	chr1:155278407-155278743	NA	NA	high-CpG:153545235-153545366
cg10688991	-0.942690105840751	0.388321768914665	-300.811730479306	1.40762942675536e-73	3.4650600791898e-71	158.644166062686	0.958320437562561	0.0156303317218106	-0.942690105840751	17	48072565	F	II	DLX3	5'UTR	island	5'UTR-island	chr17:48070698-48072654	TRUE	NA
cg27247382	0.922161166813311	0.589836602524686	300.771544444137	1.4157984943514e-73	3.4816049615742e-71	158.63839097838	0.0322507807305906	0.954411947543902	0.922161166813311	2	208689681	R	II	PLEKHM3	3'UTR	opensea	3'UTR-opensea		NA	TRUE
cg08425177	0.946791112141605	0.591971835172019	300.770186628602	1.41607535834277e-73	3.4816049615742e-71	158.638195834303	0.0194934882956995	0.966284600437305	0.946791112141605	4	120516527	R	II	PDE5A	Body	opensea	Body-opensea		NA	TRUE
cg02265740	-0.903972323438534	0.382565282541115	-300.751072216107	1.41997874666511e-73	3.48695474379522e-71	158.635448629452	0.929153199038833	0.025180875600299	-0.903972323438534	12	1800103	R	II	ADIPOR2	TSS200	island	TSS200-island	chr12:1799874-1800739	NA	NA
cg10075405	0.943010489459898	0.600699684676015	300.739185880133	1.42241162587877e-73	3.49080565500693e-71	158.633740182298	0.0305072957002634	0.973517785160161	0.943010489459898	14	102685893	R	II	WDR20	Body	opensea	Body-opensea		NA	NA
cg09867128	-0.949842393825232	0.39489269179866	-300.704366158327	1.42956305229019e-73	3.50622485510884e-71	158.628735065821	0.969215999692987	0.0193736058677546	-0.949842393825232	6	31795671	R	I	HSPA1B	1stExon	island	1stExon-island	chr6:31795467-31797384	NA	NA	high-CpG:31903374-31903869	rs2607017
cg02912187	-0.89867624837476	0.390384263222001	-300.601891085301	1.45082401295672e-73	3.55405224392426e-71	158.614001392388	0.933769901774182	0.0350936533994217	-0.89867624837476	19	18314776	R	I	RAB3A	1stExon	island	1stExon-island	chr19:18313908-18315129	NA	NA	high-CpG:18175409-18175877
cg02200132	-0.948463518905029	0.388403872998148	-300.593410730402	1.45259789963694e-73	3.55623978331554e-71	158.612781867085	0.96189344256863	0.0134299236636012	-0.948463518905029	3	186501254	F	II	EIF4A2	TSS200	island	TSS200-island	chr3:186500738-186502048	NA	NA
cg17628867	-0.90476178779793	0.395339177375123	-300.547277015981	1.46228690925853e-73	3.5734592086927e-71	158.606146933838	0.942404444415732	0.0376426566178023	-0.90476178779793	17	15555115	F	II	TRIM16	5'UTR	opensea	5'UTR-opensea		TRUE	TRUE
cg26916764	0.920831928519998	0.587578763802692	300.542926422164	1.4632040265603e-73	3.57353725317956e-71	158.605521178022	0.030796667488275	0.951628596008273	0.920831928519998	1	115268937	R	II	CSDE1	Body	opensea	Body-opensea		NA	NA	low-CpG:115070460-115070464
cg01410878	-0.915515352000756	0.397235549104135	-300.513414487672	1.46944077947963e-73	3.58659932745698e-71	158.601276158666	0.950802971244127	0.0352876192433714	-0.915515352000756	17	32908285	F	I	TMEM132E	Body	island	Body-island	chr17:32905965-32908951	NA	NA
cg12376770	-0.941475274153836	0.40377669312382	-300.498556581077	1.47259098505307e-73	3.59211654865752e-71	158.599138820616	0.973040812379628	0.0315655382257924	-0.941475274153835	5	133512872	F	I	SKP1	TSS200	island	TSS200-island	chr5:133511971-133512902	TRUE	NA
cg06323427	-0.945924812826764	0.402023747200631	-300.464708242248	1.47979340837806e-73	3.60213657030032e-71	158.594269259316	0.973978285188907	0.0280534723621431	-0.945924812826764	3	167452563	F	II	PDCD10	5'UTR	island	5'UTR-island	chr3:167452376-167452830	NA	NA	high-CpG:168935015-168935404
cg08323199	-0.92674915810657	0.381810289082402	-300.462484904779	1.48026776105647e-73	3.60213657030032e-71	158.59394938072	0.94217024514684	0.0154210870402696	-0.92674915810657	11	61100527	F	I	DDB1	1stExon	island	1stExon-island	chr11:61100073-61100972	NA	NA	high-CpG:60857053-60857249	rs28720248
cg18398930	0.939953611945659	0.605871321375122	300.356772979503	1.50300204815907e-73	3.65012107815938e-71	158.578737408232	0.0375272769428628	0.977480888888522	0.939953611945659	17	39925726	R	I	JUP	Body	opensea	Body-opensea		NA	NA
cg22174191	-0.937146726210375	0.39998590636594	-300.208258502298	1.53554636887055e-73	3.72318809572146e-71	158.557356657689	0.966632764074538	0.0294860378641638	-0.937146726210375	6	111136363	R	II	CDK19	5'UTR	island	5'UTR-island	chr6:111135515-111136913	NA	NA	high-CpG:111242750-111243381
cg02244269	-0.952284694828842	0.39280335752368	-300.159573944569	1.54637091693941e-73	3.74493559547006e-71	158.550345417811	0.968603405559724	0.016318710730882	-0.952284694828842	16	2563989	R	I	ATP6V0C	5'UTR	island	5'UTR-island	chr16:2563430-2564903	NA	NA	high-CpG:2503676-2504010
cg09920051	-0.924070093859674	0.389669680920048	-300.104961889503	1.55860633194358e-73	3.77004365757906e-71	158.542479119376	0.948409737672408	0.0243396438127348	-0.924070093859674	11	3876822	R	I	STIM1	TSS200	island	TSS200-island	chr11:3876287-3877431	NA	NA
cg09303293	0.944296522698839	0.594602388669328	300.055560607726	1.56975962539357e-73	3.79247725367303e-71	158.53536208646	0.0236323982002627	0.967928920899102	0.944296522698839	14	52195000	F	II	FRMD6	3'UTR	opensea	3'UTR-opensea		NA	NA
cg02066529	-0.922285852780219	0.402147359632659	-300.022632728681	1.57723905060567e-73	3.80826821413195e-71	158.530617624805	0.959808572941628	0.0375227201614094	-0.922285852780219	5	141255565	R	II	PCDH1	Body	island	Body-island	chr5:141255564-141257968	NA	NA
cg25682653	-0.95598459876033	0.409673705935717	-299.996076634336	1.58329770600819e-73	3.82061187686461e-71	158.526790853622	0.987710905186149	0.0317263064258187	-0.95598459876033	7	107301793	F	II	SLC26A4	5'UTR	island	5'UTR-island	chr7:107301205-107302416	TRUE	NA		rs55753070
cg00819696	-0.938173598623829	0.398070646206635	-299.978540220279	1.58731160935939e-73	3.82800960501583e-71	158.524263636689	0.965338403514066	0.0271648048902372	-0.938173598623829	12	56843016	F	I	TIMELESS	5'UTR	island	5'UTR-island	chr12:56842846-56843255	NA	NA
cg02964783	0.939211418819177	0.587948236845688	299.955840495019	1.59252280570764e-73	3.83828420491829e-71	158.520992092056	0.0200529603503712	0.959264379169548	0.939211418819177	9	36035988	R	II	RECK	TSS1500	shore	TSS1500-shore	chr9:36036798-36037564	NA	NA
cg08486961	-0.933033728059339	0.408510225191383	-299.922177571946	1.60028307815731e-73	3.85468663862561e-71	158.516140024659	0.972670153785403	0.0396364257260632	-0.933033728059339	10	74114051	F	I	DNAJB12	Body	island	Body-island	chr10:74113815-74114792	NA	NA
cg14526843	-0.944961063349946	0.404917558028397	-299.882436031147	1.60949446504148e-73	3.86719233193749e-71	158.510411070011	0.976289363774876	0.0313283004249295	-0.944961063349946	3	122233584	F	II	KPNA1	Body	island	Body-island	chr3:122233408-122233944	NA	NA
cg02215070	-0.939713312184837	0.393124298058971	-299.881221466595	1.60977683233127e-73	3.86719233193749e-71	158.51023597154	0.96132304496143	0.0216097327765935	-0.939713312184837	7	134144055	F	I	AKR1B1	TSS200	island	TSS200-island	chr7:134143115-134144063	NA	NA	high-CpG:133794344-133794604
cg09369818	0.916751662667346	0.586278801224274	299.87912455124	1.61026445169069e-73	3.86719233193749e-71	158.509933666654	0.0319638424021576	0.948715505069503	0.916751662667346	7	100225006	R	I	TFR2	Body	shore	Body-shore	chr7:100224270-100224558	NA	TRUE
cg11299624	-0.94170702555745	0.394945298101315	-299.83664408665	1.62017551896632e-73	3.88868132125645e-71	158.503808931055	0.964349546112796	0.0226425205553462	-0.94170702555745	7	45151356	F	I	TBRG4	TSS200	island	TSS200-island	chr7:45150987-45151554	NA	NA
cg13710375	-0.917026864802581	0.400143586724776	-299.812721729673	1.62578426229991e-73	3.89982464159423e-71	158.500359460538	0.954624946837965	0.0375980820353834	-0.917026864802581	19	53836837	F	I	ZNF845	TSS200	island	TSS200-island	chr19:53836795-53837495	NA	NA		rs57388386
cg21474053	0.93046622259914	0.598367197281583	299.731968926674	1.64486438737302e-73	3.94090959782314e-71	158.488713226516	0.0357597138495454	0.966225936448685	0.93046622259914	1	11182049	R	I	MTOR	Body	opensea	Body-opensea		NA	NA
cg14183976	-0.945467666510404	0.402745078950617	-299.715423082407	1.64880200369554e-73	3.94332292953741e-71	158.486326565807	0.974423202887141	0.0289555363767362	-0.945467666510404	19	12952026	R	I	MAST1	Body	island	Body-island	chr19:12952015-12952281	TRUE	NA
cg04216395	-0.889318780424591	0.363980654998623	-299.6694700813	1.65978866222811e-73	3.96724867650755e-71	158.479697336033	0.901708289673958	0.0123895092493659	-0.889318780424592	14	68141658	R	I	VTI1B	TSS200	island	TSS200-island	chr14:68140972-68141882	NA	NA
cg16943053	-0.951001095170759	0.388712002164667	-299.647255345957	1.66512669228558e-73	3.97765267196766e-71	158.476492232341	0.963735920174893	0.012734825004134	-0.951001095170759	11	18548665	F	II	TSG101	TSS200	shore	TSS200-shore	chr11:18548060-18548629	NA	NA
cg15591930	0.954382292956492	0.593825401705176	299.572091103957	1.68331868972085e-73	4.01161474776349e-71	158.465645818801	0.0167570385221805	0.971139331478673	0.954382292956492	8	61765391	R	II	CHD7	Body	opensea	Body-opensea		NA	NA
cg24295800	-0.933315585777168	0.388803335579941	-299.565198314469	1.68499709700394e-73	4.01324556365881e-71	158.464651026998	0.953133689770786	0.0198181039936183	-0.933315585777168	7	129251419	F	I	NRF1	TSS200	island	TSS200-island	chr7:129251237-129252441	NA	NA
cg17797372	-0.93775064334833	0.393123502094255	-299.488090287443	1.70389017110001e-73	4.04939724329352e-71	158.453520888467	0.960135519002548	0.0223848756542181	-0.93775064334833	15	101419654	R	I	ALDH1A3	TSS1500	island	TSS1500-island	chr15:101419261-101421133	TRUE	NA			rs7178931
cg01721429	-0.937731235520417	0.401115007789159	-299.425429816507	1.71940283603114e-73	4.08074638874558e-71	158.444473967517	0.968115289731736	0.0303840542113192	-0.937731235520417	16	47007486	R	I	DNAJA2	5'UTR	island	5'UTR-island	chr16:47006827-47008029	NA	NA
cg05404618	-0.921280105558972	0.381820353315536	-299.378976479941	1.73099635651379e-73	4.10343714679455e-71	158.437765752911	0.938873440397705	0.0175933348387337	-0.921280105558972	3	105587719	F	I	CBLB	1stExon	island	1stExon-island	chr3:105587279-105588218	NA	NA	high-CpG:107070400-107070595	rs4431143
cg11282718	-0.940588585117668	0.393169686226611	-299.372747569804	1.73255699676196e-73	4.10472645241656e-71	158.436866168073	0.961897667925666	0.0213090828079987	-0.940588585117668	3	14167245	R	II	CHCHD4	TSS1500	shore	TSS1500-shore	chr3:14165717-14166999	NA	NA	low-CpG:14142230-14142248
cg25129985	0.911368576775201	0.60593136571451	299.309074587301	1.74859293568833e-73	4.13430274158673e-71	158.427669333538	0.0548712960364814	0.966239872811682	0.911368576775201	3	70008521	F	II	MITF	Body	opensea	Body-opensea		NA	NA
cg03629318	-0.928291819983709	0.389557929220271	-299.289962932483	1.75343574375849e-73	4.14119638943185e-71	158.424908473542	0.950850657582514	0.0225588375988047	-0.928291819983709	3	48481693	R	II	CCDC51	TSS200	island	TSS200-island	chr3:48481414-48481805	NA	NA	high-CpG:48456667-48456737
cg22195115	0.944213189336175	0.599824931785933	299.287324902333	1.75410528574646e-73	4.14119638943185e-71	158.424527370534	0.0289053289315016	0.973118518267676	0.944213189336175	16	87447700	R	II	ZCCHC14	Body	island	Body-island	chr16:87447699-87448131	NA	NA
cg03808027	0.926663119818001	0.599675028476146	299.2351906198	1.76739095949605e-73	4.16768751218033e-71	158.416995069756	0.0393670955629361	0.966030215380937	0.926663119818001	3	197770149	R	II	LMLN	Body	opensea	Body-opensea		NA	NA
cg10057631	-0.932393425542393	0.403268529586902	-299.223517353303	1.77037980354971e-73	4.17229842003293e-71	158.415308341369	0.967041298519512	0.0346478729771191	-0.932393425542393	1	204380960	R	I	PPP1R15B	TSS200	island	TSS200-island	chr1:204380313-204381159	NA	NA	high-CpG:202647384-202647651
cg07904983	-0.941675083129652	0.385365457237108	-299.191521944721	1.77859850416423e-73	4.1892220905521e-71	158.410684812101	0.954750391222479	0.0130753080928267	-0.941675083129652	20	17511988	R	I	BFSP1	Body	island	Body-island	chr20:17511478-17512209	TRUE	NA
cg15629568	0.929920800722315	0.586760474981108	299.183065576524	1.78077721666694e-73	4.19190803387148e-71	158.409462729426	0.0244827815211036	0.954403582243418	0.929920800722315	6	33223026	F	II	VPS52	Body	opensea	Body-opensea		NA	NA
cg08258494	0.94192133977798	0.607404091847192	299.085902269752	1.80600733409309e-73	4.24480913276159e-71	158.395418455248	0.0378702584930645	0.979791598271045	0.941921339777981	1	239987344	R	II	CHRM3	5'UTR	opensea	5'UTR-opensea		NA	NA
cg22466209	0.93491731118113	0.582165495481263	299.084383237046	1.8064046672672e-73	4.24480913276159e-71	158.395198851789	0.0168666561624401	0.95178396734357	0.93491731118113	12	124809799	R	II	NCOR2	3'UTR	island	3'UTR-island	chr12:124809316-124810144	NA	NA
cg02395441	-0.910497277580021	0.374695947337212	-299.07153128621	1.8097699315242e-73	4.25024310497871e-71	158.393340824724	0.925229184943737	0.0147319073637155	-0.910497277580021	19	42788248	R	I	CIC	TSS1500	shelf	TSS1500-shelf	chr19:42784074-42785542	NA	NA	high-CpG:47480012-47480511
cg13787782	0.889840334306033	0.55238580078306	299.054228295815	1.81431082727766e-73	4.25843012295222e-71	158.390839171657	0.0143428079468543	0.904183142252887	0.889840334306033	2	239161568	F	I	PER2	Body	opensea	Body-opensea		NA	NA
cg19212712	-0.947887105951959	0.389893923920286	-298.932405636256	1.84661295712729e-73	4.32340932706584e-71	158.373221852579	0.963034964728448	0.0151478587764885	-0.947887105951959	4	468196	R	II	ZNF721	5'UTR	shore	5'UTR-shore	chr4:467471-467839	NA	NA
cg22112443	-0.924097536077115	0.385923062617691	-298.929651657545	1.84734995657459e-73	4.32340932706584e-71	158.372823500496	0.944679712338737	0.0205821762616224	-0.924097536077115	15	37393989	F	I	MEIS2	TSS1500	island	TSS1500-island	chr15:37393666-37394248	NA	NA
cg14860614	-0.910063394059661	0.384271447306779	-298.910952960049	1.8523619284144e-73	4.32761271431941e-71	158.37011870651	0.934542336738202	0.0244789426785408	-0.910063394059661	17	45908849	F	I	LRRC46	TSS1500	island	TSS1500-island	chr17:45908784-45909067	NA	TRUE
cg06170657	-0.917649215410134	0.389351664432867	-298.901486093425	1.85490471600354e-73	4.3310469530575e-71	158.368749242808	0.944209329564575	0.026560114154442	-0.917649215410133	2	225449973	F	I	CUL3	5'UTR	island	5'UTR-island	chr2:225449256-225450488	NA	NA	high-CpG:225158082-225158520
cg02755475	-0.924667782312286	0.379535358134291	-298.827457577202	1.87491222733804e-73	4.37523231538705e-71	158.358038814191	0.93863680790451	0.0139690255922243	-0.924667782312286	16	67927351	R	I	PSKH1	5'UTR	island	5'UTR-island	chr16:67926918-67927696	NA	NA
cg06557067	0.930475404794271	0.589231906064213	298.796214468353	1.88342235420873e-73	4.39001609902161e-71	158.353517734465	0.0266188706072126	0.957094275401483	0.930475404794271	6	32362593	F	II	BTNL2	Body	opensea	Body-opensea		NA	NA		rs41535850
cg16896079	-0.936262927419065	0.389818778421246	-298.774572729267	1.8893403790765e-73	4.40126910799674e-71	158.3503857447	0.955931246163006	0.0196683187439415	-0.936262927419065	12	41582362	R	I	PDZRN4	1stExon	island	1stExon-island	chr12:41582155-41582975	NA	NA
cg02354839	-0.932688839855422	0.393657853145532	-298.766891118037	1.89144551986504e-73	4.4036320443377e-71	158.349274005749	0.95760924468602	0.0249204048305977	-0.932688839855422	5	72794086	F	I	BTF3	TSS200	island	TSS200-island	chr5:72794040-72794641	NA	NA		rs2562286
cg12998785	0.950694601731089	0.587166240363906	298.745765107505	1.89724747369398e-73	4.41459415482753e-71	158.346216340621	0.0123276439683636	0.963022245699453	0.950694601731089	5	172276443	R	II	ERGIC1	Body	opensea	Body-opensea		NA	TRUE
cg17949364	0.951532779840818	0.58539293488591	298.734024399984	1.90047975760753e-73	4.41956786580913e-71	158.344516955866	0.0100475331216945	0.961580312962513	0.951532779840818	1	155030594	R	II	ADAM15	Body	opensea	Body-opensea		NA	NA
cg26457761	-0.938883341714176	0.405892458298415	-298.711944761361	1.9065736768005e-73	4.42863716536305e-71	158.341320894142	0.973589362590708	0.0347060208765315	-0.938883341714176	10	75670714	R	II	PLAU	TSS200	island	TSS200-island	chr10:75670696-75671379	TRUE	NA	high-CpG:75340716-75340969
cg14699895	-0.94276637434973	0.397427374029537	-298.670912866727	1.91795151570429e-73	4.44994512960018e-71	158.33538080695	0.967472158520071	0.0247057841703411	-0.94276637434973	5	79783720	R	I	FAM151B	TSS200	island	TSS200-island	chr5:79783635-79784145	NA	NA
cg23321714	-0.90525374668701	0.409679165779837	-298.652023585188	1.9232127001793e-73	4.45213689451873e-71	158.332645964485	0.957041896334774	0.0517881496477634	-0.905253746687011	11	111957636	R	II	TIMM8B	TSS200	island	TSS200-island	chr11:111957352-111957681	NA	NA			rs80338842
cg19185142	-0.945270876010878	0.40558252911962	-298.604432493718	1.93653368984281e-73	4.4752039818082e-71	158.325754791258	0.977141663451778	0.0318707874409009	-0.945270876010877	10	50970567	F	II	OGDHL	TSS200	island	TSS200-island	chr10:50969658-50970605	TRUE	NA
cg23953027	0.940959649237877	0.596584443617116	298.604203842416	1.93659791785105e-73	4.4752039818082e-71	158.325721679854	0.0276320975663064	0.968591746804184	0.940959649237877	14	76908109	F	II	ESRRB	Body	shelf	Body-shelf	chr14:76905703-76906057	NA	NA
cg00071658	0.944179669015365	0.5950017541268	298.588197727205	1.94109944600085e-73	4.48304024054157e-71	158.323403739677	0.0241024193733234	0.968282088388689	0.944179669015365	13	72408747	R	II	DACH1	Body	opensea	Body-opensea		NA	NA	low-CpG:71306748-71306755
cg06000951	-0.916213348362757	0.390536135022232	-298.551112229526	1.95157047914592e-73	4.49950121887243e-71	158.318032669405	0.944525601474132	0.0283122531113749	-0.916213348362757	6	39902288	F	I	MOCS1	Body	island	Body-island	chr6:39901852-39902299	TRUE	NA
cg13563732	0.926475952004683	0.59845488486568	298.521877944329	1.95986545508575e-73	4.51493248450605e-71	158.313798192974	0.0382601231884295	0.964736075193112	0.926475952004683	9	138708825	F	II	CAMSAP1	Body	shore	Body-shore	chr9:138709776-138711099	NA	NA
cg14068146	0.916953402168511	0.606111931910919	298.486702553434	1.96989399819836e-73	4.53139599048812e-71	158.308702594008	0.0516749910648426	0.968628393233353	0.916953402168511	5	176940708	F	I	DDX41	Body	shelf	Body-shelf	chr5:176943525-176944508	NA	NA
cg08555612	-0.950110982473525	0.39942628401174	-298.416877552395	1.98995701737245e-73	4.56672707047074e-71	158.298585698578	0.973911994344569	0.0238010118710437	-0.950110982473525	3	71834640	F	II	PROK2	TSS1500	island	TSS1500-island	chr3:71834068-71834653	NA	TRUE
cg17649115	0.937443774696211	0.592243454813957	298.413581749388	1.99090916036346e-73	4.56672707047074e-71	158.298108110725	0.0254169863929917	0.962860761089203	0.937443774696211	11	719612	R	II	EPS8L2	Body	shore	Body-shore	chr11:720561-721369	NA	NA
cg26351533	-0.946434930287497	0.392336943556305	-298.379372592461	2.00081960473458e-73	4.5815474735874e-71	158.293150607788	0.964599924660373	0.0181649943728758	-0.946434930287497	19	13001627	R	II	GCDH	TSS1500	shore	TSS1500-shore	chr19:13002417-13002656	NA	NA
cg21607669	-0.914934769953728	0.391507721150806	-298.377573371659	2.00134223663265e-73	4.5815474735874e-71	158.292889852867	0.944724093680967	0.0297893237272395	-0.914934769953728	19	17581292	R	I	SLC27A1	TSS200	island	TSS200-island	chr19:17581190-17581675	NA	NA	high-CpG:17442276-17442353
cg15317817	0.9489617184017	0.600361088746246	298.375620228995	2.00190973736105e-73	4.5815474735874e-71	158.292606788711	0.0265702822707993	0.975532000672499	0.9489617184017	22	47223394	F	II	TBC1D22A	Body	opensea	Body-opensea		NA	NA
cg00622580	-0.911651764129305	0.386470041045278	-298.347268334505	2.01016616500431e-73	4.5959379361295e-71	158.288497599944	0.937701340286253	0.0260495761569486	-0.911651764129305	2	62082097	R	II	FAM161A	TSS1500	shore	TSS1500-shore	chr2:62080892-62081363	NA	NA
cg14151082	0.922001316825931	0.612633009812743	298.340581759177	2.01211845150028e-73	4.59709283361531e-71	158.287528419917	0.0551438414993898	0.977145158325321	0.922001316825931	9	99579630	F	II	ZNF782	3'UTR	opensea	3'UTR-opensea		NA	NA		rs73538608
cg08409074	-0.931864646976668	0.383295209432975	-298.321945622077	2.01756990800496e-73	4.60687646818735e-71	158.284827100672	0.94674825179096	0.0148836048142922	-0.931864646976668	2	201983242	F	II	CFLAR	5'UTR	island	5'UTR-island	chr2:201983198-201983709	NA	TRUE
cg05164282	0.919842557786909	0.594575839394415	298.285715848944	2.02821115069884e-73	4.6217055937421e-71	158.279575067579	0.038391967244191	0.9582345250311	0.919842557786909	16	71008063	R	II	HYDIN	Body	opensea	Body-opensea		NA	NA
cg01084215	0.938780827411305	0.591148884813773	298.284343407055	2.02861538494775e-73	4.6217055937421e-71	158.279376099013	0.0235139659139139	0.962294793325219	0.938780827411305	17	77924269	R	II	TBC1D16	Body	island	Body-island	chr17:77924080-77924423	NA	NA
cg06543761	-0.936933389654817	0.38680477919162	-298.249890322914	2.03879012759843e-73	4.63964963947225e-71	158.27438097906	0.953322642703835	0.0163892530490181	-0.936933389654817	8	94929239	R	I	PDP1	1stExon	island	1stExon-island	chr8:94928518-94930124	NA	NA	high-CpG:94998262-94998559
cg21465754	-0.932116982079912	0.39295847189145	-298.21570508595	2.04893737683166e-73	4.66011471317508e-71	158.269424095195	0.956564088963025	0.0244471068831128	-0.932116982079912	15	40986872	R	II	RAD51	TSS1500	island	TSS1500-island	chr15:40986871-40987772	NA	NA
cg03405026	0.942380825454643	0.582143862958023	298.182877111423	2.05873038262291e-73	4.6797515009997e-71	158.264663455259	0.0123322010552158	0.954713026509858	0.942380825454643	3	37082380	F	II	MLH1	Body	opensea	Body-opensea		NA	TRUE
cg09738100	-0.950584361167858	0.385852582191631	-298.134430678928	2.07327013282739e-73	4.70468450194353e-71	158.257636858519	0.960624521502428	0.0100401603345709	-0.950584361167858	2	105654422	F	II	MRPS9	TSS200	island	TSS200-island	chr2:105654249-105654771	NA	NA		rs7587563
cg20637919	-0.937565354650652	0.407993072206494	-298.130811705435	2.07436046773018e-73	4.70468450194353e-71	158.257111920125	0.974893054088283	0.037327699437631	-0.937565354650652	8	12613290	F	I	LONRF1	TSS1500	island	TSS1500-island	chr8:12611609-12613562	NA	NA
cg06839900	-0.93005288535953	0.396117145466982	-298.114784747429	2.07919617261001e-73	4.71300420693918e-71	158.254787101804	0.958474704056465	0.0284218186969353	-0.93005288535953	1	2461900	R	I	HES5	TSS1500	island	TSS1500-island	chr1:2460760-2462010	NA	NA
cg17704111	0.932719999082969	0.582596623559057	298.085340659595	2.08811021536003e-73	4.73055393216808e-71	158.250515697228	0.0186263915554009	0.95134639063837	0.932719999082969	11	19143005	F	II	ZDHHC13	Body	shelf	Body-shelf	chr11:19138497-19139216	NA	NA
cg26748449	-0.938549299594411	0.397296592976973	-298.060001859347	2.09581270175835e-73	4.74534076493976e-71	158.246839486137	0.964791518313129	0.0262422187187176	-0.938549299594412	20	49639573	F	I	KCNG1	1stExon	island	1stExon-island	chr20:49639071-49640212	NA	NA		rs1473714
cg02376674	0.929664434140293	0.600497877361597	297.989750053523	2.11732021343473e-73	4.78483500295927e-71	158.236645481815	0.0383751962535125	0.968039630393806	0.929664434140293	12	105146954	F	II	CHST11	Body	shelf	Body-shelf	chr12:105150762-105150997	NA	NA
cg16786868	-0.932266185581903	0.3929552021323	-297.983703991305	2.11918172964332e-73	4.78483500295927e-71	158.235768040365	0.956651035274845	0.0243848496929427	-0.932266185581902	17	65242413	F	I	HELZ	TSS1500	island	TSS1500-island	chr17:65240725-65242498	NA	NA
cg07955356	-0.943349546292473	0.383913737096911	-297.974165638798	2.12212188877077e-73	4.78879520039118e-71	158.23438373853	0.954311137180732	0.0109615908882585	-0.943349546292473	19	12992479	F	II	DNASE2	TSS200	island	TSS200-island	chr19:12991690-12992508	NA	NA
cg25983305	-0.939673990368895	0.404335123179623	-297.906604817795	2.14306706475618e-73	4.83335852241075e-71	158.224577302906	0.97251009410035	0.0328361037314556	-0.939673990368895	8	22298586	R	I	PPP3CC	TSS200	island	TSS200-island	chr8:22298112-22299142	NA	NA	high-CpG:22354414-22354759
cg00016223	-0.93828169893082	0.388106870464532	-297.864913525832	2.15609759141557e-73	4.86003177184593e-71	158.218524660746	0.955439990748283	0.0171582918174635	-0.93828169893082	6	36515007	F	I	STK38	1stExon	island	1stExon-island	chr6:36514995-36515308	NA	NA		rs45524837	rs35034227
cg01341976	-0.937672848313432	0.385573671137704	-297.851059147168	2.16044566939606e-73	4.86711517776159e-71	158.216513118784	0.952538649187686	0.014865800874254	-0.937672848313432	15	56657623	R	I	TEX9	TSS200	island	TSS200-island	chr15:56657477-56657883	TRUE	NA	high-CpG:54444907-54444968
cg03984859	-0.947045337182276	0.390719713618851	-297.799981491766	2.17655360638727e-73	4.89496854299568e-71	158.209096216352	0.963351777961623	0.0163064407793472	-0.947045337182276	1	165668066	R	II	ALDH9A1	TSS200	shore	TSS200-shore	chr1:165667544-165667817	NA	NA
cg13470341	-0.934159740329416	0.400950495629834	-297.798811885588	2.17692389097024e-73	4.89496854299568e-71	158.208926364161	0.965791268852272	0.0316315285228554	-0.934159740329416	9	977490	R	I	DMRT3	Body	island	Body-island	chr9:976162-977828	TRUE	NA
cg05102849	-0.924276883522957	0.391049465418691	-297.792662050509	2.17887192239997e-73	4.89496854299568e-71	158.208033263199	0.94991455778141	0.0256376742584524	-0.924276883522957	17	4402132	R	I	SPNS2	1stExon	island	1stExon-island	chr17:4401959-4403323	NA	NA
cg22838378	-0.934644662510175	0.407184442243621	-297.782625292746	2.18205501280587e-73	4.89939312043836e-71	158.206575647998	0.972318424226517	0.0376737617163425	-0.934644662510174	15	81616776	R	I	STARD5	TSS1500	island	TSS1500-island	chr15:81616253-81616963	NA	NA	high-CpG:79403721-79403845
cg10966500	-0.907796717597966	0.412119042118822	-297.778493853488	2.1833666528828e-73	4.89961312582188e-71	158.20597563365	0.961019382992011	0.053222665394045	-0.907796717597965	12	110338339	F	I	TCHP	5'UTR	island	5'UTR-island	chr12:110337980-110338591	NA	NA
cg22674884	-0.945420401248561	0.396843600431105	-297.768855706432	2.18642968693423e-73	4.90376094235088e-71	158.204575839012	0.968493145372095	0.023072744123534	-0.945420401248561	15	56757499	R	II	MNS1	TSS200	shore	TSS200-shore	chr15:56757179-56757383	NA	NA
cg12122302	0.944979820842889	0.585214144572128	297.76338316795	2.18817083362385e-73	4.90494104791662e-71	158.203781014706	0.0138309970857304	0.958810817928619	0.944979820842889	3	69230153	R	II	FRMD4B	Body	opensea	Body-opensea		NA	NA
cg00757413	-0.919729754542544	0.405239166422063	-297.727584940373	2.1995954667074e-73	4.92295894654698e-71	158.198581349829	0.961354831959415	0.0416250774168713	-0.919729754542543	9	130160153	F	II	SLC2A8	Body	island	Body-island	chr9:130159210-130160490	NA	NA			rs13286516
cg05557262	0.912766200613494	0.577239636670923	297.72673575401	2.19986721547329e-73	4.92295894654698e-71	158.198457998218	0.0253344921139267	0.93810069272742	0.912766200613494	7	135434988	R	II	FAM180A	TSS1500	opensea	TSS1500-opensea		NA	NA
cg00814065	-0.915778943589797	0.385996357684658	-297.721246915489	2.20162453151208e-73	4.92416196533599e-71	158.197660688407	0.939723160785465	0.0239442171956685	-0.915778943589796	16	2265398	F	I	PGP	TSS1500	island	TSS1500-island	chr16:2263912-2265428	NA	NA
cg06802365	-0.91035230759645	0.385494170546729	-297.678392080472	2.21539448481944e-73	4.95221628617388e-71	158.191435057042	0.935939751884117	0.0255874442876673	-0.910352307596449	1	225117676	F	I	DNAH14	5'UTR	island	5'UTR-island	chr1:225117220-225117781	TRUE	NA
cg11645098	0.926457164692958	0.601615034219992	297.551113491638	2.25681291662768e-73	5.03365288471277e-71	158.17293943757	0.0414316323126219	0.96788879700558	0.926457164692958	17	43198124	F	I	PLCD3	Body	shore	Body-shore	chr17:43198277-43198773	NA	NA		rs11382448
cg18131870	0.941364920759699	0.593094539123057	297.500478627458	2.27350979576469e-73	5.0625031390997e-71	158.165579076789	0.0238971451753325	0.965262065935031	0.941364920759699	14	23071628	F	II	ABHD4	Body	shelf	Body-shelf	chr14:23067443-23067773	NA	NA		rs1483964
cg09890214	-0.947989804496459	0.398627405331386	-297.449615674694	2.29040914574871e-73	5.09451352618609e-71	158.158184240147	0.971830542933896	0.0238407384374376	-0.947989804496459	12	120884048	R	II	TRIAP1	1stExon	island	1stExon-island	chr12:120884047-120884703	TRUE	NA
cg16194451	0.942837933277438	0.591110255847544	297.438225562321	2.29421112001921e-73	5.10016017967839e-71	158.156528078962	0.0210222031681632	0.963860136445601	0.942837933277438	6	31827554	R	II	NEU1	Body	shelf	Body-shelf	chr6:31830299-31830948	NA	NA
cg14680575	-0.93670862914531	0.390494670476282	-297.415680165028	2.30175573421894e-73	5.10863641035684e-71	158.153249705511	0.956876632285074	0.0201680031397639	-0.93670862914531	17	49244616	F	II	NME2	Body	island	Body-island	chr17:49243620-49244647	NA	NA		rs57513082
cg14122358	-0.936181081143644	0.401332034481962	-297.405069895294	2.30531514459337e-73	5.11358165427667e-71	158.151706753926	0.967395013778119	0.0312139326344748	-0.936181081143644	17	79829466	R	I	ARHGDIA	TSS1500	island	TSS1500-island	chr17:79828636-79830135	NA	NA
cg14311032	0.943375024039995	0.58810955444448	297.399361196668	2.30723256213282e-73	5.11482005929809e-71	158.150876567813	0.0176967492109953	0.96107177325099	0.943375024039995	2	99793718	R	II	MITD1	Body	shelf	Body-shelf	chr2:99797348-99797623	NA	NA
cg10940099	-0.941419739681486	0.384087976480259	-297.395865851156	2.30840737169311e-73	5.11482005929809e-71	158.150368249804	0.953318516752786	0.0118987770713	-0.941419739681486	6	109703938	F	II	CD164	TSS200	island	TSS200-island	chr6:109702898-109704093	NA	NA	high-CpG:109809597-109810715
cg12491991	-0.930217915899397	0.390866352234212	-297.376083129005	2.31506802348384e-73	5.12676449016231e-71	158.147491187743	0.953323696731522	0.0231057808321255	-0.930217915899396	22	39916550	F	I	ATF4	TSS200	island	TSS200-island	chr22:39915622-39917193	NA	NA	high-CpG:38246194-38246838
cg24436845	-0.93154672050779	0.408383767541538	-297.358467239885	2.32101567217744e-73	5.13711773008628e-71	158.144929086207	0.971644575290434	0.0400978547826443	-0.93154672050779	3	45430311	F	II	LARS2	5'UTR	shore	5'UTR-shore	chr3:45430016-45430237	NA	NA
cg19886448	-0.939245735451745	0.395667682306257	-297.340628923166	2.32705435007312e-73	5.14202589220016e-71	158.142334472283	0.963583708393358	0.0243379729416136	-0.939245735451745	18	21269772	F	I	LAMA3	1stExon	island	1stExon-island	chr18:21269269-21270349	TRUE	TRUE
cg12753558	0.927976165465406	0.596916386174896	297.32839592962	2.33120478675403e-73	5.14837905276865e-71	158.140555068082	0.0358145186841856	0.963790684149591	0.927976165465406	1	247464072	R	I	ZNF496	Body	island	Body-island	chr1:247463848-247464710	NA	NA
cg10545276	-0.904522088106741	0.375395176982925	-297.275812616763	2.34913179081318e-73	5.18513366798149e-71	158.132905456766	0.922315509326536	0.0177934212197951	-0.904522088106741	15	63449841	R	II	RPS27L	TSS200	island	TSS200-island	chr15:63449418-63449874	NA	NA
cg26690834	-0.902391646398338	0.383568429327626	-297.23045243832	2.36470952961446e-73	5.21666551951949e-71	158.126305500219	0.929200587614993	0.0268089412166557	-0.902391646398338	1	51425983	R	I	FAF1	TSS200	island	TSS200-island	chr1:51425447-51426070	NA	NA	high-CpG:51198108-51198704		rs12038748
cg00988491	0.945098494575644	0.594566459079344	297.178919448221	2.38253544948158e-73	5.25025239467172e-71	158.118806113151	0.0231115553824425	0.968210049958087	0.945098494575644	5	17275894	F	II	BASP1	Body	island	Body-island	chr5:17275782-17275998	NA	NA
cg07989490	0.950723752771178	0.593550130014465	297.087466025111	2.41450957822452e-73	5.3118055983523e-71	158.105493915	0.0186939074086364	0.969417660179814	0.950723752771178	10	8117026	R	II	GATA3	3'UTR	opensea	3'UTR-opensea		NA	TRUE
cg08899632	-0.927660528384056	0.384260348869848	-297.082887081819	2.41612197035024e-73	5.3118055983523e-71	158.104827279337	0.9451713660323	0.0175108376482443	-0.927660528384056	20	50809000	R	II	ZFP64	TSS1500	shore	TSS1500-shore	chr20:50807798-50808825	NA	NA
cg21223353	0.940067498288107	0.595025481900739	297.080262289004	2.41704674037685e-73	5.3118055983523e-71	158.104445138177	0.0266125759590927	0.9666800742472	0.940067498288107	1	11249539	F	II	ANGPTL7	1stExon	opensea	1stExon-opensea		NA	NA
cg15540044	-0.921590545503181	0.388276201758057	-297.059216021131	2.42447489066644e-73	5.32233542515649e-71	158.101380903689	0.945516996713468	0.0239264512102876	-0.921590545503181	4	76439595	F	I	RCHY1	5'UTR	island	5'UTR-island	chr4:76439435-76440003	TRUE	NA	high-CpG:76658503-76658671
cg17748287	-0.914839399353578	0.409536504309491	-297.035063974152	2.43302799211817e-73	5.33820886746766e-71	158.09786420278	0.962695210895376	0.0478558115417975	-0.914839399353578	17	36762518	R	I	SRCIN1	TSS1500	island	TSS1500-island	chr17:36762334-36763118	NA	NA
cg16971589	-0.913939612747094	0.390082601069419	-296.978895518511	2.45303882576246e-73	5.37627006097767e-71	158.089684539217	0.942697250637429	0.0287576378903357	-0.913939612747094	10	62761299	F	I	RHOBTB1	TSS200	island	TSS200-island	chr10:62761163-62761595	TRUE	NA
cg16428322	0.939301122752985	0.593832458760643	296.942123269518	2.46623060502737e-73	5.40172697938701e-71	158.084328616705	0.0258829426774431	0.965184065430428	0.939301122752985	1	160389206	R	II	VANGL2	Body	island	Body-island	chr1:160389103-160389386	NA	NA
cg18610889	-0.93484980178101	0.394211839571451	-296.84036669676	2.50311464606471e-73	5.4741327433307e-71	158.069504029303	0.959469859252991	0.0246200574719818	-0.93484980178101	5	110560172	F	I	CAMK4	1stExon	island	1stExon-island	chr5:110559569-110560446	TRUE	NA	high-CpG:110587614-110588151	rs62376844
cg19532958	-0.945731627790757	0.386033937145483	-296.834348920174	2.50531352371713e-73	5.47597513112763e-71	158.068627152222	0.957871665577104	0.0121400377863463	-0.945731627790758	5	150827728	R	II	SLC36A1	5'UTR	shore	5'UTR-shore	chr5:150827102-150827500	NA	NA
cg03935544	-0.904447202688603	0.419860530774269	-296.760698591237	2.53238578704131e-73	5.52020447585899e-71	158.057893726387	0.966735583562727	0.0622883808741235	-0.904447202688603	7	42951740	F	I	C7orf25	TSS200	island	TSS200-island	chr7:42951216-42951905	NA	NA			rs7801729
cg27388618	-0.920643329523723	0.375448266627983	-296.666407305525	2.56748264675507e-73	5.59057038913863e-71	158.04414812143	0.932116326340002	0.0114729968162785	-0.920643329523723	18	60986547	R	II	BCL2	1stExon	shore	1stExon-shore	chr18:60986621-60988286	NA	NA
cg01099045	0.943909346043747	0.610660557592232	296.662839235789	2.56882047421822e-73	5.59057038913863e-71	158.043627885194	0.0399246739378734	0.98383401998162	0.943909346043747	14	104642491	F	I	KIF26A	Body	shore	Body-shore	chr14:104643173-104644203	NA	NA		rs78184481
cg16511948	-0.939344885028429	0.409170748285006	-296.654662383071	2.5718890292216e-73	5.59180144888925e-71	158.042435648626	0.97714672527894	0.0378018402505105	-0.939344885028429	11	74204900	F	II	LIPT2	TSS200	shore	TSS200-shore	chr11:74204135-74204856	NA	NA
cg04371374	-0.921018108965853	0.406509856066358	-296.653950483537	2.57215636354766e-73	5.59180144888925e-71	158.042331847567	0.96340452660385	0.0423864176379972	-0.921018108965853	14	50863674	F	I	CDKL1	TSS1500	shore	TSS1500-shore	chr14:50863088-50863563	TRUE	NA		rs10136595
cg12727462	-0.942127646344117	0.398719220741511	-296.589678898372	2.59640931595645e-73	5.63845409207548e-71	158.032959424666	0.968377797600745	0.0262501512566276	-0.942127646344117	1	108742820	R	I	SLC25A24	1stExon	island	1stExon-island	chr1:108742400-108743201	NA	NA	high-CpG:108544308-108544558
cg07833865	0.937124367373069	0.582734543090821	296.567305906053	2.60490657858013e-73	5.65248695962574e-71	158.029696377646	0.0161012046791977	0.953225572052267	0.937124367373069	1	46657852	F	II	POMGNT1	Body	opensea	Body-opensea		NA	TRUE		rs5773902
cg26585801	-0.932108960719861	0.395816592884216	-296.565295566293	2.60567149736406e-73	5.65248695962574e-71	158.02940316182	0.959417359831109	0.0273083991112474	-0.932108960719861	16	89626715	F	II	RPL13	TSS1500	island	TSS1500-island	chr16:89626644-89627869	NA	NA
cg15460560	-0.93870974160356	0.388933508763503	-296.555595193137	2.60936564544141e-73	5.65544892021577e-71	158.027988295658	0.956525445547051	0.0178157039434909	-0.93870974160356	20	30795585	R	I	POFUT1	TSS200	island	TSS200-island	chr20:30795282-30795841	NA	NA	high-CpG:30259235-30259409
cg15718066	-0.932514889885779	0.399104342092825	-296.554354144048	2.60983865485661e-73	5.65544892021577e-71	158.027807276615	0.962950554581901	0.0304356646961218	-0.932514889885779	4	169552946	F	II	PALLD	1stExon	island	1stExon-island	chr4:169552716-169552947	TRUE	NA
cg19430577	-0.928750748529639	0.396956422625491	-296.540749169402	2.61502976617078e-73	5.66182788361225e-71	158.025822807156	0.958526642666669	0.0297758941370292	-0.928750748529639	7	87936225	R	I	STEAP4	TSS200	opensea	TSS200-opensea		NA	NA
cg24403093	0.885794008986603	0.557024940860053	296.539289628187	2.61558729547341e-73	5.66182788361225e-71	158.02560990768	0.0214285633332702	0.907222572319873	0.885794008986603	7	148922922	F	I	ZNF282	3'UTR	island	3'UTR-island	chr7:148922909-148923195	NA	NA		rs13228115
cg12034167	-0.938813075389713	0.394398383048526	-296.5050740617	2.62869217909875e-73	5.68409980475318e-71	158.02061865787	0.962052800726028	0.023239725336314	-0.938813075389713	7	91875362	R	II	KRIT1	5'UTR	island	5'UTR-island	chr7:91874781-91875851	TRUE	NA	high-CpG:91713176-91713743
cg24067214	-0.909825203118578	0.390907733076886	-296.483833086974	2.63686144849911e-73	5.69871212413934e-71	158.017519793836	0.941034600078816	0.0312093969602386	-0.909825203118578	19	2308355	R	I	LINGO3	TSS200	shore	TSS200-shore	chr19:2307566-2308092	NA	NA		rs4807222
cg07130416	0.927275773586789	0.585572661119379	296.477836528515	2.63917242022689e-73	5.70065479000823e-71	158.016644908717	0.0248942863924829	0.952170059979273	0.92727577358679	16	2052619	R	I	ZNF598	Body	island	Body-island	chr16:2052209-2052718	NA	NA
cg19438565	-0.943750856340469	0.399667187777375	-296.443652509937	2.65238599185313e-73	5.72613257547087e-71	158.011657179398	0.970307240448356	0.0265563841078867	-0.943750856340469	8	143695827	F	I	ARC	5'UTR	island	5'UTR-island	chr8:143694430-143696166	NA	TRUE		rs57542992
cg07477009	-0.950621276324428	0.405424988276297	-296.424215270754	2.65992947282005e-73	5.73934873160751e-71	158.008820857959	0.980219248379439	0.029597972055011	-0.950621276324428	13	96705395	F	II	UGGT2	Body	island	Body-island	chr13:96705229-96705909	NA	NA
cg27578458	-0.940813911207343	0.391165475247819	-296.376851395324	2.67840316374056e-73	5.77612236124044e-71	158.001908609865	0.960029700629003	0.0192157894216601	-0.940813911207343	19	7968585	R	I	MAP2K7	TSS200	island	TSS200-island	chr19:7968325-7969421	NA	NA
cg26709251	-0.923344439523131	0.380015760855344	-296.345550661459	2.69068361454285e-73	5.79950779485451e-71	157.997339969981	0.938317049869331	0.0149726103461993	-0.923344439523131	10	27389621	R	I	ANKRD26	TSS200	island	TSS200-island	chr10:27389075-27389622	NA	NA
cg23733753	-0.90850442507692	0.411826448766964	-296.318387586496	2.70138738742414e-73	5.81947170765656e-71	157.993374851455	0.961154705790218	0.0526502807132982	-0.90850442507692	14	100151063	R	II	CYP46A1	Body	island	Body-island	chr14:100149727-100151073	NA	NA
cg22142012	-0.944601363050134	0.381500242298041	-296.302265387029	2.70776102841573e-73	5.82978035428047e-71	157.991021240218	0.952654554839983	0.00805319178984858	-0.944601363050134	21	30445353	R	II	CCT8	Body	shore	Body-shore	chr21:30445575-30446255	NA	NA
cg25222493	0.939482375832572	0.596689285742754	296.279639383177	2.71673179548431e-73	5.84317337751511e-71	157.987717940234	0.0286301747742227	0.968112550606794	0.939482375832572	1	228509564	R	II	OBSCN	Body	island	Body-island	chr1:228509553-228509763	NA	NA
cg15698995	-0.938148871247191	0.391323348658524	-296.24976524861	2.72862290114217e-73	5.86562388472525e-71	157.983356039663	0.958576154528919	0.0204272832817279	-0.938148871247191	19	55996566	F	I	NAT14	TSS200	island	TSS200-island	chr19:55992577-55996916	NA	NA	high-CpG:60688349-60688420
cg12756303	-0.903251102034966	0.384411801151699	-296.208300750865	2.74521574140753e-73	5.89188097456889e-71	157.977301075692	0.93056363028912	0.0273125282541542	-0.903251102034966	2	74692479	F	I	MOGS	5'UTR	island	5'UTR-island	chr2:74691959-74692657	NA	NA	high-CpG:74545962-74546074	rs2284709
cg23544577	0.933265866001468	0.585935565812419	296.200965420133	2.7481618483697e-73	5.89507000701268e-71	157.976229822098	0.0216352747417641	0.954901140743232	0.933265866001468	19	21541035	R	II	ZNF738	TSS1500	opensea	TSS1500-opensea		NA	NA
cg17276379	-0.915462323268671	0.390277699198502	-296.181562951916	2.75597011276673e-73	5.90571145308034e-71	157.973396146781	0.943813057453978	0.0283507341853065	-0.915462323268671	1	171750566	F	I	METTL13	TSS200	island	TSS200-island	chr1:171750399-171750934	NA	NA		rs2232813
cg01311654	-0.869188342892195	0.369258377193111	-296.181368664769	2.75604841570826e-73	5.90571145308034e-71	157.973367770713	0.894814119406996	0.0256257765148017	-0.869188342892195	14	90864090	R	II	CALM1	Body	island	Body-island	chr14:90863043-90864903	NA	NA
cg26471781	-0.939796781481472	0.39199930369225	-296.155448401974	2.76651541246375e-73	5.92185385800372e-71	157.969581884298	0.960248520401978	0.0204517389205056	-0.939796781481472	16	74330534	R	II	PSMD7	TSS200	island	TSS200-island	chr16:74330533-74331314	NA	NA
cg06869415	-0.94920612591773	0.394181230584052	-296.119621021992	2.78105004942014e-73	5.94981119396533e-71	157.964348403787	0.968119818348261	0.0189136924305311	-0.94920612591773	14	35183946	F	I	CFL2	5'UTR	island	5'UTR-island	chr14:35183385-35184196	NA	NA	high-CpG:34253473-34253767	rs17523485
cg22687346	-0.949864133818539	0.393535921230884	-296.032741101385	2.81662125307447e-73	6.01316613545709e-71	157.951654676874	0.967872374237442	0.0180082404189036	-0.949864133818539	8	94767372	R	II	TMEM67	5'UTR	shore	5'UTR-shore	chr8:94767000-94767214	NA	TRUE
cg05350802	0.918567426988932	0.619068631475159	296.007040465756	2.82723281274701e-73	6.03212538932433e-71	157.94789889802	0.0636557686446419	0.982223195633574	0.918567426988932	8	75227342	R	II	JPH1	Body	island	Body-island	chr8:75227341-75227934	NA	NA
cg11104914	-0.929475726258719	0.402511596180351	-296.004001424631	2.8284903065815e-73	6.03212538932433e-71	157.947454763237	0.964520174848414	0.0350444485896947	-0.929475726258719	4	37828384	R	I	PGM2	1stExon	island	1stExon-island	chr4:37828144-37828945	NA	NA			rs17856324
cg15145357	-0.927950898033121	0.393456844231211	-295.982067828757	2.83758296985376e-73	6.04832158400609e-71	157.944249178812	0.95454343373961	0.0265925357064886	-0.927950898033122	6	170893815	R	I	PDCD2	TSS200	island	TSS200-island	chr6:170893259-170893898	NA	NA
cg20746807	0.929560899201707	0.594329781345444	295.954805227571	2.84892649389442e-73	6.06842507421483e-71	157.940264416302	0.0322697027583652	0.961830601960072	0.929560899201707	20	60747786	F	II	SS18L1	Body	shelf	Body-shelf	chr20:60744926-60745133	NA	NA
cg04451564	0.873344073632549	0.62577548314753	295.952180810077	2.85002091633569e-73	6.06842507421483e-71	157.939880805328	0.0977069735092445	0.971051047141793	0.873344073632549	3	185764341	R	II	ETV5	3'UTR	opensea	3'UTR-opensea		NA	NA
cg21025876	-0.941490235659536	0.401825615989047	-295.928033632911	2.86011086819823e-73	6.08567066546505e-71	157.936351046577	0.971098781736673	0.029608546077137	-0.941490235659536	19	4008166	R	I	PIAS4	Body	island	Body-island	chr19:4007161-4008167	NA	NA
cg03888765	0.929042088663061	0.605045326691976	295.790013031954	2.91848866267264e-73	6.1821285652446e-71	157.916169840758	0.0432989475003576	0.972341036163419	0.929042088663062	1	21031088	R	I	KIF17	Body	island	Body-island	chr1:21031008-21031369	NA	NA
cg05754808	-0.914477747244967	0.388016439005155	-295.789436896084	2.91873488578504e-73	6.1821285652446e-71	157.916085578215	0.940956472223042	0.0264787249780748	-0.914477747244967	9	100881659	F	II	TRIM14	TSS200	island	TSS200-island	chr9:100881098-100881660	NA	TRUE	high-CpG:99921283-99921526
cg22640847	-0.949498674691385	0.387147133528709	-295.780686246332	2.92247726366974e-73	6.18680927469491e-71	157.914805733988	0.961262611249082	0.0117639365576967	-0.949498674691385	7	150945607	R	II	SMARCD3	Body	island	Body-island	chr7:150945352-150946161	NA	NA
cg20831492	-0.898116313506869	0.380221843217101	-295.746474974611	2.93715552575117e-73	6.20811647033733e-71	157.909801713996	0.923268916500324	0.0251526029934551	-0.898116313506869	7	93633593	F	I	BET1	1stExon	island	1stExon-island	chr7:93633439-93633910	NA	NA		rs11551304	rs75561716
cg03620623	0.932546517538604	0.603559385092673	295.700317177186	2.95707902959059e-73	6.24368987342537e-71	157.903049337601	0.0396940489065411	0.972240566445145	0.932546517538604	19	50303257	F	I	AP2A1	Body	island	Body-island	chr19:50303179-50303399	NA	NA
cg23468897	-0.928557518750669	0.394072408406781	-295.685974801239	2.96329787215077e-73	6.25271566833504e-71	157.900950981677	0.955525791837418	0.0269682730867486	-0.928557518750669	2	178937598	F	I	PDE11A	Body	island	Body-island	chr2:178937595-178937907	TRUE	TRUE
cg22332276	0.917808220277249	0.599293415125875	295.67263276802	2.96909497970126e-73	6.25923982752092e-71	157.8989988849	0.0443396075163759	0.962147827793625	0.917808220277249	1	207277018	F	II	C4BPA	TSS1500	opensea	TSS1500-opensea		NA	NA
cg25056994	-0.926372255451895	0.392146728292608	-295.663801391125	2.97293858960677e-73	6.26407160331095e-71	157.897706699631	0.952278789728637	0.0259065342767426	-0.926372255451895	12	96793042	R	I	CDK17	5'UTR	shore	5'UTR-shore	chr12:96793191-96794530	TRUE	NA
cg16143796	0.942818626520826	0.582877902915791	295.613525194266	2.99491708619932e-73	6.29723433394931e-71	157.890349641107	0.0128015240892451	0.955620150610071	0.942818626520826	2	102607750	R	II	IL1R2	TSS1500	opensea	TSS1500-opensea		NA	NA
cg10353108	-0.937195027965765	0.386330240669569	-295.554704101264	3.02084216750733e-73	6.33854017109085e-71	157.88174052158	0.95300630409073	0.0158112761249645	-0.937195027965765	11	119227105	R	II	USP2	3'UTR	island	3'UTR-island	chr11:119227096-119227758	TRUE	TRUE
cg05009684	-0.922416313149793	0.384464059982075	-295.542061267597	3.0264443412525e-73	6.3469961853196e-71	157.879889868535	0.942204156305206	0.0197878431554131	-0.922416313149792	7	116139628	R	I	CAV2	5'UTR	shore	5'UTR-shore	chr7:116139774-116140352	TRUE	NA	high-CpG:115926855-115927042
cg21830711	-0.953698540053905	0.389551826160473	-295.52438278983	3.03429568993787e-73	6.3568573435275e-71	157.877301960975	0.966206757355858	0.0125082173019522	-0.953698540053905	5	92956550	R	II	FAM172A	Body	island	Body-island	chr5:92956320-92957340	NA	NA
cg04528333	0.931356101071271	0.599579007304469	295.517135568413	3.03752033839708e-73	6.36031236127215e-71	157.876241011784	0.0364334578195146	0.967789558890786	0.931356101071271	4	6123295	F	II	JAKMIP1	5'UTR	opensea	5'UTR-opensea		NA	NA
cg04674056	-0.9500346807473	0.397612240982785	-295.468472589837	3.05926391595036e-73	6.39920340785789e-71	157.869116342137	0.97205181538813	0.0220171346408295	-0.9500346807473	9	19408789	R	II	ACER2	TSS200	island	TSS200-island	chr9:19408498-19409285	NA	NA
cg09108797	-0.929988918557131	0.391353000561308	-295.463778508447	3.06136972740969e-73	6.40029201731426e-71	157.868429024186	0.953671881549341	0.0236829629922091	-0.929988918557131	6	24403136	R	I	MRS2	TSS200	island	TSS200-island	chr6:24403089-24403686	TRUE	NA
cg16418630	-0.943613992476666	0.389474592644708	-295.447501376948	3.06868330371053e-73	6.41226154498481e-71	157.866045601496	0.960031890421297	0.0164178979446312	-0.943613992476666	9	131133870	R	II	URM1	Body	island	Body-island	chr9:131133566-131133958	NA	NA
cg11916186	-0.915704036517164	0.385593887577702	-295.43752550271	3.07317445637501e-73	6.41832405721565e-71	157.864584789416	0.93927539802994	0.0235713615127764	-0.915704036517164	1	36689760	R	II	THRAP3	TSS1500	island	TSS1500-island	chr1:36689759-36690087	NA	NA
cg22762615	-0.915012725861298	0.396180994387222	-295.387780825731	3.0956701584179e-73	6.45528777192364e-71	157.857299682491	0.949444503047541	0.0344317771862433	-0.915012725861298	10	123358210	R	I	FGFR2	TSS1500	island	TSS1500-island	chr10:123356616-123358285	NA	NA
cg07967402	-0.920257222640555	0.401085092223803	-295.356823188049	3.10975490053477e-73	6.47462517601955e-71	157.852765289066	0.957519691959953	0.0372624693193976	-0.920257222640555	16	67595843	R	I	CTCF	TSS1500	shore	TSS1500-shore	chr16:67595868-67597554	NA	NA
cg23117699	-0.938593250807473	0.394064406924188	-295.333821497416	3.12026237944117e-73	6.48646634612284e-71	157.849395888458	0.961585907412427	0.0229926566049542	-0.938593250807473	20	50416976	F	II	SALL4	Body	shore	Body-shore	chr20:50417312-50419045	NA	NA		rs16996243
cg09684870	-0.949963443475773	0.405884409501542	-295.298994362543	3.13624105943522e-73	6.50858660352246e-71	157.844293716086	0.980280910207824	0.0303174667320504	-0.949963443475773	1	8938963	R	I	ENO1	TSS200	island	TSS200-island	chr1:8938098-8939409	NA	NA
cg00154189	-0.927658022316642	0.40974350890726	-295.296579767833	3.13735197320203e-73	6.50858660352246e-71	157.843939954824	0.970653010773137	0.0429949884564944	-0.927658022316643	6	30659024	R	I	NRM	TSS1500	shelf	TSS1500-shelf	chr6:30655116-30655401	NA	NA
cg22569836	-0.932274904879813	0.398291155933944	-295.243699370374	3.16178255486734e-73	6.55590010209465e-71	157.836191710882	0.96199226121011	0.0297173563302969	-0.932274904879813	15	43028916	R	I	CDAN1	Body	island	Body-island	chr15:43028413-43029346	NA	NA
cg05765482	-0.913588443951757	0.3962804192091	-295.228366018637	3.16890285264963e-73	6.56729088262128e-71	157.833944736298	0.948682734156674	0.0350942902049176	-0.913588443951756	17	52978194	F	I	TOM1L1	1stExon	island	1stExon-island	chr17:52977866-52978307	NA	NA	high-CpG:50333021-50333289
cg10592494	0.926179648745793	0.582515088232091	295.205859669037	3.17938377510085e-73	6.58563101946966e-71	157.830646397667	0.0224994866648671	0.94867913541066	0.926179648745793	7	97935764	R	I	BAIAP2L1	Body	opensea	Body-opensea		NA	NA
cg12146546	-0.919424697096939	0.404488910692386	-295.147301268508	3.20682018024731e-73	6.63625729784268e-71	157.822063345045	0.960420122890535	0.0409954257935957	-0.919424697096939	17	6616883	F	I	SLC13A5	TSS200	island	TSS200-island	chr17:6616422-6617471	TRUE	TRUE		rs34994937
cg16246410	-0.925488584242052	0.390725666074944	-295.116374860602	3.22140777406028e-73	6.65999371514222e-71	157.817529664403	0.950323414686418	0.0248348304443654	-0.925488584242053	2	157189316	F	I	NR4A2	TSS200	island	TSS200-island	chr2:157189057-157191437	NA	NA
cg10231021	0.92451343537442	0.602628723929482	295.070822953113	3.24301777401802e-73	6.69682340918411e-71	157.810851042059	0.0436206002147162	0.968134035589136	0.92451343537442	19	18275185	R	II	PIK3R2	Body	shelf	Body-shelf	chr19:18277954-18278164	NA	NA
cg08794582	-0.93827749581196	0.390972301832087	-295.030001982759	3.26250939232385e-73	6.73018844786348e-71	157.804865132644	0.958302880695133	0.0200253848831727	-0.93827749581196	5	1524227	R	II	LPCAT1	TSS200	island	TSS200-island	chr5:1523025-1524588	NA	NA	high-CpG:1576908-1577387
cg24525872	-0.946196088214401	0.39401602629118	-295.007293645572	3.27340424414469e-73	6.74576930674284e-71	157.801534850209	0.966134591258026	0.0199385030436258	-0.946196088214401	4	149363678	F	II	NR3C2	TSS200	island	TSS200-island	chr4:149363212-149367056	NA	NA		rs72646916
cg00536289	-0.936252595362842	0.391701362296128	-295.003772587652	3.27509688353911e-73	6.74581396715777e-71	157.801018446802	0.957807582748079	0.0215549873852372	-0.936252595362842	16	28834130	R	I	ATXN2L	TSS1500	island	TSS1500-island	chr16:28833904-28835873	NA	NA	high-CpG:28741522-28742091
cg11953383	-0.938827892503465	0.413116108191528	-294.967780320485	3.29245049397937e-73	6.77464480924021e-71	157.795739399389	0.980779485054088	0.0419515925506237	-0.938827892503464	11	86383255	R	I	ME3	5'UTR	island	5'UTR-island	chr11:86382695-86383586	NA	NA	high-CpG:86060812-86061309
cg23319546	-0.927212601753345	0.390328144799673	-294.963503858547	3.29451862607821e-73	6.77544692296564e-71	157.795112118608	0.950968322604021	0.023755720850676	-0.927212601753345	10	75173760	F	II	ANXA7	5'UTR	island	5'UTR-island	chr10:75173411-75173950	NA	NA	high-CpG:74843730-74843855	rs7921604
cg24872782	-0.937293503435065	0.405192042911553	-294.929503168535	3.31100900160093e-73	6.80589364057691e-71	157.790124484556	0.971927649639731	0.0346341462046665	-0.937293503435065	5	15500249	R	I	FBXL7	TSS200	island	TSS200-island	chr5:15500076-15500923	TRUE	NA	high-CpG:15553208-15553770
cg13133961	-0.944939043312108	0.403479292543534	-294.911672282462	3.31969073342385e-73	6.82026660009334e-71	157.787508593232	0.97483778384853	0.0298987405364218	-0.944939043312108	6	36355488	R	I	ETV7	TSS200	island	TSS200-island	chr6:36355277-36356016	TRUE	NA			rs2234069
cg21129615	-0.92711870073535	0.410674884191085	-294.904347564715	3.32326383173829e-73	6.82413464760717e-71	157.786433967977	0.971258284635715	0.0441395839003646	-0.92711870073535	3	142607799	F	I	PCOLCE2	5'UTR	island	5'UTR-island	chr3:142607195-142608229	TRUE	TRUE	high-CpG:144090429-144090745
cg20923575	-0.847751284078448	0.345689102998333	-294.868030242714	3.3410381270011e-73	6.85714529302102e-71	157.78110536229	0.858282902673674	0.0105316185952254	-0.847751284078448	17	56596273	R	II	MTMR4	TSS1500	shore	TSS1500-shore	chr17:56595080-56595619	NA	NA
cg21606923	-0.944894696120331	0.391762633836352	-294.785189186492	3.38194676405726e-73	6.93053595064602e-71	157.768948060497	0.963094310560273	0.0181996144399422	-0.944894696120331	7	26331446	R	II	SNX10	TSS200	shore	TSS200-shore	chr7:26331463-26331944	TRUE	NA
cg00696540	-0.945439660682634	0.394040845708157	-294.777303563491	3.38586746537314e-73	6.93505021229525e-71	157.767790623165	0.965702035888354	0.0202623752057206	-0.945439660682634	6	112194776	R	I	FYN	TSS200	island	TSS200-island	chr6:112193835-112194854	NA	NA
cg05705812	-0.923022740617182	0.400663940702723	-294.760853422814	3.39406138724058e-73	6.94830801449662e-71	157.76537599732	0.958770714099159	0.0357479734819772	-0.923022740617182	12	117628187	R	II	FBXO21	1stExon	island	1stExon-island	chr12:117627650-117628488	NA	NA
cg05798670	-0.941403009017918	0.407892223918659	-294.751325571539	3.39881654691743e-73	6.95451612623616e-71	157.763977391866	0.977112647976005	0.0357096389580869	-0.941403009017919	4	168156080	R	II	SPOCK3	TSS1500	shore	TSS1500-shore	chr4:168155005-168155765	NA	NA
cg07137043	-0.931237555821928	0.388548372443513	-294.732353791918	3.40830528995265e-73	6.97039870157506e-71	157.761192359268	0.951622243405609	0.0203846875836808	-0.931237555821928	7	73588983	F	I	EIF4H	Body	island	Body-island	chr7:73588252-73589341	NA	NA		rs72401817
cg03986968	-0.905468525465264	0.398488632999624	-294.695480183218	3.42682524252606e-73	7.00118086125742e-71	157.755778824932	0.945981229792575	0.0405127043273105	-0.905468525465265	15	34330894	F	II	AVEN	Body	island	Body-island	chr15:34330569-34331478	TRUE	NA
cg19293748	-0.941184765067621	0.405373847752012	-294.653777066789	3.44789494962628e-73	7.0406642712634e-71	157.749655400957	0.974462310351039	0.0332775452834172	-0.941184765067621	19	53237645	F	I	ZNF611	5'UTR	shore	5'UTR-shore	chr19:53237861-53238499	NA	NA		rs707303
cg05990008	0.954411243941419	0.588356410001775	294.646773257207	3.45144646834127e-73	7.04435338419943e-71	157.748626916588	0.0112705415720798	0.965681785513498	0.954411243941418	16	83999068	F	I	OSGIN1	Body	island	Body-island	chr16:83998884-83999139	NA	NA
cg21258377	0.935559769435119	0.598694041685848	294.499631414648	3.52693125220728e-73	7.16581195286787e-71	157.72701374955	0.0330067392367066	0.968566508671826	0.935559769435119	4	2833418	R	I	SH3BP2	Body	opensea	Body-opensea		NA	NA
cg17569486	-0.951057271322151	0.399619220726452	-294.443466099828	3.55618797747974e-73	7.21798883772958e-71	157.718760837808	0.974677105711939	0.0236198343897875	-0.951057271322151	2	224702267	F	II	AP1S3	1stExon	island	1stExon-island	chr2:224701962-224702790	NA	NA		rs3738961
cg08085165	0.943385180937414	0.593960041872434	294.433144719449	3.56159137148094e-73	7.22532345631384e-71	157.717244038677	0.0235410952591137	0.966926276196528	0.943385180937414	12	102511411	R	II	NUP37	Body	shelf	Body-shelf	chr12:102513668-102514076	NA	NA
cg25023057	-0.91891141647674	0.390212742775285	-294.398029977489	3.58003743426175e-73	7.25545267305979e-71	157.712083264925	0.945833599249593	0.0269221827728526	-0.91891141647674	1	202927475	F	II	ADIPOR1	1stExon	island	1stExon-island	chr1:202926879-202927476	NA	NA	high-CpG:201193732-201194151	rs7529354
cg00954771	0.936875440297807	0.593072534493821	294.390372977773	3.58407268241331e-73	7.25567787696327e-71	157.710957838866	0.0265897101277053	0.963465150425512	0.936875440297807	11	1317114	F	II	TOLLIP	Body	island	Body-island	chr11:1315467-1317115	NA	NA
cg20986421	-0.928345423770544	0.409121971813134	-294.390100799104	3.58421620651517e-73	7.25567787696327e-71	157.710917833473	0.970447111767417	0.0421016879968723	-0.928345423770544	1	201798455	R	I	IPO9	1stExon	island	1stExon-island	chr1:201798213-201798698	NA	NA
cg01971137	-0.925915626106207	0.417763106900269	-294.384184137003	3.58733760931039e-73	7.25567787696327e-71	157.710048180481	0.977619066871464	0.0517034407652569	-0.925915626106207	17	14203189	F	I	HS3ST3B1	TSS1500	island	TSS1500-island	chr17:14202632-14203258	NA	NA
cg19601653	0.912501240391902	0.595706102494968	294.375984149964	3.59166820494924e-73	7.26079917884549e-71	157.708842885673	0.0439611664440506	0.956462406835953	0.912501240391902	19	50789841	R	I	MYH14	Body	island	Body-island	chr19:50789768-50789974	NA	NA
cg06341513	-0.932611081826791	0.384037239488594	-294.365802091792	3.59705302131128e-73	7.2680454658384e-71	157.707346202498	0.947941614546654	0.0153305327198627	-0.932611081826791	11	61277017	F	I	LRRC10B	1stExon	island	1stExon-island	chr11:61275825-61277329	NA	NA		rs1139011
cg19744122	-0.925390548475172	0.382638619563413	-294.329217616861	3.61646909329661e-73	7.3036212518634e-71	157.701968123044	0.942177090734447	0.0167865422592751	-0.925390548475172	7	105752980	R	I	SYPL1	5'UTR	island	5'UTR-island	chr7:105752103-105753148	NA	NA	high-CpG:105539940-105540270
cg08934976	0.902507696601481	0.576469465936012	294.309087203591	3.62719838141806e-73	7.32051616755237e-71	157.699008565133	0.0307671377583727	0.933274834359854	0.902507696601481	5	1264529	F	I	TERT	Body	opensea	Body-opensea		NA	NA
cg18884060	0.928679344529312	0.59167868516865	294.268115456677	3.64913657767493e-73	7.3585513504666e-71	157.692984276274	0.0301516396392985	0.95883098416861	0.928679344529312	10	126370288	R	I	FAM53B	Body	opensea	Body-opensea		NA	NA			rs62642491
cg25900150	0.906155763384506	0.582474312277986	294.192143764252	3.69017530671006e-73	7.4301725812768e-71	157.681811441666	0.0345661762780527	0.940721939662558	0.906155763384506	8	144601851	F	I	ZC3H3	Body	island	Body-island	chr8:144601691-144601895	TRUE	NA		rs11305588
cg15979839	-0.935782813637696	0.398858023857487	-294.168820453224	3.70286869501436e-73	7.45201401923312e-71	157.678380775794	0.964680190243071	0.028897376605375	-0.935782813637696	5	79287127	R	I	MTX3	TSS200	island	TSS200-island	chr5:79286584-79287134	TRUE	NA
cg27572240	-0.938011838861184	0.399175221010656	-294.13842304786	3.71947913770674e-73	7.47137419799371e-71	157.673909142217	0.966345170089512	0.0283333312283277	-0.938011838861184	22	41682267	R	I	RANGAP1	TSS200	island	TSS200-island	chr22:41681616-41682543	NA	NA
cg01529419	-0.898662943400157	0.395061206519249	-294.138320911665	3.71953507760443e-73	7.47137419799371e-71	157.673894116579	0.938438800203065	0.0397758568029078	-0.898662943400157	19	14682919	R	II	NDUFB7	TSS200	island	TSS200-island	chr19:14682657-14682994	NA	NA
cg23094057	-0.92515327392068	0.395762617867055	-294.105605854607	3.73749744983064e-73	7.50300289894967e-71	157.669081001296	0.955157620702815	0.0300043467821348	-0.92515327392068	2	37899357	F	I	CDC42EP3	TSS200	island	TSS200-island	chr2:37898142-37899830	NA	NA	high-CpG:37752179-37753334
cg12738007	-0.946083768770728	0.393113690977625	-294.094608075058	3.74355574895196e-73	7.5114297253586e-71	157.66746285663	0.965164341862251	0.019080573091523	-0.946083768770728	11	59578167	F	II	MRPL16	1stExon	island	1stExon-island	chr11:59578090-59578379	TRUE	NA	high-CpG:59334725-59334908	rs59681171
cg27434954	-0.876166976056723	0.371745778072256	-294.076000760117	3.75382876848317e-73	7.52830079800315e-71	157.664724948279	0.901521158943763	0.0253541828870399	-0.876166976056723	7	151722591	R	II	GALNT11	TSS200	island	TSS200-island	chr7:151722590-151723241	NA	NA
cg21043815	-0.940167956536235	0.392778344202099	-293.980102595876	3.80723294521665e-73	7.62026073681001e-71	157.650611474207	0.961251992340287	0.0210840358040522	-0.940167956536235	5	134241104	F	I	PCBD2	Body	island	Body-island	chr5:134240254-134241314	NA	NA
cg14414534	0.949183557066861	0.593144661979621	293.956719390404	3.82037215352792e-73	7.63898455168051e-71	157.647169403258	0.0192197204973326	0.968403277564194	0.949183557066861	9	100286483	F	II	TMOD1	Body	opensea	Body-opensea		NA	NA		rs11540890
cg11843090	-0.923566882876822	0.390729400073043	-293.934462918718	3.83292133379751e-73	7.65649269125874e-71	157.643892924566	0.949165189719493	0.0255983068426711	-0.923566882876822	12	110433832	F	I	GIT2	Body	island	Body-island	chr12:110433797-110434205	NA	NA
cg00680014	0.942544598720179	0.605579956016109	293.853767542638	3.87877568373262e-73	7.74425764071536e-71	157.632011206893	0.0356692684178614	0.97821386713804	0.942544598720178	2	113243553	F	II	TTL	Body	shelf	Body-shelf	chr2:113239249-113240584	NA	NA
cg16135995	-0.914426685016854	0.384666390093204	-293.78193144173	3.92006793484226e-73	7.81896672811939e-71	157.621431071979	0.937575548475488	0.0231488634586337	-0.914426685016854	7	73668739	F	I	RFC2	TSS200	island	TSS200-island	chr7:73668393-73669142	NA	NA	high-CpG:73306629-73306697	rs55713041
cg13775575	-0.934399717694078	0.39166868771161	-293.77265625968	3.92543210501355e-73	7.82579959910472e-71	157.620064811242	0.956654563526634	0.0222548458325563	-0.934399717694078	19	48018329	F	I	NAPA	5'UTR	island	5'UTR-island	chr19:48017717-48018782	NA	NA	high-CpG:52709975-52710279
cg09970680	0.951331013582786	0.605274867777253	293.62779631361	4.0101911845267e-73	7.97508498784099e-71	157.59872067266	0.0300514642155681	0.981382477798354	0.951331013582786	17	80767424	R	II	TBCD	Body	shore	Body-shore	chr17:80765516-80765776	NA	NA
cg11612291	-0.923568806864701	0.377765016552873	-293.572037391415	4.04331332634554e-73	8.0369960267798e-71	157.590502035413	0.936201969540832	0.0126331626761308	-0.923568806864701	3	44690338	R	II	ZNF35	5'UTR	island	5'UTR-island	chr3:44690126-44690587	NA	NA
cg05613364	0.928541366171385	0.601880000484289	293.568477329618	4.04543757035538e-73	8.03726114771387e-71	157.589977241418	0.040436383729498	0.968977749900883	0.928541366171385	19	17462862	F	I	PLVAP	3'UTR	island	3'UTR-island	chr19:17462721-17463137	NA	NA
cg04453972	0.860348840358365	0.629966981486928	293.548994505407	4.05708296460678e-73	8.04643405932153e-71	157.587105131504	0.109756054758613	0.970104895116979	0.860348840358365	5	68715450	R	II	MARVELD2	Body	shelf	Body-shelf	chr5:68710807-68711520	NA	NA
cg02299950	-0.917230086789566	0.392796383356903	-293.547421783479	4.05802451640867e-73	8.04643405932153e-71	157.58687327602	0.947400621880827	0.0301705350912607	-0.917230086789566	1	3087637	F	II	PRDM16	Body	opensea	Body-opensea		TRUE	TRUE
cg05597850	0.931664473192972	0.606841879803967	293.547417352576	4.05802716940222e-73	8.04643405932153e-71	157.586872622801	0.0435098727570543	0.975174345950026	0.931664473192972	13	113803468	R	I	F10	Body	island	Body-island	chr13:113803217-113803479	NA	NA
cg06719212	0.928347609224392	0.585495808773655	293.538421745925	4.0634169299566e-73	8.05316572676479e-71	157.585546437929	0.0241693473821617	0.952516956606554	0.928347609224392	7	138363727	R	II	SVOPL	1stExon	opensea	1stExon-opensea		NA	NA
cg02910208	-0.94241451107504	0.396635650318491	-293.53303066051	4.066650533637e-73	8.05561966134933e-71	157.584751632263	0.96646768027084	0.0240531691958003	-0.94241451107504	7	54610022	F	I	VSTM2A	5'UTR	island	5'UTR-island	chr7:54609734-54610140	TRUE	NA
cg13472900	0.938513119206313	0.582015812139317	293.498893576758	4.08718735557232e-73	8.09233028816102e-71	157.579718460654	0.0145427633168952	0.953055882523208	0.938513119206313	1	236684197	R	II	LGALS8	5'UTR	shelf	5'UTR-shelf	chr1:236687071-236687608	NA	NA
cg23563507	-0.92622973304496	0.392815422294081	-293.428977741752	4.12958046662135e-73	8.16425338608376e-71	157.569408158948	0.952861307391034	0.0266315743460734	-0.92622973304496	2	44001149	F	I	DYNC2LI1	TSS200	opensea	TSS200-opensea		NA	NA		rs17031490
cg22430734	-0.920903727811832	0.395705537198844	-293.422099587442	4.13377523197388e-73	8.16854624363427e-71	157.568393717093	0.952531047038557	0.0316273192267247	-0.920903727811832	17	35849794	R	II	DUSP14	TSS200	island	TSS200-island	chr17:35849290-35850483	NA	NA
cg15103960	-0.926369415997585	0.405496524848946	-293.395155061651	4.15024986432881e-73	8.19708865938646e-71	157.564419496553	0.965626869405625	0.0392574534080406	-0.926369415997585	1	84764704	F	I	SAMD13	Body	island	Body-island	chr1:84764108-84764906	TRUE	NA
cg04628797	0.930396872941919	0.586951306255196	293.36752778309	4.16721170623991e-73	8.22254416564514e-71	157.56034417615	0.0243857551740356	0.954782628115955	0.930396872941919	4	77629822	F	II	SHROOM3	Body	opensea	Body-opensea		NA	TRUE
cg15063695	0.942944672584565	0.591354472157714	293.338547252906	4.18508061010015e-73	8.253768138064e-71	157.556068805306	0.0212018794321632	0.964146552016728	0.942944672584565	4	80329483	R	I	GK2	TSS200	opensea	TSS200-opensea		NA	NA
cg13212963	0.924229136945738	0.600402899717132	293.287114533664	4.21698640526421e-73	8.30452161321951e-71	157.548480073657	0.0415666773778492	0.965795814323587	0.924229136945738	6	163321435	R	II	PACRG	Body	opensea	Body-opensea		NA	NA
cg08439901	-0.927083594003542	0.399036256838633	-293.27129349005	4.22685080260734e-73	8.31988911247294e-71	157.546145449902	0.959598429957053	0.0325148359535119	-0.927083594003541	7	150929505	R	I	CHPF2	TSS200	island	TSS200-island	chr7:150929388-150930151	NA	NA
cg11251086	-0.93486744382272	0.392278055501581	-293.255781722197	4.23654528721768e-73	8.33490735022801e-71	157.543856336402	0.957546742464156	0.022679298641436	-0.93486744382272	2	74007147	F	II	DUSP11	1stExon	island	1stExon-island	chr2:74006849-74007274	NA	NA
cg19023362	0.917340817362619	0.595511012798009	293.23123964171	4.25192999214694e-73	8.35296302355068e-71	157.540234336637	0.0408398209043321	0.958180638266951	0.917340817362619	10	128972678	R	II	DOCK1	Body	shore	Body-shore	chr10:128973590-128974064	NA	NA
cg20666069	-0.935191349763348	0.396030053127274	-293.221779056337	4.25787580622231e-73	8.36018185578925e-71	157.538838028147	0.961494590193484	0.0263032404301364	-0.935191349763348	17	47653018	R	I	NXPH3	TSS1500	island	TSS1500-island	chr17:47652789-47653078	NA	NA
cg13229494	-0.946869201477976	0.386487770828256	-293.218496366588	4.2599409071703e-73	8.36018185578925e-71	157.538353517778	0.959013334512614	0.0121441330346375	-0.946869201477976	1	100315661	R	I	AGL	TSS1500	island	TSS1500-island	chr1:100315420-100316009	NA	NA	high-CpG:100088186-100088406
cg06782748	-0.948857030514407	0.401257355174942	-293.215515259064	4.26181717414221e-73	8.36018185578925e-71	157.537913514687	0.974984861997607	0.0261278314831992	-0.948857030514407	10	35416372	F	I	CREM	5'UTR	island	5'UTR-island	chr10:35415788-35416685	NA	NA
cg03397716	-0.909657348784662	0.399018607644466	-293.206613191207	4.26742504335588e-73	8.36711686244814e-71	157.536599566655	0.949043981328216	0.0393866325435532	-0.909657348784662	1	6484980	R	I	ESPN	1stExon	island	1stExon-island	chr1:6484503-6485327	NA	NA
cg03675884	-0.927295188566906	0.382866559646649	-293.189456221202	4.27825440429553e-73	8.38020985344462e-71	157.534067074786	0.943556673663847	0.0162614850969419	-0.927295188566906	16	67700743	R	I	C16orf86	1stExon	island	1stExon-island	chr16:67700009-67701354	NA	NA
cg04413397	-0.945029717885935	0.412328990518561	-293.163615852031	4.29461775429025e-73	8.40818258841539e-71	157.530252558452	0.983742308310057	0.0387125904241215	-0.945029717885935	1	10003059	R	II	NMNAT1	TSS1500	shore	TSS1500-shore	chr1:10003165-10003585	NA	NA
cg19216660	0.929912487703368	0.572814245629404	293.14872824488	4.30407435270028e-73	8.4226124319223e-71	157.528054712714	0.0105415786459722	0.94045406634934	0.929912487703368	17	2268602	F	I	SGSM2	Body	shelf	Body-shelf	chr17:2265492-2265876	NA	NA
cg22228373	-0.928937198796581	0.395863292218104	-293.135527183618	4.31247747766631e-73	8.43222332667881e-71	157.526105752796	0.95754624962999	0.0286090508334092	-0.928937198796581	1	153939849	F	I	SLC39A1	5'UTR	island	5'UTR-island	chr1:153939643-153939980	NA	NA
cg05928023	-0.920983080488007	0.383004233356503	-293.133333178664	4.3138756954975e-73	8.43222332667881e-71	157.525781828451	0.939877723884135	0.0188946433961278	-0.920983080488007	20	3451622	F	I	ATRN	TSS200	island	TSS200-island	chr20:3451291-3452231	NA	NA	high-CpG:3399615-3399873	rs6051881
cg22027879	0.929895305317007	0.586717711610825	293.059500413115	4.3612000144119e-73	8.50965188118988e-71	157.514879631796	0.0244554339772863	0.954350739294293	0.929895305317007	19	49469965	F	II	FTL	Body	shore	Body-shore	chr19:49468372-49469376	NA	NA	low-CpG:54161763-54161857	rs1803580	rs11553242
cg12820264	0.915202528876988	0.578658183005404	293.040968024638	4.37316182553797e-73	8.52886976377998e-71	157.512142675758	0.0252799097309462	0.940482438607934	0.915202528876988	4	24587152	F	II	DHX15	TSS1500	shore	TSS1500-shore	chr4:24585435-24586175	NA	NA
cg21351102	-0.932894488483679	0.398215538988749	-293.028069184801	4.381507244765e-73	8.54101953289399e-71	157.510237603609	0.962291276211438	0.0293967877277591	-0.932894488483679	18	3247294	R	II	MYL12A	TSS1500	island	TSS1500-island	chr18:3247293-3248257	NA	NA
cg26316373	-0.903855727906301	0.390902812989538	-292.920102173012	4.4520029356892e-73	8.66588596508331e-71	157.494288160783	0.937420229863115	0.0335645019568141	-0.903855727906301	17	48206749	F	II	SAMD14	5'UTR	island	5'UTR-island	chr17:48206663-48207601	NA	NA
cg18399321	-0.92514422105256	0.388655575732805	-292.890022274634	4.47184914796372e-73	8.69613104035159e-71	157.489843508602	0.94804510474133	0.0229008836887691	-0.92514422105256	22	39853590	R	I	MGAT3	5'UTR	island	5'UTR-island	chr22:39853323-39854065	NA	NA	high-CpG:38183098-38183668
cg10021735	-0.942268964862572	0.394165236079286	-292.884844572904	4.47527442873593e-73	8.69860189601201e-71	157.489078395265	0.963909261345027	0.021640296482455	-0.942268964862572	2	242295487	F	II	FARP2	TSS1500	island	TSS1500-island	chr2:242295397-242296201	NA	NA		rs2286279
cg16954204	-0.940863409161385	0.383114745399297	-292.845886747925	4.50113299742908e-73	8.7446530269158e-71	157.483321111196	0.952008899775948	0.0111454906145634	-0.940863409161384	6	20212978	F	II	MBOAT1	TSS1500	island	TSS1500-island	chr6:20212268-20213133	NA	NA
cg20038169	-0.941887913133576	0.398083738410999	-292.814228802339	4.52225876430724e-73	8.78146954767765e-71	157.478642031666	0.967597360305719	0.0257094471721436	-0.941887913133576	19	19754386	R	I	GMIP	1stExon	island	1stExon-island	chr19:19754284-19754507	NA	NA	high-CpG:19615025-19615494
cg04703241	-0.890637318057808	0.379921903036869	-292.696761379377	4.60153687443074e-73	8.91397623304132e-71	157.461275592871	0.918446793025311	0.0278094749675028	-0.890637318057808	1	99127056	F	I	SNX7	TSS200	island	TSS200-island	chr1:99126872-99127711	TRUE	NA		rs9729127
cg17290868	-0.936678441675535	0.407477320275109	-292.678934783302	4.61369161708265e-73	8.93064477560319e-71	157.458639463797	0.9738410291952	0.0371625875196647	-0.936678441675535	5	1801904	F	II	NDUFS6	Body	island	Body-island	chr5:1799461-1801905	TRUE	NA		rs974722
cg04118311	-0.945913653009453	0.396837303047344	-292.674415942489	4.61677792227627e-73	8.93064477560319e-71	157.457971208176	0.968785093239107	0.0228714402296537	-0.945913653009453	1	156717205	F	II	HDGF	Body	shelf	Body-shelf	chr1:156720747-156722069	NA	TRUE
cg03384938	-0.925694497017422	0.403594272563428	-292.624796155937	4.65080680464667e-73	8.99216121974853e-71	157.450632620884	0.963316526573962	0.0376220295565401	-0.925694497017422	4	105412832	F	II	CXXC4	TSS1500	island	TSS1500-island	chr4:105412655-105412942	TRUE	NA
cg22083815	-0.939198523178858	0.384668393851923	-292.602545028193	4.66614969427264e-73	9.01750739409154e-71	157.447341336933	0.952555872983326	0.0133573498044677	-0.939198523178858	1	32666378	R	I	CCDC28B	5'UTR	island	5'UTR-island	chr1:32666231-32666460	TRUE	NA			rs80284246
cg17051623	-0.92438567229354	0.382153234860982	-292.567658296715	4.69030956850059e-73	9.05552752257612e-71	157.442180526147	0.941084106480332	0.0166984341867921	-0.92438567229354	1	23810250	F	II	ASAP3	Body	island	Body-island	chr1:23809977-23810693	NA	NA
cg11519903	0.937577856657575	0.596622362088103	292.555324353564	4.69888170031567e-73	9.06465282656958e-71	157.440355806141	0.0297148208532908	0.967292677510865	0.937577856657575	4	96300982	F	II	UNC5C	Body	opensea	Body-opensea		NA	NA		rs76859918
cg15729095	-0.938194349085229	0.387302970469779	-292.554397192734	4.69952672755492e-73	9.06465282656958e-71	157.440218635978	0.954583274567824	0.016388925482595	-0.938194349085229	6	35310685	F	II	PPARD	5'UTR	island	5'UTR-island	chr6:35310150-35310686	NA	NA
cg14058359	0.92337203084544	0.595738257575383	292.546944222916	4.70471506225674e-73	9.07032666494023e-71	157.43911597896	0.0374202854362795	0.960792316281719	0.92337203084544	19	16610600	R	II	C19orf44	5'UTR	shelf	5'UTR-shelf	chr19:16606740-16607444	NA	NA
cg11183000	-0.921409470368661	0.379430564124859	-292.525497199588	4.7196779824574e-73	9.09049159954165e-71	157.435942756405	0.93656187178963	0.0151524014209695	-0.92140947036866	6	122720825	R	I	HSF2	5'UTR	island	5'UTR-island	chr6:122720607-122721366	NA	NA	high-CpG:122762384-122762551	rs76647748
cg14014471	-0.931265266879671	0.408583710105549	-292.475222790988	4.75494399488785e-73	9.15404947708244e-71	157.428503386788	0.971674336590932	0.0404090697112609	-0.931265266879671	1	178694459	R	I	RALGPS2	5'UTR	island	5'UTR-island	chr1:178693968-178695075	TRUE	NA	high-CpG:176960763-176961097
cg09156067	-0.930986880681796	0.412788678998356	-292.467778921615	4.7601885161205e-73	9.15977800418235e-71	157.427401764527	0.975710978945489	0.0447240982636923	-0.930986880681796	15	90645907	R	II	IDH2	TSS200	island	TSS200-island	chr15:90644998-90646164	NA	NA
cg00582308	0.905990338368546	0.581776592695899	292.426911509437	4.78908695466803e-73	9.20660917718174e-71	157.421353251842	0.0339684811242204	0.939958819492767	0.905990338368546	16	30999253	F	II	HSD3B7	3'UTR	opensea	3'UTR-opensea		NA	NA
cg04713951	-0.924502891523932	0.389614729019197	-292.421401642061	4.79299683649581e-73	9.20973999938702e-71	157.42053770558	0.948616477382504	0.0241135858585725	-0.924502891523932	22	38966166	R	I	DMC1	1stExon	island	1stExon-island	chr22:38965733-38966196	NA	NA	high-CpG:37296081-37296188
cg21221947	-0.888393612363979	0.366731427869602	-292.411557018103	4.79999085663977e-73	9.21311788362361e-71	157.419080507781	0.90389965860131	0.0155060462373317	-0.888393612363979	8	104426688	R	II	DCAF13	TSS1500	shore	TSS1500-shore	chr8:104426894-104427823	NA	NA
cg07775293	0.928010046998592	0.602553583410596	292.41031555325	4.80087358468789e-73	9.21311788362361e-71	157.418896742946	0.0414312294114471	0.969441276410039	0.928010046998592	18	25572639	R	II	CDH2	Body	opensea	Body-opensea		NA	NA	low-CpG:23826636-23826676
cg08728613	0.927099065402971	0.576846157856394	292.394272636191	4.81229565175897e-73	9.22486913905347e-71	157.416521955544	0.0162746299383189	0.94337369534129	0.927099065402971	15	101927126	R	I	PCSK6	Body	opensea	Body-opensea		NA	NA
cg11504408	-0.923932327332628	0.409105069943774	-292.36539398734	4.83292648433519e-73	9.26002018135503e-71	157.412246787973	0.967761826005364	0.0438294986727351	-0.923932327332629	2	201375037	F	II	KCTD18	TSS1500	shore	TSS1500-shore	chr2:201374435-201374968	NA	NA		rs74396515
cg22908266	-0.918608076054907	0.390700073023711	-292.360293371632	4.83657974284916e-73	9.26262380572299e-71	157.411491651832	0.946137514359236	0.0275294383043289	-0.918608076054907	2	27273008	F	I	AGBL5	TSS1500	island	TSS1500-island	chr2:27272846-27273400	NA	NA
cg18864358	0.953647863116487	0.604467712482086	292.352660345097	4.84205209035803e-73	9.26433569167961e-71	157.410361571515	0.027843423155838	0.981491286272325	0.953647863116487	1	55522543	R	II	PCSK9	Body	opensea	Body-opensea		NA	NA
cg21730019	-0.913157643603988	0.385653301537673	-292.346631246411	4.84637901099053e-73	9.26433569167961e-71	157.40946893317	0.937795132554037	0.0246374889500498	-0.913157643603988	20	62371468	R	II	SLC2A4RG	Body	island	Body-island	chr20:62368955-62371962	NA	NA	high-CpG:61841304-61842208
cg21462732	-0.936368983954893	0.412285628106337	-292.34624981142	4.8466528895529e-73	9.26433569167961e-71	157.409412459156	0.978462223055807	0.042093239100914	-0.936368983954893	6	136871881	R	II	MAP7	TSS200	island	TSS200-island	chr6:136870826-136872145	TRUE	NA
cg09248345	-0.907922213231536	0.380377576415007	-292.339766821638	4.85131023865967e-73	9.26884951499564e-71	157.408452597175	0.929353798368959	0.0214315851374232	-0.907922213231536	1	165325553	F	I	LMX1A	TSS1500	island	TSS1500-island	chr1:165324191-165326328	TRUE	TRUE		rs11802022
cg23769078	-0.940633438575971	0.405276382031868	-292.329432114362	4.85874411267152e-73	9.27866135049328e-71	157.406922409529	0.974031484426641	0.0333980458506699	-0.940633438575971	7	32535009	F	I	LSM5	TSS200	shore	TSS200-shore	chr7:32535086-32535540	NA	NA
cg24728447	-0.946727099799458	0.408447448144999	-292.322203285208	4.86395081863243e-73	9.28421273351131e-71	157.405852053869	0.980887089884206	0.0341599900847476	-0.946727099799458	16	47495541	F	II	PHKB	Body	shore	Body-shore	chr16:47494697-47495207	NA	NA
cg26271895	0.9415558924574	0.591417767974232	292.298850641179	4.88081005818366e-73	9.31199048279373e-71	157.402394093952	0.0221049027674321	0.963660795224832	0.941555892457399	2	36629950	F	II	CRIM1	Body	opensea	Body-opensea		NA	TRUE
cg10186768	0.943790023574507	0.591586512475007	292.243184209462	4.92123948929917e-73	9.3802588786898e-71	157.394150081414	0.020922777290422	0.964712800864929	0.943790023574507	16	3613274	R	I	NLRC3	Body	island	Body-island	chr16:3613100-3613546	NA	NA
cg11654490	-0.94270484133937	0.392433470082045	-292.138010803057	4.99856260906361e-73	9.51136280922084e-71	157.378569770142	0.962441048566315	0.0197362072269448	-0.94270484133937	10	102505349	F	II	PAX2	TSS200	island	TSS200-island	chr10:102503913-102506146	NA	TRUE		rs4523631
cg03607946	-0.935618851043383	0.395036923016183	-292.120983059445	5.0111977618985e-73	9.52474394944801e-71	157.376046741253	0.960759949228461	0.0251410981850785	-0.935618851043383	20	34203965	F	II	SPAG4	1stExon	island	1stExon-island	chr20:34203678-34204301	NA	NA
cg18592294	0.940899804525404	0.601563839916161	292.057866895162	5.05831778243661e-73	9.60526009874946e-71	157.366693373876	0.0326476790403356	0.973547483565739	0.940899804525403	19	2790475	R	I	THOP1	Body	island	Body-island	chr19:2790376-2790717	NA	NA
cg02681858	0.938398699695593	0.600714359625385	292.044161131744	5.06860972386552e-73	9.61786790085734e-71	157.364661997851	0.0333104946931665	0.971709194388759	0.938398699695592	2	39965301	F	II	THUMPD2	Body	opensea	Body-opensea		NA	TRUE
cg04149424	0.944340443910643	0.588483153146021	292.034152327296	5.07613907516531e-73	9.62551844818112e-71	157.363178497253	0.0174866056651674	0.96182704957581	0.944340443910643	15	50559172	R	II	HDC	TSS1500	opensea	TSS1500-opensea		NA	NA
cg02080260	-0.922976000540571	0.393470141552114	-292.020999374651	5.08605108627621e-73	9.63526243964012e-71	157.361228891584	0.951548653506878	0.0285726529663071	-0.922976000540571	17	43238036	F	II	HEXIM2	TSS1500	shore	TSS1500-shore	chr17:43238260-43239233	NA	NA
cg03337784	-0.94676995531693	0.393847003859285	-292.012198414223	5.09269450948033e-73	9.64188253858509e-71	157.359924311772	0.966312558236963	0.0195426029200334	-0.94676995531693	13	41768818	F	II	KBTBD7	TSS200	shore	TSS200-shore	chr13:41767827-41768762	NA	NA		rs78504680
cg10906849	0.926614752412091	0.597175837197607	292.01004385878	5.09432223241162e-73	9.64188253858509e-71	157.359604932464	0.0368971496926222	0.963511902104713	0.926614752412091	5	180325969	R	II	BTNL8	TSS200	opensea	TSS200-opensea		NA	NA
cg03699469	-0.959789867156446	0.404834488650395	-292.005076965347	5.0980766477509e-73	9.6444668661367e-71	157.358868658442	0.98517254786127	0.0253826807048234	-0.959789867156446	8	144242029	R	II	LY6H	5'UTR	island	5'UTR-island	chr8:144240761-144242113	TRUE	NA
cg05304177	-0.914509616580839	0.386700322567627	-291.971850199448	5.12326527886025e-73	9.68304333301889e-71	157.353942908116	0.939659625616506	0.0251500090356675	-0.914509616580839	3	134083080	F	I	AMOTL2	Body	island	Body-island	chr3:134082860-134083201	NA	TRUE
cg17582336	0.917669367770299	0.580684043160291	291.965764621097	5.12789242704573e-73	9.68704042722874e-71	157.353040679206	0.0258141928805753	0.943483560650874	0.917669367770299	17	26695959	F	I	SEBOX	TSS1500	shelf	TSS1500-shelf	chr17:26698359-26699557	NA	NA
cg15110300	-0.956326368869093	0.398029408380053	-291.929131804483	5.15583653630051e-73	9.72638925495454e-71	157.347609196494	0.976273259324156	0.0199468904550631	-0.956326368869093	7	45039670	R	I	CCM2	TSS200	island	TSS200-island	chr7:45039171-45040257	NA	NA
cg07389322	-0.896116232969095	0.380271434761858	-291.897516286383	5.18007859855217e-73	9.76755717321672e-71	157.342921047002	0.922109157022241	0.025992924053146	-0.896116232969095	12	96336246	R	II	AMDHD1	TSS1500	island	TSS1500-island	chr12:96336245-96337411	NA	NA
cg00678709	0.928760154912459	0.585077075651362	291.863849416522	5.20602182529705e-73	9.80273998612498e-71	157.337928126547	0.023501168029875	0.952261322942334	0.928760154912459	3	14584745	F	I	GRIP2	TSS1500	opensea	TSS1500-opensea		NA	NA
cg05307234	0.946595443310128	0.596734563723257	291.840586154219	5.22402580141113e-73	9.83205493804328e-71	157.33447774762	0.0243745282334127	0.97096997154354	0.946595443310128	8	133786975	F	II	PHF20L1	TSS1500	shore	TSS1500-shore	chr8:133787441-133787891	NA	NA
cg11539924	0.930328154444139	0.588476943720085	291.823033061976	5.23765270078044e-73	9.85310838245092e-71	157.331874103926	0.0259529433585123	0.956281097802651	0.930328154444139	4	7438613	R	II	SORCS2	Body	opensea	Body-opensea		NA	NA
cg02652260	-0.923638541786388	0.380912178745742	-291.771966629913	5.27750400018792e-73	9.91883290225263e-71	157.324298508043	0.939391297035186	0.0157527552487981	-0.923638541786388	21	18985383	F	I	BTG3	TSS200	island	TSS200-island	chr21:18984535-18985697	NA	NA
cg11951692	-0.92992127959668	0.398259372197005	-291.697863454114	5.33588518409956e-73	1.00145708973374e-70	157.31330299577	0.960537355208951	0.0306160756122711	-0.92992127959668	20	3761938	F	I	SPEF1	5'UTR	shelf	5'UTR-shelf	chr20:3758206-3759184	NA	NA
cg27260148	-0.917139222601901	0.395170556126454	-291.692158937836	5.34040670924441e-73	1.00160326413129e-70	157.312456432239	0.94971985351365	0.0325806309117487	-0.917139222601901	3	43732993	F	II	ABHD5	Body	island	Body-island	chr3:43731998-43733108	NA	NA
cg17038902	0.931882196445429	0.584060212695824	291.680560308699	5.34961212923008e-73	1.00263503428741e-70	157.310735115245	0.0205965590311464	0.952478755476575	0.931882196445429	20	60926987	F	I	LAMA5	Body	island	Body-island	chr20:60926764-60927157	NA	NA
cg02660480	0.920691739860512	0.588367181672661	291.639681914513	5.38218549079572e-73	1.00748935859646e-70	157.304667907683	0.0316698505942112	0.952361590454724	0.920691739860512	10	24832860	R	II	KIAA1217	Body	opensea	Body-opensea		NA	NA
cg09730017	-0.928863955284256	0.385787284048506	-291.634752528867	5.38612708684608e-73	1.00760760326662e-70	157.30393622384	0.947425954685498	0.0185619994012424	-0.928863955284256	11	118955708	F	II	HMBS	5'UTR	island	5'UTR-island	chr11:118955574-118955832	NA	NA
cg01819306	-0.943023858471369	0.396487046340815	-291.583186752499	5.42753716301636e-73	1.01488408775815e-70	157.296281382483	0.966687518904898	0.0236636604335294	-0.943023858471369	8	79716458	R	II	IL7	Body	shore	Body-shore	chr8:79716681-79717403	NA	NA
cg27479817	-0.922988309103747	0.404744512044988	-291.520378392695	5.47841594792508e-73	1.02203089976386e-70	157.286955689732	0.962830466386789	0.0398421572830418	-0.922988309103747	12	58146348	R	I	CDK4	TSS200	island	TSS200-island	chr12:58145853-58146360	NA	NA
cg26497264	-0.927379647229047	0.394649651170392	-291.388703695024	5.58667066518754e-73	1.04078359678397e-70	157.267398007427	0.955390833215861	0.0280111859868151	-0.927379647229046	19	11849795	R	I	ZNF823	TSS200	island	TSS200-island	chr19:11849359-11849796	NA	NA
cg21524424	0.936442419086736	0.59178193263023	291.365548474874	5.60593253223833e-73	1.04340903863178e-70	157.263957800792	0.025560935042902	0.962003354129637	0.936442419086735	1	17953507	R	I	ARHGEF10L	Body	shelf	Body-shelf	chr1:17949452-17949670	NA	NA		rs79999417
cg19801421	-0.932968724963157	0.395910561683889	-291.334538241429	5.63183513658486e-73	1.04774712787339e-70	157.259350115217	0.960031186080216	0.0270624611170591	-0.932968724963157	21	16436713	R	I	NRIP1	5'UTR	island	5'UTR-island	chr21:16436496-16437864	TRUE	NA
cg27193704	-0.943293572464628	0.391986824871567	-291.317385272536	5.64621544103874e-73	1.04993859836731e-70	157.25680120456	0.962350380315295	0.0190568078506675	-0.943293572464628	6	33589172	F	I	ITPR3	5'UTR	island	5'UTR-island	chr6:33588617-33589909	NA	NA	high-CpG:33696770-33697197
cg07092525	-0.932555170694894	0.417014473268031	-291.280776952614	5.67703204224542e-73	1.0542369790749e-70	157.251360727436	0.980885041595176	0.0483298709002819	-0.932555170694894	8	38008386	R	II	STAR	5'UTR	opensea	5'UTR-opensea		NA	NA
cg03913989	0.94543432174046	0.59238775800812	291.280440479472	5.6773160793877e-73	1.0542369790749e-70	157.251310719794	0.0207297960255159	0.966164117765976	0.94543432174046	3	52436356	R	I	BAP1	Body	opensea	Body-opensea		NA	NA
cg20714128	0.90509113064075	0.579803850293658	291.277526861133	5.67977624734746e-73	1.0542369790749e-70	157.250877686625	0.032539445720181	0.937630576360931	0.90509113064075	3	123987727	R	II	KALRN	Body	island	Body-island	chr3:123987726-123987946	NA	NA
cg12517318	0.924323150131251	0.611843541876957	291.264902155685	5.69044876064846e-73	1.05573253576062e-70	157.249001302021	0.052950474355736	0.977273624486987	0.924323150131251	4	529948	R	I	PIGG	Body	island	Body-island	chr4:529848-530049	NA	NA
cg03984537	0.940830688187764	0.602547310050746	291.256568230335	5.69750522875207e-73	1.05607104838559e-70	157.247762600872	0.0336729404488423	0.974503628636606	0.940830688187764	1	111063237	R	II	KCNA10	TSS1500	opensea	TSS1500-opensea		NA	NA
cg13229026	-0.935511154058917	0.389707853066541	-291.171318528688	5.77020374562561e-73	1.06732043748958e-70	157.235089505041	0.955365760171933	0.0198546061130154	-0.935511154058917	12	104681073	R	II	TXNRD1	1stExon	island	1stExon-island	chr12:104680737-104681096	TRUE	NA
cg18906324	0.934857832766114	0.599854627592658	291.099706405932	5.83200564762916e-73	1.07589974006825e-70	157.224440754904	0.0345917519666354	0.969449584732749	0.934857832766114	12	118199026	R	I	KSR2	Body	island	Body-island	chr12:118198767-118199287	NA	NA
cg24856234	-0.922096238290772	0.405809996349858	-291.09764273693	5.833796617372e-73	1.07589974006825e-70	157.224133845955	0.963356559037302	0.0412603207465295	-0.922096238290772	11	64948848	R	I	CAPN1	TSS1500	island	TSS1500-island	chr11:64948715-64949060	NA	NA	high-CpG:64705380-64706040
cg26381718	0.924574929454361	0.5886639924679	291.091715355907	5.83894386666722e-73	1.07635731122403e-70	157.223252312933	0.0296186862861933	0.954193615740554	0.924574929454361	12	19383506	R	I	PLEKHA5	5'UTR	opensea	5'UTR-opensea		NA	NA
[truncated: 12,999 more rows]
