# Supplementary material for: Identification and validation of immune-related and inflammation-related genes in endometriosis
Source: Front Endocrinol (Lausanne). 2025 May 8;16:1545670. doi: 10.3389/fendo.2025.1545670 (PMC12095003; doi:10.3389/fendo.2025.1545670)
Supplement: Supplementary file 4 [file DataSheet1.zip › Raw data/03Venn/table01_DEGs_venn.csv]

x
EPHA4
FOXP1
THBS2
SLC16A9
OPTN
BCL6
TNFAIP3
C14orf28
THBD
ANKDD1A
CTNNAL1
HOXC4
HEG1
DENND5B
PLTP
TNXB
RASGRF2
FLRT3
LIFR
BMP6
NTN4
MKX
IGSF11
PITPNM3
FBXO32
INHA
HSPA1B
ALDH1A3
MEIS2
PDZRN4
STEAP4
CAV2
NR4A2
NR3C2
PCOLCE2
CDC42EP3
STAR
KCTD12
ADM
CLU
EFEMP1
FKBP5
CEBPD
PHACTR3
SEMA6D
DPYSL2
SOCS3
NR3C1
RSAD2
WWTR1
PLXDC2
SLC4A3
IGDCC4
BNC2
WASF3
CTHRC1
ADAMTS1
MYO1D
NFKBIZ
ANO6
ING2
PTGER2
IGFBP5
SEMA3C
MATN2
TBC1D4
TPK1
S100A10
THBS1
TRIL
DKK3
SUSD5
GNG4
GHR
PDGFRA
PTGIS
FST
TMEM150C
LMCD1
ADAMTS3
ENOX1
NEGR1
CLDN5
RBMS3
MN1
GATA6
ENO2
ROBO3
CYS1
PDGFRL
COMP
MX1
CCDC69
IGFBP3
RASSF3
NBL1
AOX1
PLOD2
PODN
CDKN1A
TLR5
VGLL3
MYLK
MAN1C1
JAM2
FHOD3
PDLIM5
CLDN1
CBX7
HSPA1A
FOXC1
IGFBP1
ANGPT1
NRP2
CITED2
KPNA5
LXN
CDON
FZD7
CDKN1C
AEBP1
AQP11
HSPA1L
AMIGO2
ITGA11
CLEC2B
SERPINE1
GPM6A
VLDLR
GPX3
DNAJB4
KAT2B
EPS8
KIT
ENPP6
FCHSD2
SLC12A8
SGCE
KLF4
CACNA2D1
NCAM1
HOXD8
ZNF521
UBXN8
SLC48A1
RYR3
CAV1
NDRG1
EDIL3
FAM102B
MAMDC2
PGM1
MYL9
MYOCD
FIGN
MXI1
JUNB
CPVL
RNASE4
APOA1
NR4A3
ADAMTS5
CCDC3
LHX9
STEAP2
LBH
SYNC
FRZB
KLHDC1
SLC46A3
ECEL1
TIMP2
PTPRZ1
ANTXR2
RPP25
SNX18
JAM3
GAS1
CCL2
ZEB2
PLCL1
CCDC68
EPAS1
CD55
WNT2B
PDE2A
MAP2
NEXN
PPP1R12B
FOSB
COL8A1
TFPI
RAPGEF4
CFD
AHR
SHISA2
CPE
COL14A1
PDK4
SCG2
COLEC12
PROS1
LTC4S
NFIX
RERG
TACC1
TSHZ1
DSE
LY75
RGS2
NID2
PAPSS2
CXCL12
GLT8D2
TRPC1
IFIT1
TSPAN2
MEOX2
RHOBTB3
NEK7
LRRK2
STOM
KLF2
CXCL2
NFIB
CLSTN2
LEPR
GEM
ANK2
PLSCR4
NRN1
CLIP4
DPP4
UCHL1
RARRES1
ACSS3
G0S2
COL16A1
FNDC1
KLHDC8A
PLSCR1
IFI16
HOPX
ZSWIM5
FMO1
AQP1
CYBRD1
HLA-DRA
CPNE8
CTSF
KCNT2
PLCXD3
CD14
TPM2
FIBIN
NNMT
HSD17B6
PEAR1
CYP39A1
CREG1
APOC1
OSMR
FMOD
FXYD1
NEFH
LVRN
HSD17B11
C1S
TCF21
LAMB2
HERC5
IFI44L
SRGN
MGP
RASSF9
GATM
STEAP1
COL11A1
CRYAB
CARD16
SERPINA3
SERPINF1
MMP23B
PGM5
ANGPTL1
HLA-DRB1
NXN
SDK1
PBK
CELSR1
MCM2
SLC24A3
PROM1
ARHGAP8
DACH1
MARVELD2
SHROOM3
TMEM132C
COBL
S1PR3
DEGS2
NPAS3
ISOC1
PRR5-ARHGAP8
SLC7A1
LPAR3
ST14
MPPED2
POLE2
CPM
EHF
ANO4
GJB6
RFC3
FGFR3
TACC3
SLC34A2
PGBD5
PTGR1
CREB5
FOXM1
DPP6
NRTN
SEMA5A
ANO1
MMP16
TMEM139
KCTD14
GPR160
STXBP6
CDCA8
CDCA7
PEMT
CMTM6
ELP3
PANK1
SH3YL1
PPM1H
C2orf88
MED24
FLRT1
PODXL
TMEM101
MEST
DLGAP5
MUC16
CACNA1D
DYNLRB2
RAMP1
C4orf19
ARSJ
STRA6
ECT2
RNASEH2A
SLC44A4
PRDM1
RSPH1
HSD17B2
OLFM1
TLE1
TMEM119
QPCT
PAEP
TSPAN1
P4HA2
PAMR1
ADCYAP1R1
LAMC2
MMP26
TPD52L1
C11orf52
ASRGL1
CCDC146
PKD1L2
RRM2
CDCA5
PLA2G4A
TMEM120B
FBLN7
BCAS1
ELF3
HOXB3
PRSS8
ASL
SIAH3
CLDN10
GPR137C
SCGB2A1
SLITRK6
IL20RA
KMO
OLFM4
RNF183
CRISP3
PTPN3
TNNC1
TYMS
DTL
RXFP1
FREM1
DIO2
BIRC5
GABRP
MGST1
VTCN1
C20orf85
PRR15L
PRAME
TCN1
CAPS
HGD
SFN
KLRC1
GZMA
DEFB1
PDZK1
KRT23
C9orf152
ST6GALNAC1
GNLY
CNTN3
NPR2
TXK
AGR3
ENPP3
