# Supplementary material for: Identification and validation of immune-related and inflammation-related genes in endometriosis
Source: Front Endocrinol (Lausanne). 2025 May 8;16:1545670. doi: 10.3389/fendo.2025.1545670 (PMC12095003; doi:10.3389/fendo.2025.1545670)
Supplement: Supplementary file 4 [file DataSheet1.zip › Raw data/03Venn/table02_DEGs_IMM_venn.csv]

x
HLA-DRA
HLA-DRB1
HSPA1L
KLRC1
CXCL12
DEFB1
S100A10
COLEC12
MX1
NFKBIZ
NDRG1
RSAD2
TXK
SEMA3C
SEMA5A
SEMA6D
CMTM6
INHA
NRTN
SCG2
FGFR3
IL20RA
LEPR
LIFR
NR4A2
NRP2
OSMR
RXFP1
PLSCR1
SOCS3
BMP6
PLTP
ADCYAP1R1
NR3C1
CXCL2
HSPA1A
HSPA1B
NR3C2
PTGER2
CCL2
TNFAIP3
CD14
THBS1
ADM
GHR
NR4A3
BIRC5
SERPINA3
ANGPTL1
ANGPT1
ROBO3
PDGFRA
TPM2
PAEP
PDGFRL
GNLY
