# Supplementary material for: Identification and validation of immune-related and inflammation-related genes in endometriosis
Source: Front Endocrinol (Lausanne). 2025 May 8;16:1545670. doi: 10.3389/fendo.2025.1545670 (PMC12095003; doi:10.3389/fendo.2025.1545670)
Supplement: Supplementary file 4 [file DataSheet1.zip › Raw data/04GO&KEGG/table01_intergene_ENTREZID.csv]

SYMBOL	ENTREZID
HLA-DRA	3122
HLA-DRB1	3123
HSPA1L	3305
KLRC1	3821
CXCL12	6387
DEFB1	1672
S100A10	6281
COLEC12	81035
MX1	4599
NFKBIZ	64332
NDRG1	10397
RSAD2	91543
TXK	7294
SEMA3C	10512
SEMA5A	9037
SEMA6D	80031
CMTM6	54918
INHA	3623
NRTN	4902
SCG2	7857
FGFR3	2261
IL20RA	53832
LEPR	3953
LIFR	3977
NR4A2	4929
NRP2	8828
OSMR	9180
RXFP1	59350
PLSCR1	5359
SOCS3	9021
BMP6	654
PLTP	5360
ADCYAP1R1	117
NR3C1	2908
CXCL2	2920
HSPA1A	3303
HSPA1B	3304
NR3C2	4306
PTGER2	5732
CCL2	6347
TNFAIP3	7128
CD14	929
THBS1	7057
ADM	133
GHR	2690
NR4A3	8013
BIRC5	332
SERPINA3	12
ANGPTL1	9068
ANGPT1	284
ROBO3	64221
PDGFRA	5156
TPM2	7169
PAEP	5047
PDGFRL	5157
GNLY	10578
