# Supplementary material for: Identification and validation of immune-related and inflammation-related genes in endometriosis
Source: Front Endocrinol (Lausanne). 2025 May 8;16:1545670. doi: 10.3389/fendo.2025.1545670 (PMC12095003; doi:10.3389/fendo.2025.1545670)
Supplement: Supplementary file 4 [file DataSheet1.zip › Raw data/05PPI/table02_EPC_top10.csv]

TNFAIP3
THBS1
SOCS3
PDGFRA
NFKBIZ
LEPR
CXCL2
CXCL12
CCL2
ANGPT1
