# Supplementary material for: Identification and validation of immune-related and inflammation-related genes in endometriosis
Source: Front Endocrinol (Lausanne). 2025 May 8;16:1545670. doi: 10.3389/fendo.2025.1545670 (PMC12095003; doi:10.3389/fendo.2025.1545670)
Supplement: Supplementary file 4 [file DataSheet1.zip › Raw data/09GSEA/table01.ANGPT1_KEGG.res.csv]

	ID	Description	setSize	enrichmentScore	NES	pvalue	p.adjust	qvalue	rank	leading_edge	core_enrichment
KEGG_SYSTEMIC_LUPUS_ERYTHEMATOSUS	KEGG_SYSTEMIC_LUPUS_ERYTHEMATOSUS	KEGG_SYSTEMIC_LUPUS_ERYTHEMATOSUS	57	0.656800347535575	3.16151335289058	1.54863869916167e-14	1.47946749972742e-12	9.22551244109204e-13	3133	tags=65%	list=18%	signal=53%	2213/718/958/715/3126/3127/3123/2209/716/3119/3125/2212/720/721/717/730/6737/9103/3586/3115/3111/3118/3117/3113/712/729/942/713/3122/714/81/940/2214/1511/88/3108/87
KEGG_CYTOKINE_CYTOKINE_RECEPTOR_INTERACTION	KEGG_CYTOKINE_CYTOKINE_RECEPTOR_INTERACTION	KEGG_CYTOKINE_CYTOKINE_RECEPTOR_INTERACTION	262	0.385192096873526	2.45213922327861	1.60811684752981e-14	1.47946749972742e-12	9.22551244109204e-13	4483	tags=40%	list=26%	signal=30%	958/7048/6356/10344/6355/6347/8740/2323/10673/1436/3566/5154/10663/6358/3953/80301/3597/5156/6366/355/3455/58191/6387/2690/3556/3587/2920/3586/6362/3454/8742/729230/7046/3977/3569/4254/1234/3554/1230/3952/269/9180/92/1441/7423/7424/3575/50615/7132/7292/3576/659/3624/7042/8793/3791/3572/608/8809/2321/8764/3563/3815/1524/8807/6374/4352/6357/943/6372/3459/3625/5159/85480/1236/944/2324/3590/6348/6349…
KEGG_CELL_CYCLE	KEGG_CELL_CYCLE	KEGG_CELL_CYCLE	123	-0.512503500054597	-2.6420252497714	2.32674290182058e-13	1.07030173483747e-11	6.67407832364325e-12	4454	tags=62%	list=26%	signal=46%	2932/85417/4999/1871/4193/51343/595/1874/8881/5925/25/7529/902/7532/1019/7534/1029/51529/894/9978/4174/8379/545/23594/2810/4172/9088/898/5001/10926/8900/4176/29945/7465/1111/5347/6502/4175/7272/9232/3065/995/4998/51434/699/991/1869/51433/7157/8243/1017/7531/4171/1022/1870/4085/9134/8318/1875/701/993/983/7027/9700/4173/891/9184/9133/10459/5591/5111/8697/64682/890/10971/990
KEGG_SPLICEOSOME	KEGG_SPLICEOSOME	KEGG_SPLICEOSOME	126	-0.503232658755524	-2.60824325184843	1.78308248795146e-13	1.07030173483747e-11	6.67407832364325e-12	4123	tags=54%	list=24%	signal=41%	22938/6633/55660/83443/7307/9416/57461/6629/10285/7919/27258/1655/6429/3312/5093/10992/4809/51691/10465/10915/1659/10523/51639/6637/57819/10262/10907/51690/6631/23658/3192/84844/10713/9343/84321/22916/6626/25804/51729/8683/1665/9939/4670/11338/6428/3190/4686/6634/6627/9128/6628/6632/26121/9879/55110/3183/10189/6636/4116/22827/9410/6427/6635/27339/6426/10772/220988/6434
KEGG_ASTHMA	KEGG_ASTHMA	KEGG_ASTHMA	30	0.749308320771562	3.1263411128842	1.6119567676654e-11	5.93200090500868e-10	3.69901658264271e-10	2176	tags=57%	list=13%	signal=50%	958/3126/3127/3123/6356/3119/3125/3586/3115/3111/2206/3118/2207/3117/3113/2205/3122
KEGG_PROTEASOME	KEGG_PROTEASOME	KEGG_PROTEASOME	42	-0.672970880773946	-2.83915945281498	2.3359453206207e-11	7.16356564990348e-10	4.46698315697643e-10	4536	tags=83%	list=26%	signal=62%	5688/5707/5706/5701/5696/5705/5702/5720/5718/5682/9491/51371/5694/5686/5684/5691/5714/5713/10213/5689/5683/5692/5693/5695/10197/5690/5687/9861/5721/5708/5685/5709/5719/5704/23198
KEGG_HEMATOPOIETIC_CELL_LINEAGE	KEGG_HEMATOPOIETIC_CELL_LINEAGE	KEGG_HEMATOPOIETIC_CELL_LINEAGE	87	0.509015031769558	2.67348363672369	6.87753859717927e-11	1.80781014554426e-09	1.12729580013916e-09	4002	tags=47%	list=23%	signal=36%	3126/3127/3123/2209/2323/3125/1436/3566/929/3672/3684/945/966/1378/933/3569/4254/3554/3675/951/1441/1604/3575/948/3122/2814/3563/3815/947/925/3590/930/2322/917/914/915/3678/3559/3690/920/1438
KEGG_DNA_REPLICATION	KEGG_DNA_REPLICATION	KEGG_DNA_REPLICATION	36	-0.685481271403486	-2.79019264991082	1.73965267221869e-10	3.7569427098747e-09	2.34271599185551e-09	3012	tags=75%	list=17%	signal=62%	6742/5557/23649/4174/3978/4172/10714/5424/246243/54107/4176/1763/6119/5985/4175/5984/5425/5426/10535/5427/2237/4171/5982/5558/4173/5111/5983
KEGG_COMPLEMENT_AND_COAGULATION_CASCADES	KEGG_COMPLEMENT_AND_COAGULATION_CASCADES	KEGG_COMPLEMENT_AND_COAGULATION_CASCADES	69	0.542721586296759	2.74366053536438	1.83763502113437e-10	3.7569427098747e-09	2.34271599185551e-09	2253	tags=43%	list=13%	signal=38%	718/715/719/710/716/629/720/721/717/5627/3075/730/728/2157/7035/966/7450/2/1378/5345/2266/1675/712/725/1604/729/7056/2155/713/714
KEGG_CHEMOKINE_SIGNALING_PATHWAY	KEGG_CHEMOKINE_SIGNALING_PATHWAY	KEGG_CHEMOKINE_SIGNALING_PATHWAY	187	0.37431773663143	2.28259287100552	2.7905175527992e-10	5.13455229715053e-09	3.20175171847487e-09	4650	tags=48%	list=27%	signal=35%	9844/6356/5293/10344/6355/6347/3055/3718/10663/6358/2791/5290/10235/6366/2788/58191/56288/6387/2786/6093/2920/10000/6362/6777/729230/2309/408/8976/5906/54331/5291/2869/1234/1230/2885/653361/115/5330/196883/2770/1794/3576/5567/59345/5566/55970/6773/23533/6654/6774/5829/7409/399694/9475/1524/409/6374/111/2771/6357/6372/5294/7454/1236/6348/6349/414062/9547/2185/109/6376/5880/6352/2784/5747/6361/5579…
KEGG_HUNTINGTONS_DISEASE	KEGG_HUNTINGTONS_DISEASE	KEGG_HUNTINGTONS_DISEASE	159	-0.422905056146611	-2.25642165031459	2.64416921394197e-09	4.42297395786658e-08	2.75803295999689e-08	5033	tags=55%	list=29%	signal=39%	161/5441/160/7385/1175/90993/4696/4719/581/54205/4715/4709/4695/7386/6390/10975/7019/7802/25942/4716/29796/1327/1329/4729/293/9519/4710/1537/6389/7052/64446/5440/374291/4708/27089/4706/4723/836/55567/841/5435/4714/9377/4701/292/1340/1337/148327/6391/7416/27019/1213/1351/10126/4712/4722/5432/1347/4726/1349/5433/4702/25981/7384/4707/4700/1173/5430/5434/4728/9586/5431/7388/440567/5437/3065/4704/4718…
KEGG_PARKINSONS_DISEASE	KEGG_PARKINSONS_DISEASE	KEGG_PARKINSONS_DISEASE	99	-0.475271013606582	-2.35772957534417	4.94096788673055e-09	7.57615075965352e-08	4.7242587688915e-08	4681	tags=61%	list=27%	signal=44%	4696/4719/2861/54205/7327/4715/4709/4695/6570/7386/6390/10975/4716/29796/1327/1329/4729/293/4710/1537/6389/374291/4708/27089/4706/4723/11315/836/51465/7332/4714/9377/4701/292/1340/1337/6391/7416/1351/4712/4722/1347/4726/1349/7314/4702/7384/4707/4700/4728/7388/440567/4704/7326/4718/7419/5481/7317/4705/1345
KEGG_ALLOGRAFT_REJECTION	KEGG_ALLOGRAFT_REJECTION	KEGG_ALLOGRAFT_REJECTION	37	0.628588834534079	2.74060686574713	9.05423012404529e-09	1.18998453058881e-07	7.42038408662358e-08	3109	tags=49%	list=18%	signal=40%	958/3126/3127/3123/3133/3119/3125/355/3586/3115/3111/3118/3117/3113/942/3122/940/3108
KEGG_LEISHMANIA_INFECTION	KEGG_LEISHMANIA_INFECTION	KEGG_LEISHMANIA_INFECTION	72	0.50650349849319	2.55598518752893	8.79714001952e-09	1.18998453058881e-07	7.42038408662358e-08	3951	tags=53%	list=23%	signal=41%	718/3126/3127/3123/2209/3119/3125/2212/3716/4689/9103/3684/7099/3586/3115/1378/4688/3111/3118/3117/3113/653361/3689/23118/7042/3122/2214/7097/3459/3108/5600/4843/5743/3460/5579/2353/2215/2002
KEGG_OXIDATIVE_PHOSPHORYLATION	KEGG_OXIDATIVE_PHOSPHORYLATION	KEGG_OXIDATIVE_PHOSPHORYLATION	101	-0.472538563238758	-2.35739227184366	1.27122973296691e-08	1.55937513910607e-07	9.72379234339598e-08	4681	tags=56%	list=27%	signal=41%	4696/4719/4715/4709/4695/7386/6390/10975/533/1352/4716/29796/23545/1327/523/1329/4729/4710/1537/9550/6389/374291/4708/27089/4706/4723/50617/155066/4714/9377/4701/1340/1337/6391/1351/4712/4722/1347/64077/4726/1349/4702/7384/4707/4700/245973/9114/5464/126328/4728/7388/440567/4704/27068/4718/4705/1345
KEGG_CELL_ADHESION_MOLECULES_CAMS	KEGG_CELL_ADHESION_MOLECULES_CAMS	KEGG_CELL_ADHESION_MOLECULES_CAMS	133	0.395416938301257	2.25025522796074	1.53112161443263e-08	1.76078985659752e-07	1.09797536824445e-07	3548	tags=42%	list=21%	signal=34%	958/3126/3127/257194/3123/6403/23114/3384/7122/3133/5175/3119/3383/3125/25945/83700/1001/53842/4684/3684/4099/9076/5797/3115/57502/5010/3111/933/6614/6401/7412/3118/2734/1003/3117/26047/3113/4267/58494/8516/3689/942/1272/3122/29851/6404/5788/940/6402/3108/947/925/3683/9379/914/90952
KEGG_LEUKOCYTE_TRANSENDOTHELIAL_MIGRATION	KEGG_LEUKOCYTE_TRANSENDOTHELIAL_MIGRATION	KEGG_LEUKOCYTE_TRANSENDOTHELIAL_MIGRATION	115	0.377590460516237	2.09989278280764	1.64096390025062e-06	1.77610210380067e-05	1.10752362307936e-05	3829	tags=45%	list=22%	signal=35%	5293/7122/5175/3383/10411/83700/5290/1536/4689/10398/53842/6387/3684/83593/6093/9076/5010/4688/5906/5291/7412/5578/1003/653361/4267/4478/2770/58494/3689/29119/23533/4313/5829/7409/9475/1499/4318/394/81/2771/5294/88/87/3683/2185/5600/399/90952/11069/5880/5747/5579
KEGG_INTESTINAL_IMMUNE_NETWORK_FOR_IGA_PRODUCTION	KEGG_INTESTINAL_IMMUNE_NETWORK_FOR_IGA_PRODUCTION	KEGG_INTESTINAL_IMMUNE_NETWORK_FOR_IGA_PRODUCTION	48	0.515703255162951	2.41658333607333	1.97614023043966e-06	2.02005445778277e-05	1.25964494221008e-05	3109	tags=44%	list=18%	signal=36%	958/3126/3127/3123/3119/10673/3125/6387/3586/3115/3111/3569/3118/3117/3113/942/608/3122/29851/940/3108
KEGG_RNA_DEGRADATION	KEGG_RNA_DEGRADATION	KEGG_RNA_DEGRADATION	52	-0.511183754672571	-2.24297356174315	3.12223692975146e-06	3.0236399740751e-05	1.88545055591639e-05	4159	tags=58%	list=24%	signal=44%	29883/51013/5393/3329/3313/2023/22803/27258/51691/10200/219988/2027/27257/57819/25904/51690/23404/23658/87178/56915/80153/54512/25804/9125/4849/9337/23019/51010/57472/10914
KEGG_VIRAL_MYOCARDITIS	KEGG_VIRAL_MYOCARDITIS	KEGG_VIRAL_MYOCARDITIS	70	0.42102941961919	2.12345833333171	3.73282668597321e-06	3.43420055109535e-05	2.1414637303741e-05	4076	tags=47%	list=24%	signal=36%	958/3126/3127/3123/3133/3119/857/3383/3125/4629/1756/4628/3115/3111/3118/3117/3113/6444/1604/2534/3689/942/3122/940/3108/4621/3683/5880/3134/57644/27/3908/6442
KEGG_BASE_EXCISION_REPAIR	KEGG_BASE_EXCISION_REPAIR	KEGG_BASE_EXCISION_REPAIR	33	-0.585346872719222	-2.33756803777876	5.84067754180298e-06	5.11754603662738e-05	3.19114712810288e-05	4299	tags=67%	list=25%	signal=50%	4595/4913/23583/8930/143/6996/3978/7374/10714/5424/54107/5425/55247/5426/3146/5427/2237/10038/328/5111/142/3980
KEGG_TYPE_I_DIABETES_MELLITUS	KEGG_TYPE_I_DIABETES_MELLITUS	KEGG_TYPE_I_DIABETES_MELLITUS	43	0.525764458864928	2.36998923834871	8.37328544480077e-06	7.00311146292428e-05	4.36692877264729e-05	3173	tags=42%	list=18%	signal=34%	3126/3127/3123/3133/3119/3125/355/1363/3115/3111/3118/3117/3113/942/3122/940/3108/5799
KEGG_AUTOIMMUNE_THYROID_DISEASE	KEGG_AUTOIMMUNE_THYROID_DISEASE	KEGG_AUTOIMMUNE_THYROID_DISEASE	52	0.481039257451945	2.28876309786088	9.31513187436271e-06	7.45210549949016e-05	4.64690789155851e-05	2176	tags=31%	list=13%	signal=27%	958/3126/3127/3123/3133/3119/3125/355/3586/3115/3111/3118/3117/3113/942/3122
KEGG_PURINE_METABOLISM	KEGG_PURINE_METABOLISM	KEGG_PURINE_METABOLISM	152	-0.341946539486404	-1.82868813544218	2.48516782239399e-05	0.000190529533050206	0.000118808461684625	3533	tags=38%	list=20%	signal=31%	8382/5141/9583/5151/11164/5147/9615/58497/353/5315/5440/5631/5557/2977/5169/5158/204/5152/124583/23649/5435/158/654364/4831/9061/132/471/5432/10714/1716/5424/5433/25885/54107/87178/5634/4830/122481/3251/5430/4833/4882/5434/5431/5150/5437/6241/5425/5198/5426/5436/5427/6240/2618/9533/8833/5558/10606
KEGG_RIBOSOME	KEGG_RIBOSOME	KEGG_RIBOSOME	86	0.376299477375598	1.98478784095823	2.79313109050032e-05	0.000205574448260824	0.000128190016364015	4821	tags=51%	list=28%	signal=37%	6144/6176/6166/6203/6164/6228/6125/6224/6230/6169/6217/140801/6143/9045/25873/6156/6133/51187/6232/6202/6207/6161/6152/2197/6233/6147/6135/6146/6137/51065/6160/6168/6181/6155/6173/6192/6227/6165/11224/7311/6141/6210/9349/6191
KEGG_JAK_STAT_SIGNALING_PATHWAY	KEGG_JAK_STAT_SIGNALING_PATHWAY	KEGG_JAK_STAT_SIGNALING_PATHWAY	155	0.30609097816534	1.80907354409636	3.26036943987374e-05	0.000227693726638031	0.000141982930226232	4399	tags=34%	list=25%	signal=26%	5293/3566/3718/5290/3716/3953/3597/3455/2690/9655/896/3587/3586/10000/3454/6776/6777/3977/3569/5291/3952/2885/9021/9180/868/1441/3575/50615/6773/6778/3572/8554/23533/6654/6774/3563/5292/4352/5294/3459/85480/3590/1439/10379/6775/3460/3559/1438/3588/5296/11009/5008/6772
KEGG_MAPK_SIGNALING_PATHWAY	KEGG_MAPK_SIGNALING_PATHWAY	KEGG_MAPK_SIGNALING_PATHWAY	264	0.267216575391507	1.70291041660662	3.34115794523198e-05	0.000227693726638031	0.000141982930226232	3852	tags=33%	list=22%	signal=26%	7048/4803/5924/8912/51347/4915/5320/4908/5154/5602/5156/10235/355/5322/783/929/6197/2252/1326/55799/10000/3310/84867/4215/7046/22808/8569/408/5906/25780/3554/5578/5532/2885/781/627/5319/1852/4217/5530/2768/7132/5567/1647/4208/5566/23118/55970/5922/7042/2260/4773/775/6237/6654/81579/6196/2316/5607/9448/4149/5921/6789/468/2317/409/4776/2264/5533/5159/1843/3164/3305/4616/5600/27330/779/786/2318/5880…
KEGG_MISMATCH_REPAIR	KEGG_MISMATCH_REPAIR	KEGG_MISMATCH_REPAIR	23	-0.62227828393371	-2.24789198068898	4.61974743514604e-05	0.000303583402881026	0.000189305440011624	2038	tags=70%	list=12%	signal=61%	6117/27030/6742/3978/10714/5424/6119/5985/4436/9156/5984/5425/4292/5982/5111/5983
KEGG_UBIQUITIN_MEDIATED_PROTEOLYSIS	KEGG_UBIQUITIN_MEDIATED_PROTEOLYSIS	KEGG_UBIQUITIN_MEDIATED_PROTEOLYSIS	129	-0.352164683541842	-1.82490320085438	6.21928116903232e-05	0.000394602667276533	0.000246062303965344	5353	tags=53%	list=31%	signal=37%	54926/9354/22888/8452/118424/9616/92912/51588/10393/8651/9690/55236/7327/140739/329/9063/57448/4193/26272/51343/9040/10277/1642/8881/9039/10054/83737/7328/23295/23624/51529/9978/389898/51465/7332/10477/4214/55120/7322/23759/7334/29945/331/7321/9820/10401/4591/11065/3093/6502/22954/7326/65264/8451/1161/51434/7319/991/7317/51433/672/27338/7428/9817/8697/64682/27339/90293/10055
KEGG_PYRIMIDINE_METABOLISM	KEGG_PYRIMIDINE_METABOLISM	KEGG_PYRIMIDINE_METABOLISM	96	-0.38177414166691	-1.88469418752735	6.59193101886485e-05	0.000404305102490378	0.000252112449493428	6324	tags=61%	list=37%	signal=39%	10622/957/30833/5439/84172/55703/661/29922/4860/5438/956/11128/56953/10201/5441/1635/5422/7371/3704/51728/139596/7372/8382/9583/5440/5557/56474/124583/23649/5435/654364/4831/5432/10714/5424/5433/25885/790/54107/87178/1503/1841/4830/5430/1854/4833/5434/5431/5437/6241/5425/5426/5436/5427/6240/9533/5558/7298/7083
KEGG_HOMOLOGOUS_RECOMBINATION	KEGG_HOMOLOGOUS_RECOMBINATION	KEGG_HOMOLOGOUS_RECOMBINATION	26	-0.590697886424488	-2.208440598889	8.41305683441877e-05	0.000499355631462275	0.00031138308826881	4307	tags=73%	list=25%	signal=55%	6117/7516/80198/7517/5889/6742/5893/7156/10714/5424/146956/675/6119/5892/25788/5425/641/8438/5888
KEGG_FOCAL_ADHESION	KEGG_FOCAL_ADHESION	KEGG_FOCAL_ADHESION	197	0.28820008793614	1.7737567601997	0.000104730681531967	0.00060220141880881	0.000375514614703434	4158	tags=40%	list=24%	signal=31%	5293/7058/3679/857/5154/1311/5290/5602/55742/7148/5156/10398/824/3672/896/4638/22801/6093/10000/7057/858/1301/7450/80310/7060/5906/5291/3675/5578/3910/2885/7423/7424/8516/3913/2335/2534/1288/5649/4659/1286/3791/23533/6654/2889/5829/2316/2321/64098/7409/399694/9475/2317/1499/394/81/1292/5294/88/7448/5159/87/2324/7059/1293/7094/3678/2318/5880/5747/5579/6696/3690/2002/29780/3908/3693/56034/5296
KEGG_NUCLEOTIDE_EXCISION_REPAIR	KEGG_NUCLEOTIDE_EXCISION_REPAIR	KEGG_NUCLEOTIDE_EXCISION_REPAIR	44	-0.491857561537729	-2.08968756991774	0.000108957674506662	0.000607521579067448	0.000378832105940228	4358	tags=61%	list=25%	signal=46%	2071/6117/5887/2966/1642/902/9978/2968/3978/1069/10714/5424/54107/4331/6119/2967/5985/5984/5425/8451/5426/1161/5427/1022/5982/5111/5983
KEGG_CITRATE_CYCLE_TCA_CYCLE	KEGG_CITRATE_CYCLE_TCA_CYCLE	KEGG_CITRATE_CYCLE_TCA_CYCLE	30	-0.553032081878411	-2.16516414908908	0.000137951586386289	0.0007465615263258	0.000465533217216889	4579	tags=67%	list=27%	signal=49%	3420/8802/6390/5162/3421/6389/47/1431/4190/55753/5106/6391/8803/1738/50/4191/1737/5160/3418/2271
KEGG_AMINOACYL_TRNA_BIOSYNTHESIS	KEGG_AMINOACYL_TRNA_BIOSYNTHESIS	KEGG_AMINOACYL_TRNA_BIOSYNTHESIS	22	-0.601226771946506	-2.14491200460172	0.00018660340134112	0.00098100073847903	0.000611722428456604	5263	tags=77%	list=30%	signal=54%	10352/123263/118672/55699/10667/92935/51067/51091/57176/10056/2193/55157/23395/79731/124454/57038/54938
KEGG_PROTEIN_EXPORT	KEGG_PROTEIN_EXPORT	KEGG_PROTEIN_EXPORT	23	-0.594728037748394	-2.14837062655383	0.000199918959166372	0.00102180801351701	0.000637168612547795	3184	tags=74%	list=18%	signal=60%	6730/23480/3309/10952/6731/28972/55176/6728/58477/60559/23478/9789/6727/196294/29927/6729/6726
KEGG_OOCYTE_MEIOSIS	KEGG_OOCYTE_MEIOSIS	KEGG_OOCYTE_MEIOSIS	111	-0.353012201629257	-1.7879202269994	0.00024661418958855	0.00122640569957549	0.000764749549506458	4239	tags=41%	list=25%	signal=31%	286151/5527/6300/11261/8881/7529/5613/7532/5594/7534/5515/51529/9978/6195/5499/3479/9088/898/151648/29945/9985/5528/5347/5241/9232/995/6790/51434/699/991/51433/8243/1017/7531/5518/4085/9134/983/9700/891/9133/26271/10459/8697/64682/10971
KEGG_ALZHEIMERS_DISEASE	KEGG_ALZHEIMERS_DISEASE	KEGG_ALZHEIMERS_DISEASE	145	-0.327172589474087	-1.73309558431823	0.000380678013713697	0.00184328301377159	0.00114941560927404	4895	tags=48%	list=28%	signal=35%	7385/102/3710/51107/4696/4719/54205/2932/4715/4709/4695/11261/7386/6390/10975/572/4716/29796/9451/840/1327/1329/4729/4710/823/23385/1537/6389/25825/5594/374291/4708/27089/4706/4723/836/841/4714/9377/4701/1340/1337/6391/2081/55851/1351/2597/3028/4712/4722/1347/4311/4726/1349/637/4702/7384/4707/4700/1020/3416/4728/7388/440567/4704/4718/23236/4705/776/1345
KEGG_VASCULAR_SMOOTH_MUSCLE_CONTRACTION	KEGG_VASCULAR_SMOOTH_MUSCLE_CONTRACTION	KEGG_VASCULAR_SMOOTH_MUSCLE_CONTRACTION	110	0.319954929487314	1.76572031491479	0.00045977768284505	0.00216920752932023	0.00135265229231067	3829	tags=38%	list=22%	signal=30%	185/59/5592/5320/4881/10398/5322/800/4629/94274/4638/6093/72/3779/4660/2776/3778/5578/115/5319/5330/196883/3708/2768/5567/5566/4659/10672/775/81579/10268/9475/111/805/808/801/109/779/10203/10242/5583/5579
KEGG_CALCIUM_SIGNALING_PATHWAY	KEGG_CALCIUM_SIGNALING_PATHWAY	KEGG_CALCIUM_SIGNALING_PATHWAY	177	0.269127836004679	1.6232743940815	0.00065008717863651	0.00299040102172795	0.00186472374924683	3621	tags=31%	list=21%	signal=24%	10800/185/5350/5724/8912/2774/5136/5156/7220/683/5153/2769/4638/5027/155/291/2776/6262/5578/9630/5532/5733/115/5330/196883/3708/5530/2906/5021/5137/489/5567/6263/5566/817/1131/775/5737/5255/8877/9127/2915/5533/5159/805/808/801/7125/2185/154/109/113026/779/4843
KEGG_GRAFT_VERSUS_HOST_DISEASE	KEGG_GRAFT_VERSUS_HOST_DISEASE	KEGG_GRAFT_VERSUS_HOST_DISEASE	41	0.432290331317144	1.93820828699621	0.000685440829118061	0.00307612469652984	0.00191817844348828	2176	tags=37%	list=13%	signal=32%	3126/3127/3123/3133/3119/3125/355/3115/3111/3569/3118/3117/3113/942/3122
KEGG_B_CELL_RECEPTOR_SIGNALING_PATHWAY	KEGG_B_CELL_RECEPTOR_SIGNALING_PATHWAY	KEGG_B_CELL_RECEPTOR_SIGNALING_PATHWAY	75	0.336258432918313	1.72183659294783	0.00199251724869267	0.00872912318474882	0.0054432175465539	4744	tags=49%	list=27%	signal=36%	2213/118788/5293/4772/5290/11025/10000/933/25780/5291/5532/2885/5530/4773/23533/6654/8519/7409/695/4776/5294/5533/4775/930/3635/10725/5880/5579/2353/3551/4067/5296/974/10892/4792/6655/971
KEGG_TOLL_LIKE_RECEPTOR_SIGNALING_PATHWAY	KEGG_TOLL_LIKE_RECEPTOR_SIGNALING_PATHWAY	KEGG_TOLL_LIKE_RECEPTOR_SIGNALING_PATHWAY	102	0.303211593487386	1.64377812868223	0.00225897871919353	0.00966632754259556	0.00602762987495948	4595	tags=39%	list=27%	signal=29%	7100/958/5293/23643/51311/5290/5602/3663/3455/929/7099/1326/7096/10000/3454/3569/5291/942/3576/23118/23533/29110/1513/7097/5294/7098/6348/148022/5600/6352/2353/6696/51284/3551/5296/3661/3665/6772/3553/4792
KEGG_N_GLYCAN_BIOSYNTHESIS	KEGG_N_GLYCAN_BIOSYNTHESIS	KEGG_N_GLYCAN_BIOSYNTHESIS	46	-0.407761611447223	-1.75926859796265	0.00242455151532627	0.00997216006230063	0.00621833779628586	5062	tags=57%	list=29%	signal=40%	79796/8704/11282/84920/57171/56052/4124/440138/7841/199857/11253/85365/8818/10195/1603/1798/6184/6185/54344/91869/29880/1650/79053/3703/23193/29929
KEGG_DILATED_CARDIOMYOPATHY	KEGG_DILATED_CARDIOMYOPATHY	KEGG_DILATED_CARDIOMYOPATHY	90	0.320571961903428	1.69564379425727	0.00243884349349744	0.00997216006230063	0.00621833779628586	4118	tags=38%	list=24%	signal=29%	5350/3679/7169/783/3672/7168/1756/1674/22801/55799/3675/6262/781/115/196883/6444/8516/5567/5566/7042/775/4000/7273/111/70/109/7139/779/786/3678/3690/3908/6442/3693
KEGG_TGF_BETA_SIGNALING_PATHWAY	KEGG_TGF_BETA_SIGNALING_PATHWAY	KEGG_TGF_BETA_SIGNALING_PATHWAY	84	0.322874195111271	1.69315978756555	0.0025727880121613	0.0102911520486452	0.00641725156351446	3485	tags=36%	list=20%	signal=29%	652/7048/654/7058/1634/1311/7044/6093/5516/7057/10468/10637/7046/7060/57154/269/92/4087/6198/659/3624/7042/9475/3625/8454/7059/64750/3398/5934/1030
KEGG_RNA_POLYMERASE	KEGG_RNA_POLYMERASE	KEGG_RNA_POLYMERASE	28	-0.484556320565854	-1.84530740436884	0.0027532194045002	0.010778561072937	0.00672118510841034	6324	tags=71%	list=37%	signal=45%	10622/5439/84172/55703/661/5438/11128/5441/51728/5440/5435/5432/5433/25885/5430/5434/5431/5437/5436/9533
KEGG_FC_GAMMA_R_MEDIATED_PHAGOCYTOSIS	KEGG_FC_GAMMA_R_MEDIATED_PHAGOCYTOSIS	KEGG_FC_GAMMA_R_MEDIATED_PHAGOCYTOSIS	95	0.293184652389578	1.55793060731051	0.00373230585231255	0.0143071724338648	0.00892152056802781	2976	tags=35%	list=17%	signal=29%	2213/2209/5293/9846/3055/55616/2212/4651/5290/9103/8613/10000/2934/5337/10163/8976/5291/5578/653361/10810/1794/50807/6198/26052/5338/23533/1073/7409/5788/8877/2214/5294/7454
KEGG_NOD_LIKE_RECEPTOR_SIGNALING_PATHWAY	KEGG_NOD_LIKE_RECEPTOR_SIGNALING_PATHWAY	KEGG_NOD_LIKE_RECEPTOR_SIGNALING_PATHWAY	62	0.335675053062832	1.63877702055764	0.0058142612541866	0.0218331443014354	0.0136144892955175	4636	tags=48%	list=27%	signal=36%	6356/834/6355/6347/10392/5602/9051/2920/3569/22861/3576/23118/84674/7128/4671/6357/114548/64127/5600/22900/6352/3551/6354/3606/58484/330/3553/4792/2919/260434
KEGG_GLYCOSYLPHOSPHATIDYLINOSITOL_GPI_ANCHOR_BIOSYNTHESIS	KEGG_GLYCOSYLPHOSPHATIDYLINOSITOL_GPI_ANCHOR_BIOSYNTHESIS	KEGG_GLYCOSYLPHOSPHATIDYLINOSITOL_GPI_ANCHOR_BIOSYNTHESIS	25	-0.479891120776013	-1.77286094291493	0.00651955158497173	0.023991949832696	0.0149606552160404	3949	tags=48%	list=23%	signal=37%	94005/80235/84720/8818/9091/284098/8733/128869/93183/54965/5281/23556
KEGG_VEGF_SIGNALING_PATHWAY	KEGG_VEGF_SIGNALING_PATHWAY	KEGG_VEGF_SIGNALING_PATHWAY	74	0.300252753467926	1.54094073766532	0.00718229359255062	0.0259125886476336	0.0161583075663162	4158	tags=39%	list=24%	signal=30%	5293/4772/5320/5290/5322/10000/5291/5578/5532/5319/5530/3791/4773/23533/81579/5829/8877/4776/5294/5533/4775/10725/5600/5880/5743/5747/5579/4846/5296
KEGG_ARRHYTHMOGENIC_RIGHT_VENTRICULAR_CARDIOMYOPATHY_ARVC	KEGG_ARRHYTHMOGENIC_RIGHT_VENTRICULAR_CARDIOMYOPATHY_ARVC	KEGG_ARRHYTHMOGENIC_RIGHT_VENTRICULAR_CARDIOMYOPATHY_ARVC	74	0.297526373475356	1.52694855958075	0.00776859457117372	0.0274888730979993	0.0171412309363955	4118	tags=39%	list=24%	signal=30%	3679/783/3672/6934/1756/1674/22801/55799/3675/6262/781/6444/8516/29119/775/4000/1499/83439/81/88/1824/87/779/786/3678/3690/3908/6442/3693
KEGG_P53_SIGNALING_PATHWAY	KEGG_P53_SIGNALING_PATHWAY	KEGG_P53_SIGNALING_PATHWAY	67	-0.349771042079191	-1.63926833140122	0.0103092180055295	0.035127705796619	0.0219045762690588	5053	tags=51%	list=29%	signal=36%	4194/63970/581/54205/85417/8795/4193/595/5268/64065/1019/1029/836/894/841/545/3479/2810/7249/898/637/5366/1111/6241/9540/9538/51512/7157/55367/1017/9134/983/891/9133
KEGG_ADHERENS_JUNCTION	KEGG_ADHERENS_JUNCTION	KEGG_ADHERENS_JUNCTION	73	0.302473584471064	1.53342646447037	0.0102818427633638	0.035127705796619	0.0219045762690588	3326	tags=38%	list=19%	signal=31%	7048/5787/8826/25945/1459/56288/10580/6934/3643/5797/7046/10163/4008/8976/4087/10810/2534/29119/2260/2241/1499/83439/81/5770/7454/88/87/8936
KEGG_GLUTATHIONE_METABOLISM	KEGG_GLUTATHIONE_METABOLISM	KEGG_GLUTATHIONE_METABOLISM	47	-0.391153675199428	-1.69435896388186	0.0112800108507556	0.0377367635734369	0.0235315058896145	3192	tags=40%	list=18%	signal=33%	124975/4258/51060/2539/6723/2937/2950/26873/5226/373156/3418/119391/2954/6241/79017/6240/2729/4953/2882
KEGG_PROGESTERONE_MEDIATED_OOCYTE_MATURATION	KEGG_PROGESTERONE_MEDIATED_OOCYTE_MATURATION	KEGG_PROGESTERONE_MEDIATED_OOCYTE_MATURATION	84	-0.322173299698822	-1.55807538026974	0.0114912656732658	0.0377570157835875	0.0235441345561272	4157	tags=40%	list=24%	signal=31%	51343/3845/6300/5601/8881/5603/5613/5295/5594/51529/6195/2773/3479/9088/8900/207/29945/5347/5241/995/51434/699/8503/51433/1017/4085/993/983/891/9133/10459/8697/64682/890
KEGG_AXON_GUIDANCE	KEGG_AXON_GUIDANCE	KEGG_AXON_GUIDANCE	129	0.254001521533681	1.44017584079023	0.0118782092332013	0.0383436929633164	0.0239099687242648	3121	tags=30%	list=18%	signal=25%	4772/59277/6586/57522/3983/2043/6387/1808/9353/64221/80031/6093/5362/2048/22885/10512/10501/5532/57556/2770/5530/2534/2042/8482/23380/4773/1073/10154/2242/9475/5921/10500/5361/4776/2771/4690/5533/137970/4775
KEGG_LONG_TERM_POTENTIATION	KEGG_LONG_TERM_POTENTIATION	KEGG_LONG_TERM_POTENTIATION	70	0.294822338462728	1.48693398201784	0.0124392457583163	0.0394272386918807	0.0245856351110697	3460	tags=34%	list=20%	signal=28%	10411/6197/5502/5906/2776/5578/5532/5330/3708/5530/2906/5567/5566/817/4659/775/6196/468/2915/5533/805/808/801/27330
KEGG_NATURAL_KILLER_CELL_MEDIATED_CYTOTOXICITY	KEGG_NATURAL_KILLER_CELL_MEDIATED_CYTOTOXICITY	KEGG_NATURAL_KILLER_CELL_MEDIATED_CYTOTOXICITY	135	0.251402043842157	1.43835791095927	0.01264242979794	0.0394272386918807	0.0245856351110697	3907	tags=33%	list=23%	signal=26%	5293/3384/3133/4772/3383/5290/355/3455/7305/3454/5291/5578/2207/5532/2885/5530/100507436/2534/3689/962/8793/4773/23533/80328/6654/10870/7409/399694/4068/4776/2214/3937/5294/5533/3459/4775/10725/8743/3683/2185/5880/51744/3460/5579/2215
