# Supplementary material for: Identification and validation of immune-related and inflammation-related genes in endometriosis
Source: Front Endocrinol (Lausanne). 2025 May 8;16:1545670. doi: 10.3389/fendo.2025.1545670 (PMC12095003; doi:10.3389/fendo.2025.1545670)
Supplement: Supplementary file 4 [file DataSheet1.zip › Raw data/09GSEA/table02.CCL2_KEGG.res.csv]

	ID	Description	setSize	enrichmentScore	NES	pvalue	p.adjust	qvalue	rank	leading_edge	core_enrichment
KEGG_CYTOKINE_CYTOKINE_RECEPTOR_INTERACTION	KEGG_CYTOKINE_CYTOKINE_RECEPTOR_INTERACTION	KEGG_CYTOKINE_CYTOKINE_RECEPTOR_INTERACTION	262	0.395109521395112	2.51147235148956	7.89511265631117e-16	1.45270072876126e-13	9.05860294250439e-14	3926	tags=37%	list=23%	signal=29%	6347/5154/2690/10673/6355/6356/8740/7048/10344/7132/3569/3566/2321/6387/9180/6358/355/8793/7424/2920/1436/10663/3556/7046/3554/3575/6366/3977/80301/1441/3953/3572/58191/1230/958/6362/4254/3576/3624/3586/8807/3791/5156/3587/3563/2323/3597/7292/3459/50615/729230/8742/7042/8764/85480/608/659/3454/3455/944/269/6348/6349/414062/6357/2324/92/8809/6374/3952/8794/6376/3815/943/3588/1234/3625/5159/1439/29…
KEGG_SYSTEMIC_LUPUS_ERYTHEMATOSUS	KEGG_SYSTEMIC_LUPUS_ERYTHEMATOSUS	KEGG_SYSTEMIC_LUPUS_ERYTHEMATOSUS	57	0.639774941725613	3.07317549524321	1.26771979600176e-13	1.16630221232162e-11	7.27270830337854e-12	3664	tags=67%	list=21%	signal=53%	3127/3123/3126/2213/718/3119/3125/716/717/715/720/721/2209/6737/2212/9103/958/3113/712/730/3586/729/3117/3118/3122/3115/88/942/713/714/87/2214/1511/81/3111/940/3108/2215
KEGG_CELL_CYCLE	KEGG_CELL_CYCLE	KEGG_CELL_CYCLE	123	-0.497052986899575	-2.5709884720545	2.1004976127364e-12	9.66228901858744e-11	6.02511157337546e-11	3597	tags=54%	list=21%	signal=43%	6500/9978/51529/595/7534/5933/1874/51343/8556/5001/23594/1029/8379/51433/6502/894/7465/29945/8697/1022/8900/9134/1019/991/3065/51434/7272/2810/4172/5347/699/983/4085/7027/4174/7531/898/9133/4175/701/1017/8243/4176/891/5591/5111/995/1869/9700/4171/990/9232/993/1870/4173/9088/10971/8318/7157/64682/4998/1875/10459/890/9184/1111
KEGG_SPLICEOSOME	KEGG_SPLICEOSOME	KEGG_SPLICEOSOME	126	-0.493803444852749	-2.56365155024434	1.60187724838397e-12	9.66228901858744e-11	6.02511157337546e-11	5340	tags=62%	list=31%	signal=43%	10915/10929/51639/10285/22985/10291/6629/8896/51691/988/51645/10450/84950/151903/6429/144983/11157/83443/4809/9416/10992/7307/1665/27258/6637/10907/3312/22938/7919/22916/6633/4686/5093/9343/11338/1659/23658/6627/55110/3178/3192/9939/84844/8683/25804/57819/10465/6628/9128/9879/57461/6428/4116/10772/6634/51729/51690/6632/10713/10523/6631/6427/3190/6426/10262/6434/6636/27339/10189/22827/26121/6626/9…
KEGG_DNA_REPLICATION	KEGG_DNA_REPLICATION	KEGG_DNA_REPLICATION	36	-0.71861036587641	-2.92212804787264	4.03154157601958e-12	1.36041999022053e-10	8.48316813123788e-11	2147	tags=72%	list=12%	signal=63%	6117/3978/6119/5985/10714/5425/5984/5424/4172/2237/4174/54107/5557/1763/4175/4176/5983/23649/5427/5111/5982/10535/4171/4173/5558/5426
KEGG_CHEMOKINE_SIGNALING_PATHWAY	KEGG_CHEMOKINE_SIGNALING_PATHWAY	KEGG_CHEMOKINE_SIGNALING_PATHWAY	187	0.40037932212894	2.4359431950558	4.43615214202348e-12	1.36041999022053e-10	8.48316813123788e-11	4086	tags=44%	list=24%	signal=34%	6347/6355/6356/10235/10344/5290/6387/6358/2920/9844/10663/6093/59345/5906/6366/3055/5293/10000/58191/2869/1230/115/6362/6774/3576/2770/1794/6777/408/2788/3718/5829/399694/2791/55970/196883/2786/7454/2309/729230/5567/2885/8976/5566/9475/653361/6654/109/6773/7409/6348/6349/414062/54331/6357/56288/5330/5747/6374/5291/2792/6376/111/1234/2921/1524/5880/3551/2771/2185/6772/1236/6372/5294/4067/6368/9547…
KEGG_HEMATOPOIETIC_CELL_LINEAGE	KEGG_HEMATOPOIETIC_CELL_LINEAGE	KEGG_HEMATOPOIETIC_CELL_LINEAGE	87	0.493879599298496	2.58106496955556	4.21465852889114e-10	1.10785309902281e-08	6.90823728795691e-09	4499	tags=52%	list=26%	signal=38%	3127/3123/3126/3569/3566/3125/1436/2209/1604/929/945/966/3672/3554/3575/948/1441/933/4254/3684/3563/2323/3122/3678/3675/925/951/1378/3815/3590/3574/1435/2322/2814/930/3559/3690/947/914/915/3553/1438/917/920/3589
KEGG_COMPLEMENT_AND_COAGULATION_CASCADES	KEGG_COMPLEMENT_AND_COAGULATION_CASCADES	KEGG_COMPLEMENT_AND_COAGULATION_CASCADES	69	0.53296805615617	2.68051564669465	5.97435519064037e-10	1.37410169384729e-08	8.5684831023658e-09	2508	tags=45%	list=15%	signal=39%	718/719/710/7035/2266/716/7056/717/728/715/720/721/5054/2/1604/1675/966/7450/5627/629/3075/712/730/2157/729/725/5327/5345/713/714/1378
KEGG_ASTHMA	KEGG_ASTHMA	KEGG_ASTHMA	30	0.707395474802793	2.94422704922278	1.22765791484559e-09	2.50987840368432e-08	1.56508435927684e-08	3022	tags=57%	list=18%	signal=47%	3127/3123/3126/6356/2206/3119/3125/958/3113/2207/3586/3117/3118/3122/3115/2205/3111
KEGG_HUNTINGTONS_DISEASE	KEGG_HUNTINGTONS_DISEASE	KEGG_HUNTINGTONS_DISEASE	159	-0.414905495888475	-2.22184196148908	4.10508029971989e-09	7.55334775148459e-08	4.71003950178387e-08	5424	tags=56%	list=31%	signal=39%	5439/4719/5331/9519/4715/5441/4713/6390/7385/5438/4695/6389/90993/4696/5440/10975/1175/4729/7019/7802/4716/4709/1385/4701/10488/4710/7386/7416/581/1329/25942/27089/7052/5431/4714/4700/5437/6391/4706/292/55567/1213/1537/4722/29796/1337/4728/1173/5435/4702/4707/841/9586/4708/27019/293/1340/1347/1327/7384/4726/64446/5433/5481/9377/1351/1349/374291/3065/4712/7388/440567/10126/4723/83544/7419/4705/543…
KEGG_PROTEASOME	KEGG_PROTEASOME	KEGG_PROTEASOME	42	-0.624597985019407	-2.6309140609385	5.70320544358826e-09	9.53990728745673e-08	5.94879802249876e-08	5584	tags=86%	list=32%	signal=58%	5688/5706/5710/5707/5700/5701/5696/51371/5705/5684/5694/5721/5686/5702/5693/9861/5687/10213/5695/5714/10197/5708/5713/5682/23198/5689/5691/5685/5719/5683/9491/5720/5704/5709/5692/5690
KEGG_LEISHMANIA_INFECTION	KEGG_LEISHMANIA_INFECTION	KEGG_LEISHMANIA_INFECTION	72	0.500689317515886	2.52655003387507	1.84451362235338e-08	2.82825422094185e-07	1.76361390207472e-07	3760	tags=51%	list=22%	signal=40%	3127/3123/3126/718/3119/3125/7099/2209/2212/3716/9103/4689/3113/3586/3684/4688/5743/3459/5600/3117/3118/3122/3689/7042/3115/653361/2353/1378/2214/7097/3111/3725/23118/6772/3108/2215/3460
KEGG_ALLOGRAFT_REJECTION	KEGG_ALLOGRAFT_REJECTION	KEGG_ALLOGRAFT_REJECTION	37	0.606130404253458	2.63262462730194	7.45128722215202e-08	9.94558365688624e-07	6.20176555263501e-07	3854	tags=51%	list=22%	signal=40%	3127/3123/3126/3119/3125/355/3133/958/3113/3586/3117/3118/3122/3115/942/3111/940/3108/3134
KEGG_MAPK_SIGNALING_PATHWAY	KEGG_MAPK_SIGNALING_PATHWAY	KEGG_MAPK_SIGNALING_PATHWAY	264	0.305289398963025	1.94319485037595	7.56729191284822e-08	9.94558365688624e-07	6.20176555263501e-07	3341	tags=32%	list=19%	signal=26%	5154/10235/7048/5320/7132/6197/1326/4803/8569/355/55799/2252/3310/781/25780/929/7046/4217/1647/3554/4208/5578/5906/4915/5322/51347/10000/5602/627/2316/6789/4908/9448/22808/408/2317/5530/8912/5156/4215/1852/55970/783/5922/5600/5532/84867/468/3164/775/5567/2885/4616/5921/5566/81579/1843/7042/6654/2260/6237/3305/5533/1847/2353/5924/10746/4773/5319/1649/4776/2768/5607/3303/3304/8649/3725/5159/23118/7…
KEGG_CELL_ADHESION_MOLECULES_CAMS	KEGG_CELL_ADHESION_MOLECULES_CAMS	KEGG_CELL_ADHESION_MOLECULES_CAMS	133	0.381551318199469	2.17052198016256	8.70477018524398e-08	1.06778514272326e-06	6.65838561537961e-07	3854	tags=43%	list=22%	signal=34%	3384/3127/3123/3126/7122/257194/3119/23114/3125/5175/3383/6403/7412/1003/57502/5797/3133/1001/933/25945/83700/9076/53842/4684/6401/958/3113/3684/58494/8516/3117/6614/3118/3122/3689/3115/5788/4267/925/5010/6404/942/2734/29851/4099/90952/3111/3680/6402/1272/3683/940/3108/26047/947/914/3134
KEGG_OXIDATIVE_PHOSPHORYLATION	KEGG_OXIDATIVE_PHOSPHORYLATION	KEGG_OXIDATIVE_PHOSPHORYLATION	101	-0.445662980838871	-2.22777716885081	1.23354595146587e-07	1.41857784418575e-06	8.84582294143286e-07	5347	tags=58%	list=31%	signal=41%	4719/533/4715/523/4713/6390/7385/4695/6389/4696/10975/4729/64077/4716/4709/4701/4710/7386/90423/1329/27089/4714/4700/245973/6391/4706/1537/4722/29796/1337/4728/4702/4707/9114/4708/1340/1347/1352/23545/1327/7384/4726/9377/1351/126328/155066/1349/374291/4712/5464/7388/440567/27068/4723/4705/50617/4718/4704/1345
KEGG_VIRAL_MYOCARDITIS	KEGG_VIRAL_MYOCARDITIS	KEGG_VIRAL_MYOCARDITIS	70	0.461909760219308	2.3232031277078	3.81325929016077e-07	4.12729240817401e-06	2.57365487695061e-06	3942	tags=49%	list=23%	signal=38%	3127/3123/3126/3119/3125/3383/1604/4629/3133/1756/857/2534/958/3113/27/6444/3117/4621/3118/3122/3689/3115/4628/942/3111/5880/8672/3683/940/3108/57644/6442/3134/3908
KEGG_FOCAL_ADHESION	KEGG_FOCAL_ADHESION	KEGG_FOCAL_ADHESION	197	0.331415430365217	2.03777125026112	5.0817824922839e-07	5.19471099211243e-06	3.2392648635026e-06	3526	tags=37%	list=20%	signal=30%	5154/5290/858/7057/2321/3679/7424/7060/7058/6093/7148/4638/3672/5649/7450/10398/5578/5906/1311/896/5293/22801/824/857/10000/1286/2534/5602/3910/2335/55742/3913/2316/3791/2317/5156/5829/399694/1292/1499/7448/1301/2889/4659/8516/2885/80310/9475/3678/394/3675/6654/7094/88/1288/7409/64098/2324/5747/87/1293/5291/81/3725/5159/3680/6696/5880/7059/3912/7423/3915/5294
KEGG_LEUKOCYTE_TRANSENDOTHELIAL_MIGRATION	KEGG_LEUKOCYTE_TRANSENDOTHELIAL_MIGRATION	KEGG_LEUKOCYTE_TRANSENDOTHELIAL_MIGRATION	115	0.386930569124366	2.15336736992632	5.98893693521476e-07	5.79981261094482e-06	3.61658795533745e-06	3526	tags=43%	list=20%	signal=35%	5290/7122/5175/6387/3383/7412/6093/1003/10398/5578/5906/4689/1536/5293/83700/9076/53842/10411/29119/83593/2770/4478/3684/4688/5829/1499/58494/5600/9475/3689/11069/394/653361/88/4267/5010/7409/5747/87/5291/81/4313/4318/90952/5880/399/2771/3683/2185/5294
KEGG_MISMATCH_REPAIR	KEGG_MISMATCH_REPAIR	KEGG_MISMATCH_REPAIR	23	-0.689275747650834	-2.49296584925287	7.12651352837356e-07	6.55639244610368e-06	4.0883682873301e-06	2147	tags=61%	list=12%	signal=53%	6117/4436/3978/6119/5985/10714/5425/5984/5424/9156/4292/5983/5111/5982
KEGG_PARKINSONS_DISEASE	KEGG_PARKINSONS_DISEASE	KEGG_PARKINSONS_DISEASE	99	-0.435016466492603	-2.161091757333	8.80074909671842e-07	7.71113254188662e-06	4.80842933103914e-06	5179	tags=60%	list=30%	signal=42%	4715/118424/4713/6390/7385/4695/6389/4696/10975/4729/51465/4716/4709/4701/2861/4710/7386/7416/1329/6570/27089/4714/4700/6391/4706/292/1537/4722/7317/29796/1337/4728/4702/4707/7332/4708/293/1340/1347/1327/7384/4726/5481/9377/1351/1349/11315/374291/4712/7388/440567/4723/7419/7314/4705/4718/7326/4704/1345
KEGG_JAK_STAT_SIGNALING_PATHWAY	KEGG_JAK_STAT_SIGNALING_PATHWAY	KEGG_JAK_STAT_SIGNALING_PATHWAY	155	0.329970044009764	1.94489280622758	3.31104494584688e-06	2.76923759107193e-05	1.72681291434119e-05	4008	tags=34%	list=23%	signal=26%	2690/9021/3569/3566/5290/9180/3575/896/3716/3977/1441/5293/3953/3572/9655/10000/6774/6777/3586/5292/3718/868/6778/3587/6776/3563/3597/3459/50615/2885/6654/85480/3454/3455/6773/3952/5291/3588/8554/1439/3590/867/3574/4352/6772/5294/3559/3460/10379/55801/3443/6775
KEGG_AUTOIMMUNE_THYROID_DISEASE	KEGG_AUTOIMMUNE_THYROID_DISEASE	KEGG_AUTOIMMUNE_THYROID_DISEASE	52	0.479050709052542	2.27070405620002	1.15919501970614e-05	9.27356015764914e-05	5.78271199761874e-05	4193	tags=40%	list=24%	signal=31%	3127/3123/3126/3119/3125/355/3133/958/3113/3586/3117/3118/3122/3115/942/3111/940/3108/3134/3443/1081
KEGG_BASE_EXCISION_REPAIR	KEGG_BASE_EXCISION_REPAIR	KEGG_BASE_EXCISION_REPAIR	33	-0.573499188146369	-2.28646118718019	1.2490144251896e-05	9.57577725978693e-05	5.9711654537573e-05	2149	tags=52%	list=12%	signal=45%	4913/3978/10714/7374/5425/5424/55247/10038/2237/54107/142/5427/5111/3980/328/5426/3146
KEGG_INTESTINAL_IMMUNE_NETWORK_FOR_IGA_PRODUCTION	KEGG_INTESTINAL_IMMUNE_NETWORK_FOR_IGA_PRODUCTION	KEGG_INTESTINAL_IMMUNE_NETWORK_FOR_IGA_PRODUCTION	48	0.477386038178083	2.23594131112017	1.63702320835696e-05	0.000120484908135072	7.51307493519616e-05	3617	tags=44%	list=21%	signal=35%	3127/3123/3126/10673/3569/3119/3125/6387/958/3113/3586/3117/3118/3122/3115/608/942/29851/3111/940/3108
KEGG_TYPE_I_DIABETES_MELLITUS	KEGG_TYPE_I_DIABETES_MELLITUS	KEGG_TYPE_I_DIABETES_MELLITUS	43	0.508224652350957	2.28907351986923	2.88197483818801e-05	0.000203955142394844	0.000127180266138661	4180	tags=47%	list=24%	signal=35%	3127/3123/3126/3119/3125/355/3133/3113/3117/3118/3122/1363/3115/942/5799/3111/940/3108/3134/3553
KEGG_PYRIMIDINE_METABOLISM	KEGG_PYRIMIDINE_METABOLISM	KEGG_PYRIMIDINE_METABOLISM	96	-0.380222288486679	-1.88256789942512	8.52685978224874e-05	0.000581089703679173	0.000362349986847997	5898	tags=57%	list=34%	signal=38%	9583/661/87178/29922/55703/5439/11128/1635/56953/139596/10201/5441/5438/83549/5440/7371/956/5422/8382/51728/3704/7372/5431/5437/654364/4831/4830/1503/5435/124583/56474/790/5433/10714/1841/5425/4833/5424/9533/25885/54107/5557/5432/6240/23649/7298/5427/7083/6241/5434/1854/5430/5558/5426/5436
KEGG_VASCULAR_SMOOTH_MUSCLE_CONTRACTION	KEGG_VASCULAR_SMOOTH_MUSCLE_CONTRACTION	KEGG_VASCULAR_SMOOTH_MUSCLE_CONTRACTION	110	0.336395628271195	1.84990065046107	0.000104947346366001	0.000689653990405147	0.000430047396762935	3323	tags=35%	list=19%	signal=29%	5320/800/3779/59/185/72/94274/5592/3708/6093/4881/4660/4629/4638/10398/5578/10268/5322/115/2776/196883/3778/4659/775/5567/5566/9475/81579/109/10672/5330/5319/10203/2768/111/779/805/808/801
KEGG_RNA_DEGRADATION	KEGG_RNA_DEGRADATION	KEGG_RNA_DEGRADATION	52	-0.459788116707898	-2.02135527242206	0.000132139731244452	0.000838403812033768	0.000522803292400919	5756	tags=65%	list=33%	signal=44%	87178/5393/5073/118460/3313/3329/51691/51013/2023/28960/22803/11157/27258/10200/27257/9125/219988/54512/23658/4849/9337/25804/29883/57819/2027/51010/51690/25904/23404/56915/23019/80153/57472/10914
KEGG_AMINOACYL_TRNA_BIOSYNTHESIS	KEGG_AMINOACYL_TRNA_BIOSYNTHESIS	KEGG_AMINOACYL_TRNA_BIOSYNTHESIS	22	-0.606240332797216	-2.15826674541202	0.000181476985574382	0.00111305884485621	0.000694069874652901	6651	tags=95%	list=39%	signal=59%	23438/57505/79587/118672/55699/10352/51091/92935/123263/51067/10056/57176/25973/10667/124454/55157/2193/79731/57038/54938/23395
KEGG_CITRATE_CYCLE_TCA_CYCLE	KEGG_CITRATE_CYCLE_TCA_CYCLE	KEGG_CITRATE_CYCLE_TCA_CYCLE	30	-0.54589076445296	-2.13963788863034	0.000192802103014819	0.00114437377273312	0.000713596917779804	5057	tags=67%	list=29%	signal=47%	6390/8802/6389/8803/5162/47/3420/1738/1737/6391/3421/4190/5160/4191/1431/50/55753/2271/3418/5106
KEGG_B_CELL_RECEPTOR_SIGNALING_PATHWAY	KEGG_B_CELL_RECEPTOR_SIGNALING_PATHWAY	KEGG_B_CELL_RECEPTOR_SIGNALING_PATHWAY	75	0.361383729780057	1.84680584789226	0.000303208273098306	0.00171316209301746	0.00106827613351775	4039	tags=44%	list=23%	signal=34%	2213/5290/118788/11025/25780/5293/933/10000/4772/5530/5532/2885/6654/5533/2353/7409/4773/5291/10725/3635/4776/8519/3725/5880/3551/5294/10892/4067/930/4775/27071/4792/695
KEGG_DILATED_CARDIOMYOPATHY	KEGG_DILATED_CARDIOMYOPATHY	KEGG_DILATED_CARDIOMYOPATHY	90	0.348362193255972	1.83356904981375	0.000307251897117263	0.00171316209301746	0.00106827613351775	3964	tags=38%	list=23%	signal=29%	1674/7169/5350/3679/55799/781/3672/1756/22801/7168/115/783/6444/196883/4000/8516/775/5567/5566/3678/7042/3675/109/6262/111/7273/779/3680/70/3690/7139/6442/3908/786
KEGG_TGF_BETA_SIGNALING_PATHWAY	KEGG_TGF_BETA_SIGNALING_PATHWAY	KEGG_TGF_BETA_SIGNALING_PATHWAY	84	0.341660994265236	1.78883577666251	0.000332825976712732	0.00174971370614693	0.00109106861538911	3871	tags=39%	list=22%	signal=31%	7048/7057/7060/7058/652/6093/7046/654/1311/57154/5516/3624/10468/6198/1634/7044/9475/7042/4087/1030/659/269/3398/10637/92/8454/3625/7059/5934/353500/64750/4052/3400
KEGG_CALCIUM_SIGNALING_PATHWAY	KEGG_CALCIUM_SIGNALING_PATHWAY	KEGG_CALCIUM_SIGNALING_PATHWAY	177	0.27531602415484	1.6603808489988	0.00032812523055355	0.00174971370614693	0.00109106861538911	2494	tags=25%	list=14%	signal=22%	10800/5350/7220/185/3708/4638/683/5578/5021/5136/6263/5724/5737/8877/115/2776/5530/8912/817/5027/5156/9630/291/196883/2774/5532/5153/5137/775/5567/155/1131/5566/2906/2769/5733/109/489/6262/5533/5255/154/2911/9127/5330
KEGG_LONG_TERM_POTENTIATION	KEGG_LONG_TERM_POTENTIATION	KEGG_LONG_TERM_POTENTIATION	70	0.360612077142433	1.81372029270121	0.000506004532184091	0.00258624538671869	0.00161270450315982	4210	tags=40%	list=24%	signal=30%	6197/3708/5578/5906/10411/2776/5502/5530/817/4659/5532/468/775/5567/5566/2906/5533/2911/5330/2915/6196/805/808/801/27330/818/2890/2903
KEGG_NUCLEOTIDE_EXCISION_REPAIR	KEGG_NUCLEOTIDE_EXCISION_REPAIR	KEGG_NUCLEOTIDE_EXCISION_REPAIR	44	-0.461364945209366	-1.96108058169147	0.000530832007336236	0.00263981322567209	0.00164610778946372	4039	tags=55%	list=23%	signal=42%	2966/1642/9978/8451/2967/4331/2968/6117/3978/6119/5985/1022/10714/1069/1161/5425/5984/5424/54107/5983/5427/5111/5982/5426
KEGG_OOCYTE_MEIOSIS	KEGG_OOCYTE_MEIOSIS	KEGG_OOCYTE_MEIOSIS	111	-0.344894532590465	-1.74992632151601	0.000620109366778248	0.00300263482861047	0.00187235238168502	1723	tags=28%	list=10%	signal=25%	29945/3479/5499/8697/9134/991/6790/51434/5347/699/983/4085/7531/898/9133/5528/26271/1017/8243/891/5241/995/9700/151648/9232/9088/10971/5518/9985/64682/10459
KEGG_HOMOLOGOUS_RECOMBINATION	KEGG_HOMOLOGOUS_RECOMBINATION	KEGG_HOMOLOGOUS_RECOMBINATION	26	-0.549224453245074	-2.05752312816406	0.000753868392119875	0.00355671241410403	0.00221785842755915	4979	tags=73%	list=29%	signal=52%	8940/7517/7516/7156/5893/6742/5889/6117/6119/10714/641/675/5425/5424/146956/25788/8438/5888/5892
KEGG_TOLL_LIKE_RECEPTOR_SIGNALING_PATHWAY	KEGG_TOLL_LIKE_RECEPTOR_SIGNALING_PATHWAY	KEGG_TOLL_LIKE_RECEPTOR_SIGNALING_PATHWAY	102	0.321826883304689	1.74335214933571	0.000888022630631068	0.00408490410090291	0.00254722280891543	4289	tags=37%	list=25%	signal=28%	29110/3569/1326/5290/7100/7099/23643/929/5293/10000/5602/958/3576/3663/51311/5600/3454/3455/2353/942/6348/3661/5291/7097/7096/1513/3725/23118/6696/7098/3551/6772/5294/3443/4792/148022/3553/23533
KEGG_PURINE_METABOLISM	KEGG_PURINE_METABOLISM	KEGG_PURINE_METABOLISM	152	-0.304956396882841	-1.63408520681936	0.00103851406558096	0.0046606484894365	0.00290623961869896	5898	tags=50%	list=34%	signal=33%	9583/3000/661/5140/87178/29922/954/55703/5439/11128/56953/10201/5441/5151/5438/2977/5440/3614/5631/956/5422/8654/3251/5147/8382/5315/51728/3704/5169/5431/1716/353/204/11164/5437/654364/4831/4830/5152/9061/5141/5435/9615/124583/132/158/5150/471/5433/10714/122481/5634/5198/5425/4833/5424/9533/25885/54107/2618/5557/4882/5158/5432/8833/6240/23649/5427/10606/6241/5434/58497/5430/5558/5426/5436
KEGG_UBIQUITIN_MEDIATED_PROTEOLYSIS	KEGG_UBIQUITIN_MEDIATED_PROTEOLYSIS	KEGG_UBIQUITIN_MEDIATED_PROTEOLYSIS	129	-0.310816160384427	-1.61365594618865	0.00143134021286491	0.00627063331350344	0.00391017752386656	3940	tags=40%	list=23%	signal=31%	22888/331/55958/8881/1642/7328/6500/9978/51529/8451/83737/3093/9040/51343/4591/54926/7317/55120/7321/23295/7322/23759/7332/7334/51433/6502/23624/7319/10277/29945/10401/8697/991/27338/90293/11065/4214/9820/1161/51434/389898/9817/10477/65264/7326/27339/672/7428/10055/64682/22954
KEGG_ARRHYTHMOGENIC_RIGHT_VENTRICULAR_CARDIOMYOPATHY_ARVC	KEGG_ARRHYTHMOGENIC_RIGHT_VENTRICULAR_CARDIOMYOPATHY_ARVC	KEGG_ARRHYTHMOGENIC_RIGHT_VENTRICULAR_CARDIOMYOPATHY_ARVC	74	0.330233267162485	1.69244420067038	0.00153994731928622	0.00658954201741081	0.00410903935868294	3964	tags=39%	list=23%	signal=30%	1674/3679/55799/781/3672/6934/1756/22801/29119/783/6444/1499/4000/8516/775/3678/3675/88/6262/87/81/1824/779/3680/83439/3690/6442/3908/786
KEGG_PRION_DISEASES	KEGG_PRION_DISEASES	KEGG_PRION_DISEASES	35	0.424951534689923	1.84876469434828	0.00163544607127727	0.0068391381162504	0.00426467994663212	3500	tags=43%	list=20%	signal=34%	3569/4684/2534/712/5621/730/729/5567/1958/5566/713/714/3303/6647/3915
KEGG_RNA_POLYMERASE	KEGG_RNA_POLYMERASE	KEGG_RNA_POLYMERASE	28	-0.48856834763143	-1.85914844433216	0.00181170105635389	0.00740784431931368	0.00461930795655144	5803	tags=64%	list=34%	signal=43%	661/55703/5439/11128/5441/5438/5440/51728/5431/5437/5435/5433/9533/25885/5432/5434/5430/5436
KEGG_NOD_LIKE_RECEPTOR_SIGNALING_PATHWAY	KEGG_NOD_LIKE_RECEPTOR_SIGNALING_PATHWAY	KEGG_NOD_LIKE_RECEPTOR_SIGNALING_PATHWAY	62	0.35998424317958	1.75112010612459	0.00224989230036656	0.00899956920146624	0.00561185951350012	4180	tags=42%	list=24%	signal=32%	6347/10392/6355/6356/3569/834/2920/5602/3576/22861/7128/5600/9051/84674/6357/64127/22900/4671/23118/260434/3551/330/114548/2919/4792/3553
KEGG_FC_GAMMA_R_MEDIATED_PHAGOCYTOSIS	KEGG_FC_GAMMA_R_MEDIATED_PHAGOCYTOSIS	KEGG_FC_GAMMA_R_MEDIATED_PHAGOCYTOSIS	95	0.296207258679877	1.57195979573455	0.00250846831185727	0.00982038658259016	0.0061236964388005	3840	tags=40%	list=22%	signal=31%	8613/2213/5290/2209/9846/2212/5578/3055/9103/5293/55616/10000/50807/5337/8877/1794/1073/26052/4651/6198/2934/7454/10810/8976/10163/5788/653361/7409/2214/5291/3635/8936/5880/5294/5338/4067/7408/200576
KEGG_GRAFT_VERSUS_HOST_DISEASE	KEGG_GRAFT_VERSUS_HOST_DISEASE	KEGG_GRAFT_VERSUS_HOST_DISEASE	41	0.408179623855082	1.82501272380146	0.00264975508384835	0.00995010072302238	0.00620458225863524	3854	tags=44%	list=22%	signal=34%	3127/3123/3126/3569/3119/3125/355/3133/3113/3117/3118/3122/3115/942/3111/940/3108/3134
KEGG_INSULIN_SIGNALING_PATHWAY	KEGG_INSULIN_SIGNALING_PATHWAY	KEGG_INSULIN_SIGNALING_PATHWAY	135	0.277315232879972	1.58216903637839	0.0026255140680001	0.00995010072302238	0.00620458225863524	3526	tags=34%	list=20%	signal=27%	9021/5290/8569/10580/9322/5293/3643/10000/5602/8660/5577/5584/5565/32/868/5139/6198/399694/5507/8471/2889/5575/5567/2885/5566/5836/6654/7248/23433/5255/79660/2308/3101/5573/5291/3635/867/3991/805/808/5770/3551/801/57521/5105/5294
KEGG_VEGF_SIGNALING_PATHWAY	KEGG_VEGF_SIGNALING_PATHWAY	KEGG_VEGF_SIGNALING_PATHWAY	74	0.31828164828127	1.63119220071913	0.00309510359403723	0.011389981226057	0.00710244824736965	2780	tags=31%	list=16%	signal=26%	5320/5290/5578/5293/5322/10000/4772/8877/3791/5530/5829/5743/5600/5532/81579/5533/5747/4773/5291/10725/5319/4846/4776
KEGG_GLUTATHIONE_METABOLISM	KEGG_GLUTATHIONE_METABOLISM	KEGG_GLUTATHIONE_METABOLISM	47	-0.404446972043218	-1.74975171790804	0.00477383029092553	0.0172232308535352	0.0107398865162205	2817	tags=40%	list=16%	signal=34%	2539/4258/373156/51060/2678/5226/2686/2937/2729/124975/2950/26873/3418/2882/2954/6240/4953/6241/119391
KEGG_ECM_RECEPTOR_INTERACTION	KEGG_ECM_RECEPTOR_INTERACTION	KEGG_ECM_RECEPTOR_INTERACTION	84	0.295732162108866	1.54836601417665	0.00522428813891822	0.0184859426454029	0.0115272754482204	3750	tags=37%	list=22%	signal=29%	7057/3679/7060/7058/7148/3672/5649/7450/1311/948/22801/961/1286/3910/2335/3913/1292/7448/1301/8516/3678/3675/1288/1293/3680/6696/7059/3912/3915/2814/3690
KEGG_ADHERENS_JUNCTION	KEGG_ADHERENS_JUNCTION	KEGG_ADHERENS_JUNCTION	73	0.315186964170272	1.60346880720125	0.00539687882779928	0.0187363340436805	0.0116834119608763	3288	tags=38%	list=19%	signal=31%	7048/5787/10580/7046/8826/6934/5797/25945/3643/2534/29119/1499/7454/2241/10810/8976/10163/4087/88/2260/1459/56288/87/4008/81/8936/5880/5770
KEGG_GNRH_SIGNALING_PATHWAY	KEGG_GNRH_SIGNALING_PATHWAY	KEGG_GNRH_SIGNALING_PATHWAY	99	0.294087189095011	1.58636664960911	0.00563808011619255	0.0192112359514709	0.0119795464457113	3527	tags=34%	list=20%	signal=27%	5320/3708/5578/5322/5337/5602/115/2776/817/4215/196883/5600/468/775/5567/2885/5566/81579/6654/109/1839/5330/10746/5319/111/4313/3725/779/805/808/801/2796/2185/5338
KEGG_GLYCOSYLPHOSPHATIDYLINOSITOL_GPI_ANCHOR_BIOSYNTHESIS	KEGG_GLYCOSYLPHOSPHATIDYLINOSITOL_GPI_ANCHOR_BIOSYNTHESIS	KEGG_GLYCOSYLPHOSPHATIDYLINOSITOL_GPI_ANCHOR_BIOSYNTHESIS	25	-0.478344470171805	-1.77146518743459	0.00578673795242692	0.019359268786301	0.0120718552500389	4163	tags=52%	list=24%	signal=40%	80235/55650/54965/5281/8818/94005/84720/284098/8733/9091/128869/23556/93183
KEGG_N_GLYCAN_BIOSYNTHESIS	KEGG_N_GLYCAN_BIOSYNTHESIS	KEGG_N_GLYCAN_BIOSYNTHESIS	46	-0.387609517834783	-1.67136821384044	0.00604350783218264	0.0198572400200287	0.0123823750696975	5797	tags=65%	list=34%	signal=43%	201595/144245/4247/8704/8703/4124/84920/79796/11282/199857/56052/11253/7841/6185/440138/57171/1603/8818/1798/29880/10195/6184/85365/91869/29929/54344/79053/3703/23193/1650
KEGG_PROTEIN_EXPORT	KEGG_PROTEIN_EXPORT	KEGG_PROTEIN_EXPORT	23	-0.507652952379821	-1.83607428212661	0.00616219446839172	0.019891996178668	0.0124040479603822	5023	tags=87%	list=29%	signal=62%	6734/90701/5018/6728/3309/55176/23480/6731/6729/58477/10952/28972/6730/60559/196294/29927/23478/6726/9789/6727
KEGG_HYPERTROPHIC_CARDIOMYOPATHY_HCM	KEGG_HYPERTROPHIC_CARDIOMYOPATHY_HCM	KEGG_HYPERTROPHIC_CARDIOMYOPATHY_HCM	83	0.299032589834	1.55887440446056	0.00639422264714071	0.0202851201219636	0.0126491881767393	3964	tags=35%	list=23%	signal=27%	1674/3569/7169/3679/55799/781/3672/1756/22801/7168/5565/783/6444/4000/8516/775/3678/7042/3675/6262/7273/779/3680/70/3690/7139/6442/3908/786
KEGG_AXON_GUIDANCE	KEGG_AXON_GUIDANCE	KEGG_AXON_GUIDANCE	129	0.260572201747745	1.47339713434273	0.00726503505461255	0.0226570584754019	0.0141282572872929	2780	tags=29%	list=16%	signal=25%	6387/57522/64221/6093/6586/3983/2534/4772/59277/22885/2770/9353/1073/2043/5530/57556/5362/2242/1808/5532/80031/8482/5921/9475/2042/23380/10501/5533/10512/5361/5747/4773/10500/10725/4690/6091/10154/4776
KEGG_TIGHT_JUNCTION	KEGG_TIGHT_JUNCTION	KEGG_TIGHT_JUNCTION	129	0.260100495193991	1.47072988480541	0.00748352829252339	0.0229494867637384	0.0143106067348254	2560	tags=27%	list=15%	signal=23%	7122/4629/3059/8777/10398/5578/8531/83700/10000/9076/53842/29119/5516/5584/2770/2017/6709/22808/8573/55870/9218/1499/58494/4621/4628/88/6237/9863/5865/5010/55844/2035/1459/56288/87
KEGG_ALZHEIMERS_DISEASE	KEGG_ALZHEIMERS_DISEASE	KEGG_ALZHEIMERS_DISEASE	145	-0.289633684283402	-1.5384782152344	0.00814316850711846	0.0245630000870458	0.0153167449055377	5674	tags=50%	list=33%	signal=34%	836/54205/2081/8772/4719/5331/4137/4715/4713/6390/7385/2932/840/4695/5594/6389/4696/10975/4729/11261/4716/3710/4709/4701/4710/25825/7386/823/1329/5663/27089/4311/4714/4700/2597/3028/6391/4706/23385/572/1537/4722/29796/1337/51107/4728/3416/4702/4707/841/4708/1340/1347/55851/1327/7384/4726/9377/1351/1349/374291/4712/7388/440567/1020/4723/637/4705/23236/4718/4704/1345/776
KEGG_REGULATION_OF_ACTIN_CYTOSKELETON	KEGG_REGULATION_OF_ACTIN_CYTOSKELETON	KEGG_REGULATION_OF_ACTIN_CYTOSKELETON	210	0.222430366101681	1.37267526186956	0.00961869000557133	0.0285457896939536	0.0178002922004631	3526	tags=28%	list=20%	signal=22%	5154/9459/5290/3679/2252/6093/929/4638/3672/10398/8826/5293/22801/3071/2335/1730/1073/4478/22808/3684/5156/5829/55970/2934/4659/7454/55740/8516/1131/8976/80310/9475/3689/10163/3678/3675/6654/4628/50649/88/2260/6237/10672/7409/5747/87/5291/81/2768/54434/8936/5159/3680/5880/2247/3683/3687/5294
KEGG_PROGESTERONE_MEDIATED_OOCYTE_MATURATION	KEGG_PROGESTERONE_MEDIATED_OOCYTE_MATURATION	KEGG_PROGESTERONE_MEDIATED_OOCYTE_MATURATION	84	-0.319312222022258	-1.54583566428418	0.0106915083863871	0.0312259927475432	0.019471585866603	2898	tags=32%	list=17%	signal=27%	5603/51343/2773/207/5295/6195/51433/29945/3479/8697/8900/51434/8503/5347/699/983/4085/9133/1017/891/5241/995/993/9088/64682/10459/890
KEGG_NATURAL_KILLER_CELL_MEDIATED_CYTOTOXICITY	KEGG_NATURAL_KILLER_CELL_MEDIATED_CYTOTOXICITY	KEGG_NATURAL_KILLER_CELL_MEDIATED_CYTOTOXICITY	135	0.250863866326049	1.43125582221093	0.0132510958663162	0.038096900615659	0.0237560764708629	3760	tags=31%	list=22%	signal=25%	3384/5290/355/3383/8793/5578/7305/3133/5293/2534/4772/100507436/2207/5530/399694/962/3459/5532/2885/3689/6654/3454/3455/5533/80328/7409/4773/2214/8794/5291/10725/4776/3937/5880/4068/3683/2185/5294/10870/2215/4775/3460
KEGG_PEROXISOME	KEGG_PEROXISOME	KEGG_PEROXISOME	78	-0.319872672468307	-1.52437989218424	0.0162668778135362	0.046047777195241	0.0287140029421125	6489	tags=50%	list=38%	signal=31%	8528/8540/196743/5191/1610/5052/25824/8443/3295/3155/847/5192/51/10654/8310/83594/5189/92960/1962/51703/390916/5194/5195/5825/373156/26063/55670/10455/5827/11264/8799/4598/225/55711/3418/11001/5828/1891/10005
KEGG_PRIMARY_BILE_ACID_BIOSYNTHESIS	KEGG_PRIMARY_BILE_ACID_BIOSYNTHESIS	KEGG_PRIMARY_BILE_ACID_BIOSYNTHESIS	16	0.499316021170302	1.70296330447957	0.0178189842026739	0.0496771680801818	0.0309771814687633	2254	tags=31%	list=13%	signal=27%	9420/8309/9023/1593/51302
