# Supplementary material for: Identification and validation of immune-related and inflammation-related genes in endometriosis
Source: Front Endocrinol (Lausanne). 2025 May 8;16:1545670. doi: 10.3389/fendo.2025.1545670 (PMC12095003; doi:10.3389/fendo.2025.1545670)
Supplement: Supplementary file 4 [file DataSheet1.zip › Raw data/13Immune/table01_ssgsea_result.csv]

	group	Activated B cell	Activated CD4 T cell	Activated CD8 T cell	Activated dendritic cell	CD56bright natural killer cell	CD56dim natural killer cell	Central memory CD4 T cell	Central memory CD8 T cell	Effector memory CD4 T cell	Effector memory CD8 T cell	Eosinophil	Gamma delta T cell	Immature B cell	Immature dendritic cell	Macrophage	Mast cell	MDSC	Memory B cell	Monocyte	Natural killer cell	Natural killer T cell	Neutrophil	Plasmacytoid dendritic cell	Regulatory T cell	T follicular helper cell	Type 1 T helper cell	Type 17 T helper cell	Type 2 T helper cell
GSM175776	Control	-0.382560874485755	0.0123649409284464	0.235858162718891	0.165106417303366	0.170755779449619	0.188666136153881	0.461349463792164	0.216441114862706	0.148083342150616	0.211449978055663	-0.210901949877283	0.236651783801457	-0.280019974412746	0.421185664098464	-0.0734274028867831	-0.0664023898571254	-0.105406073227772	0.0403938531754189	0.292432655803429	0.140513483299528	-0.0413723259243804	-0.439003723044964	0.392118719858645	-0.0510874145065659	-0.00878674572469877	0.0182613111347895	-0.17555781383177	0.0843754176641738
GSM175777	Control	-0.343715548362698	-0.00813408330034533	0.213171784866078	0.175617267042585	0.197594867346304	0.18950412437216	0.501765024964087	0.208377189346565	0.139078145873901	0.277310879092651	0.0190276007890484	0.209801274188338	-0.277512448621546	0.419833363487311	-0.0717046812613319	-0.00542834881202865	-0.0625758156639794	0.00297762862747157	0.310332208907449	0.181592014113082	-0.0419470866236146	-0.366086397398126	0.382354834143202	-0.101215516084222	0.0310690754866864	0.0386899147236872	-0.203893417048045	0.0384549560695602
GSM175778	Control	-0.295200189870096	-0.0881445458065876	0.184327118912307	0.127845376276124	0.175677682898832	0.198948736123025	0.450453776677051	0.214885894005184	0.105170315969928	0.235675567666183	-0.179843546212972	0.223043469434996	-0.272070156950082	0.390990006716558	-0.0490979095383989	0.0323575101243118	-0.117821873036034	-0.00336319467979929	0.303102078339029	0.164264570531484	-0.0632895731993118	-0.401104768776045	0.411031793599396	-0.0949340199359504	0.00747626875325618	0.00493744397301839	-0.183016692969067	0.0049285503746589
GSM175779	Control	-0.320392339298957	-0.171058303733644	0.294898198094482	0.22273319437825	0.218693318420527	0.208557051747299	0.558035627148405	0.18668181321493	0.103393423666498	0.309719592761034	-0.161654785239662	0.234044659448741	-0.261336493079813	0.379867310153436	0.0299093504539823	-0.0599203845952422	0.0352132123198768	-0.0447182046343354	0.327428671845477	0.229669475532319	0.0893816603436196	-0.190632964586037	0.440453760991	0.0115910162966511	0.109923860341378	0.0558162376284247	-0.0484138780535394	-0.0673410017661264
GSM175780	Control	-0.306861467039994	-0.0702775278781716	0.218859985114012	0.144138532339657	0.197387380341069	0.135743799712551	0.468886707002876	0.175051829352018	0.101523801203222	0.260208180191691	-0.0989428839251004	0.239842247414212	-0.261259745519043	0.386545466319671	-0.0196099544789973	-0.0204024194498496	-0.12558134444608	0.0186261521031783	0.304879681123404	0.148654703118206	-0.0485395755310498	-0.408552204483358	0.382591651585549	-0.0506498916569821	0.0296065327165314	0.0302544975293079	-0.171307211033062	-0.0136254379383294
GSM175781	Control	-0.322873105877944	-0.060450020867784	0.268577671258831	0.155552229535034	0.19048119039006	0.217083162424375	0.512632692424136	0.162791410434264	0.112980268464372	0.282424732524027	-0.161798442399794	0.240672225818903	-0.268647644578209	0.385099450962671	-0.0422514268160707	0.00328743124237045	-0.0523019107895498	-0.00345563902656679	0.316001440736363	0.181095412390859	0.00679894549920239	-0.368307518322852	0.378432254202617	-0.0536292841848688	0.0558583960994266	0.0419300006408412	-0.177539631041146	-0.000153263974202523
GSM175782	Control	-0.316533237053363	-0.0562930555978886	0.234008826765179	0.171020441797456	0.19923924589809	0.169455062544655	0.474232815839602	0.205694231845669	0.106069504878701	0.232764846226924	-0.165359778259166	0.234347593665584	-0.278082519908421	0.389919394833971	-0.0538155634765708	-0.0125356240469842	-0.0939438945540023	0.0390502237001428	0.299335938544702	0.189758215720252	-0.0501569022216169	-0.43386553026981	0.41506284168174	-0.108653577012111	0.00270058032345815	0.00445337877827517	-0.171121282122144	-0.0198488767644896
GSM175783	Control	-0.303271407518601	-0.0916058435213299	0.255980821186233	0.169923795526617	0.183543725869769	0.2180181713075	0.46888879750253	0.238702239428092	0.12954659047206	0.242895279031931	-0.242114973798033	0.234297171355906	-0.277047317586456	0.393106642698248	-0.0322902054885155	-0.0810788537703584	-0.0540848743238669	0.0737919794118444	0.321934399814038	0.175488042324221	-0.0263438525829145	-0.369401629761599	0.38913608947614	-0.0969288966173471	0.0099204527155177	0.0205716540682806	-0.187783929128027	-0.00609714748069652
GSM175784	Control	-0.328164558571186	0.0785911051720942	0.327153178054749	0.209992371189429	0.169417381136773	0.178467929703167	0.492239029412718	0.229207136417581	0.145816978426845	0.264680310742041	-0.125945423716862	0.22646445639907	-0.220591057928789	0.391742637640685	-0.0622926630528617	0.00697676987249049	-0.00722747254716128	0.0522451330337769	0.305559804305884	0.150721507433868	-0.0119703619298672	-0.441964372851595	0.393408332905543	0.00414855274931582	-0.00675677921800767	0.0198090874941217	-0.217311451809377	0.0424129190943024
GSM175785	Control	-0.319378826772483	-0.0983625056829508	0.170553878622334	0.135582833651653	0.18237576239247	0.192489561141351	0.441094295742308	0.218458976472229	0.129112034628749	0.18083073989701	-0.1452055521121	0.240251836639989	-0.305557000638161	0.399452945395319	-0.028995324584429	-0.0872170447493561	-0.0702685858187502	0.0154665296847282	0.287221081996119	0.128353969892374	-0.077332662940789	-0.384930604346308	0.390830272326799	-0.0801447860783026	-0.00720370310266932	0.00548189644481803	-0.193409197325094	0.0353485993098529
GSM175766	EM	-0.143807702000792	-0.239162804686196	0.202533856774308	0.260731785273733	0.285323688381694	0.161803035191298	0.512493743264974	0.286431870192198	0.151093772205331	0.387903616002975	-0.17319958194981	0.260804379849261	-0.0854041444371351	0.412249246717019	0.0814511296572524	0.216647693909333	0.267131622079127	-0.029900930387546	0.339000100105578	0.277845376344225	0.0657066102128959	-0.311180187444457	0.418242942776231	0.176705787848459	0.154180983284053	0.108446853065197	-0.167879651472402	0.0602175766973373
GSM175767	EM	-0.292757496563861	-0.076342473927944	0.218675224161906	0.28418375423686	0.320686068591683	0.140225332232978	0.5197593805409	0.265205735061504	0.154830178640366	0.387949847946257	-0.0905544157451454	0.242911024371322	-0.0468667831214478	0.373173477747987	0.0473948764768422	0.10627047976038	0.173144718380017	-0.0299766123266226	0.33937668102951	0.291982510700986	0.0396552000397285	-0.355990793795389	0.412383216936326	0.121300203469584	0.147769058466053	0.0956523473767846	-0.175346839325313	0.0667513788015394
GSM175768	EM	-0.184193797772381	-0.402921265902378	0.0493536782858135	0.0832119954789352	0.300975896594528	0.133067702814883	0.48086645635519	0.205538545245586	0.134514749419139	0.303238700983066	-0.283316987878894	0.178398408157874	-0.142125409657867	0.273587133476397	-0.0229148933436762	-0.0345531867922178	-0.0679951624875599	-0.0940992602227087	0.329167789551669	0.235878446977607	0.0114955456732544	-0.380388092850897	0.396521161029394	0.0195462068751721	0.12045573590067	0.0265157160975177	-0.16413743895124	-0.0298970074101109
GSM175769	EM	-0.0730421513462852	-0.104889602232881	0.32901787796371	0.302791345993098	0.293131810135973	0.17167938454509	0.548130821721818	0.313581284867348	0.112657556769882	0.43846295997993	-0.215783897821894	0.272519146694994	0.004903972340733	0.387357298794311	0.156659985927568	0.150955584040258	0.357979606250991	-0.0283770102449749	0.362963482830128	0.322848017645278	0.0980386330293303	-0.348963407791794	0.438557807585263	0.256712089661216	0.212583500451572	0.145699252803338	-0.154723395965987	0.00177883870164326
GSM175770	EM	-0.11301295100787	-0.184915828967126	0.317276591429614	0.285863967504247	0.29419648418803	0.154978411546156	0.531370384198675	0.25874546826774	0.1469328227568	0.408134253033496	-0.233024994001472	0.252169971652504	-0.0877658118524666	0.391839916564905	0.0806472620325922	0.0503280211797892	0.361948966991646	0.00874565238879188	0.323149310286515	0.298649017744656	0.0593525051947073	-0.336615598697674	0.410139876267243	0.233655365285159	0.187418026872211	0.142902140892723	-0.15715089924653	-0.000628705415615271
GSM175771	EM	-0.125880361304563	-0.334446219743959	0.0794244708872146	0.234476303136589	0.303676545424444	0.159238890922272	0.484420081466971	0.252271907814802	0.0860482003940508	0.394789802436032	-0.212995523026308	0.258348393108024	-0.0650034991571615	0.326817353711866	0.0565802890852279	0.144086665349239	0.0955466797384556	-0.116293612708085	0.345937503009968	0.260544263413549	0.043849894654587	-0.352478491036781	0.422343260568931	0.122306059693437	0.194119411909855	0.055705941652443	-0.182501031890463	-0.024948745610352
GSM175772	EM	-0.172414201907237	-0.167124743957238	0.209191667009414	0.272066893819944	0.295972943976554	0.14508849755955	0.501327770388649	0.252719314778922	0.119116046610347	0.410742284695824	-0.162608964973851	0.232984604564045	-0.0287356245044726	0.369304909808793	0.0739503102011872	0.154469919506542	0.189466400576378	-0.0193975095167306	0.367387598728769	0.275887138191241	0.018636291058873	-0.391580130523681	0.426324942951241	0.142029657214689	0.190892186626894	0.0940059314724662	-0.179057413917254	0.0114985911904134
GSM175773	EM	-0.100779118329155	-0.26261791699839	0.124704675094117	0.257634450455487	0.315971267735019	0.161803868133315	0.503236996899825	0.298538483473767	0.113184366538636	0.402374520486779	-0.131876857280929	0.23264049955786	-0.0431584281527105	0.329536213246446	0.0918856370053023	0.16218604764417	0.134594683202741	-0.0947796268001008	0.364320606398216	0.263401953674391	0.0654500224309525	-0.357813799200989	0.424839786953778	0.153421820481777	0.158431394917546	0.0875139154213608	-0.149642628763831	0.00987871110257739
GSM175774	EM	-0.134430204150578	-0.269391537140212	0.138823744864201	0.196713183816867	0.300389637626509	0.136725155730438	0.491211412612648	0.24474607647578	0.146021507028477	0.355138680177736	-0.17389995549404	0.216123859105358	-0.127877544527797	0.318400335034157	0.0374139117752876	0.147118074245831	0.113514294800272	-0.101294757456561	0.324623197159134	0.260542928820277	0.00787837803660032	-0.352840477465947	0.411492072365913	0.097660718762467	0.126225005584083	0.0946711830163971	-0.176909130212579	0.0232796815596829
GSM175775	EM	-0.324768046040934	-0.270448858939811	0.107944521402408	0.17447637439641	0.30147297793959	0.234878711644088	0.491789709023268	0.167780787554444	0.158802960472555	0.266062369790344	-0.327705561155209	0.265734794814243	-0.251854002256573	0.343613984254461	-0.0472283854216875	0.0848594181694709	-0.0150366074755596	-0.0606431610554026	0.290784494299598	0.189092700144141	0.015521870658678	-0.340667546973307	0.409676047592663	0.0539415149042026	0.111734915053952	0.0775998036845112	-0.110515959251722	0.036638085541359
