# Supplementary material for: Identification and validation of immune-related and inflammation-related genes in endometriosis
Source: Front Endocrinol (Lausanne). 2025 May 8;16:1545670. doi: 10.3389/fendo.2025.1545670 (PMC12095003; doi:10.3389/fendo.2025.1545670)
Supplement: Supplementary file 4 [file DataSheet1.zip › Raw data/13Immune/table02_ImmuneCell_deg_cor.csv]

	Activated B cell	Activated CD4 T cell	Activated dendritic cell	CD56bright natural killer cell	CD56dim natural killer cell	Central memory CD8 T cell	Effector memory CD8 T cell	Immature B cell	Immature dendritic cell	Macrophage	Mast cell	MDSC	Memory B cell	Monocyte	Natural killer cell	Natural killer T cell	Neutrophil	Plasmacytoid dendritic cell	Regulatory T cell	T follicular helper cell	Type 1 T helper cell	Type 17 T helper cell
Activated B cell	1	-0.63609022556391	0.536842105263158	0.616541353383459	-0.556390977443609	0.729323308270677	0.744360902255639	0.772932330827068	-0.427067669172932	0.888721804511278	0.655639097744361	0.643609022556391	-0.514285714285714	0.741353383458647	0.774436090225564	0.586466165413534	0.442105263157895	0.610526315789474	0.741353383458647	0.806015037593985	0.62406015037594	0.341353383458647
Activated CD4 T cell	-0.63609022556391	1	-0.209022556390977	-0.729323308270677	0.288721804511278	-0.234586466165414	-0.526315789473684	-0.52781954887218	0.649624060150376	-0.627067669172932	-0.415037593984962	-0.442105263157895	0.801503759398496	-0.47218045112782	-0.533834586466165	-0.568421052631579	-0.642105263157895	-0.475187969924812	-0.609022556390977	-0.667669172932331	-0.491729323308271	-0.497744360902256
Activated dendritic cell	0.536842105263158	-0.209022556390977	1	0.517293233082707	-0.252631578947368	0.748872180451128	0.819548872180451	0.754887218045113	-0.0932330827067669	0.682706766917293	0.703759398496241	0.915789473684211	-0.296240601503759	0.682706766917293	0.821052631578947	0.78796992481203	0.571428571428571	0.66015037593985	0.765413533834587	0.738345864661654	0.818045112781955	0.315789473684211
CD56bright natural killer cell	0.616541353383459	-0.729323308270677	0.517293233082707	1	-0.487218045112782	0.365413533834586	0.721804511278195	0.723308270676692	-0.736842105263158	0.651127819548872	0.609022556390977	0.586466165413534	-0.822556390977444	0.649624060150376	0.772932330827068	0.646616541353383	0.593984962406015	0.545864661654135	0.66015037593985	0.803007518796993	0.669172932330827	0.541353383458647
CD56dim natural killer cell	-0.556390977443609	0.288721804511278	-0.252631578947368	-0.487218045112782	1	-0.366917293233083	-0.449624060150376	-0.545864661654135	0.407518796992481	-0.484210526315789	-0.359398496240601	-0.26015037593985	0.311278195488722	-0.484210526315789	-0.458646616541353	-0.207518796992481	0.0330827067669173	-0.246616541353383	-0.475187969924812	-0.44812030075188	-0.341353383458647	-0.144360902255639
Central memory CD8 T cell	0.729323308270677	-0.234586466165414	0.748872180451128	0.365413533834586	-0.366917293233083	1	0.625563909774436	0.67218045112782	0.0345864661654135	0.699248120300752	0.639097744360902	0.733834586466166	-0.192481203007519	0.654135338345865	0.66015037593985	0.529323308270677	0.291729323308271	0.544360902255639	0.679699248120301	0.586466165413534	0.580451127819549	0.0390977443609023
Effector memory CD8 T cell	0.744360902255639	-0.526315789473684	0.819548872180451	0.721804511278195	-0.449624060150376	0.625563909774436	1	0.920300751879699	-0.467669172932331	0.840601503759399	0.768421052631579	0.890225563909774	-0.618045112781955	0.896240601503759	0.911278195488722	0.866165413533835	0.630075187969925	0.633082706766917	0.87218045112782	0.960902255639098	0.890225563909774	0.409022556390977
Immature B cell	0.772932330827068	-0.52781954887218	0.754887218045113	0.723308270676692	-0.545864661654135	0.67218045112782	0.920300751879699	1	-0.550375939849624	0.833082706766917	0.839097744360902	0.818045112781955	-0.604511278195489	0.861654135338346	0.839097744360902	0.796992481203008	0.461654135338346	0.64812030075188	0.905263157894737	0.902255639097744	0.81203007518797	0.377443609022556
Immature dendritic cell	-0.427067669172932	0.649624060150376	-0.0932330827067669	-0.736842105263158	0.407518796992481	0.0345864661654135	-0.467669172932331	-0.550375939849624	1	-0.393984962406015	-0.372932330827068	-0.231578947368421	0.781954887218045	-0.481203007518797	-0.390977443609023	-0.37593984962406	-0.239097744360902	-0.404511278195489	-0.386466165413534	-0.529323308270677	-0.303759398496241	-0.374436090225564
Macrophage	0.888721804511278	-0.627067669172932	0.682706766917293	0.651127819548872	-0.484210526315789	0.699248120300752	0.840601503759399	0.833082706766917	-0.393984962406015	1	0.66015037593985	0.781954887218045	-0.553383458646617	0.804511278195489	0.806015037593985	0.777443609022556	0.618045112781955	0.657142857142857	0.863157894736842	0.864661654135338	0.804511278195489	0.479699248120301
Mast cell	0.655639097744361	-0.415037593984962	0.703759398496241	0.609022556390977	-0.359398496240601	0.639097744360902	0.768421052631579	0.839097744360902	-0.372932330827068	0.66015037593985	1	0.741353383458647	-0.577443609022556	0.657142857142857	0.745864661654135	0.621052631578947	0.43609022556391	0.6	0.759398496240602	0.77593984962406	0.730827067669173	0.257142857142857
MDSC	0.643609022556391	-0.442105263157895	0.915789473684211	0.586466165413534	-0.26015037593985	0.733834586466166	0.890225563909774	0.818045112781955	-0.231578947368421	0.781954887218045	0.741353383458647	1	-0.451127819548872	0.747368421052632	0.870676691729323	0.858646616541353	0.687218045112782	0.609022556390977	0.857142857142857	0.827067669172932	0.899248120300752	0.341353383458647
Memory B cell	-0.514285714285714	0.801503759398496	-0.296240601503759	-0.822556390977444	0.311278195488722	-0.192481203007519	-0.618045112781955	-0.604511278195489	0.781954887218045	-0.553383458646617	-0.577443609022556	-0.451127819548872	1	-0.580451127819549	-0.581954887218045	-0.61203007518797	-0.634586466165413	-0.547368421052632	-0.577443609022556	-0.699248120300752	-0.553383458646617	-0.458646616541353
Monocyte	0.741353383458647	-0.47218045112782	0.682706766917293	0.649624060150376	-0.484210526315789	0.654135338345865	0.896240601503759	0.861654135338346	-0.481203007518797	0.804511278195489	0.657142857142857	0.747368421052632	-0.580451127819549	1	0.81203007518797	0.781954887218045	0.451127819548872	0.654135338345865	0.723308270676692	0.854135338345865	0.699248120300752	0.270676691729323
Natural killer cell	0.774436090225564	-0.533834586466165	0.821052631578947	0.772932330827068	-0.458646616541353	0.66015037593985	0.911278195488722	0.839097744360902	-0.390977443609023	0.806015037593985	0.745864661654135	0.870676691729323	-0.581954887218045	0.81203007518797	1	0.828571428571429	0.669172932330827	0.706766917293233	0.810526315789474	0.911278195488722	0.851127819548872	0.515789473684211
Natural killer T cell	0.586466165413534	-0.568421052631579	0.78796992481203	0.646616541353383	-0.207518796992481	0.529323308270677	0.866165413533835	0.796992481203008	-0.37593984962406	0.777443609022556	0.621052631578947	0.858646616541353	-0.61203007518797	0.781954887218045	0.828571428571429	1	0.77593984962406	0.700751879699248	0.861654135338346	0.831578947368421	0.846616541353383	0.639097744360902
Neutrophil	0.442105263157895	-0.642105263157895	0.571428571428571	0.593984962406015	0.0330827067669173	0.291729323308271	0.630075187969925	0.461654135338346	-0.239097744360902	0.618045112781955	0.43609022556391	0.687218045112782	-0.634586466165413	0.451127819548872	0.669172932330827	0.77593984962406	1	0.452631578947368	0.604511278195489	0.682706766917293	0.77593984962406	0.560902255639098
Plasmacytoid dendritic cell	0.610526315789474	-0.475187969924812	0.66015037593985	0.545864661654135	-0.246616541353383	0.544360902255639	0.633082706766917	0.64812030075188	-0.404511278195489	0.657142857142857	0.6	0.609022556390977	-0.547368421052632	0.654135338345865	0.706766917293233	0.700751879699248	0.452631578947368	1	0.631578947368421	0.633082706766917	0.497744360902256	0.512781954887218
Regulatory T cell	0.741353383458647	-0.609022556390977	0.765413533834587	0.66015037593985	-0.475187969924812	0.679699248120301	0.87218045112782	0.905263157894737	-0.386466165413534	0.863157894736842	0.759398496240602	0.857142857142857	-0.577443609022556	0.723308270676692	0.810526315789474	0.861654135338346	0.604511278195489	0.631578947368421	1	0.863157894736842	0.870676691729323	0.526315789473684
T follicular helper cell	0.806015037593985	-0.667669172932331	0.738345864661654	0.803007518796993	-0.44812030075188	0.586466165413534	0.960902255639098	0.902255639097744	-0.529323308270677	0.864661654135338	0.77593984962406	0.827067669172932	-0.699248120300752	0.854135338345865	0.911278195488722	0.831578947368421	0.682706766917293	0.633082706766917	0.863157894736842	1	0.867669172932331	0.446616541353383
Type 1 T helper cell	0.62406015037594	-0.491729323308271	0.818045112781955	0.669172932330827	-0.341353383458647	0.580451127819549	0.890225563909774	0.81203007518797	-0.303759398496241	0.804511278195489	0.730827067669173	0.899248120300752	-0.553383458646617	0.699248120300752	0.851127819548872	0.846616541353383	0.77593984962406	0.497744360902256	0.870676691729323	0.867669172932331	1	0.499248120300752
Type 17 T helper cell	0.341353383458647	-0.497744360902256	0.315789473684211	0.541353383458647	-0.144360902255639	0.0390977443609023	0.409022556390977	0.377443609022556	-0.374436090225564	0.479699248120301	0.257142857142857	0.341353383458647	-0.458646616541353	0.270676691729323	0.515789473684211	0.639097744360902	0.560902255639098	0.512781954887218	0.526315789473684	0.446616541353383	0.499248120300752	1
