# Supplementary material for: Identification and validation of immune-related and inflammation-related genes in endometriosis
Source: Front Endocrinol (Lausanne). 2025 May 8;16:1545670. doi: 10.3389/fendo.2025.1545670 (PMC12095003; doi:10.3389/fendo.2025.1545670)
Supplement: Supplementary file 4 [file DataSheet1.zip › Raw data/13Immune/table03_ImmuneCell_deg_pvalue.csv]

	Activated B cell	Activated CD4 T cell	Activated dendritic cell	CD56bright natural killer cell	CD56dim natural killer cell	Central memory CD8 T cell	Effector memory CD8 T cell	Immature B cell	Immature dendritic cell	Macrophage	Mast cell	MDSC	Memory B cell	Monocyte	Natural killer cell	Natural killer T cell	Neutrophil	Plasmacytoid dendritic cell	Regulatory T cell	T follicular helper cell	Type 1 T helper cell	Type 17 T helper cell
Activated B cell	0	0.00520987527065771	0.0217129552070243	0.00694751857828895	0.0170370408136609	0.000790520753058466	0.000568653039655586	0.000248633927224222	0.072639932263088	3.17341527007042e-06	0.0038462997082724	0.00461866953926245	0.028484579601773	0.000597798848452201	0.000243728080741219	0.0109986437951111	0.0619623499348802	0.00766772494218568	0.000597798848452201	9.36315925345249e-05	0.00619933419432681	0.155582033703498
Activated CD4 T cell	0.00257110727642848	0	0.388237100199237	0.000790520753058466	0.233140958161708	0.332428213736819	0.0244270407945498	0.0241959894372286	0.00417814942715582	0.00593851084584526	0.0823553268033801	0.0619623499348802	0.000103708906713389	0.0461252412259342	0.0225659733175173	0.0142148803127907	0.00472380342387942	0.0446694633588219	0.00770677286180188	0.00315325297734383	0.0375826503265509	0.0348995441921442
Activated dendritic cell	0.0146632944255229	0.376472339587139	0	0.0276357446084234	0.29803225218249	0.000516089926545943	6.12255486969495e-05	0.00043169145372512	0.704984507187562	0.0023354321566798	0.00150695184311692	1.07923808792689e-06	0.222018435239491	0.0023354321566798	5.87034023288838e-05	0.000170912579075416	0.0136179083020215	0.00358644680827605	0.000313081208169441	0.000646252757112678	6.22250577205611e-05	0.192493548957198
CD56bright natural killer cell	0.00378955558815761	0.000263506917686155	0.019500547061355	0	0.0396374276593953	0.1274693376868	0.000944402898674032	0.000916407460834874	0.000667076589410946	0.00412201672684045	0.00770677286180188	0.0109986437951111	5.62926095932429e-05	0.00417814942715582	0.000248633927224222	0.0043737861161195	0.0098461569010702	0.0193007730091718	0.00358644680827605	9.94937996796601e-05	0.0030785643749693	0.0204136866885033
CD56dim natural killer cell	0.0108417532450569	0.216992666687304	0.282550057263919	0.0293419919037082	0	0.126297211088003	0.058000758433562	0.0193007730091718	0.088263578782634	0.0407367746254566	0.13415101437868	0.285269387510474	0.198786743865195	0.0407367746254566	0.0532497031964641	0.390126389979733	0.889875964885619	0.309279593775645	0.0446694633588219	0.0587156735743499	0.155582033703498	0.553281430021905
Central memory CD8 T cell	0.000263506917686155	0.31947646514967	0.000145220109201239	0.113122139505601	0.111535199402392	0	0.00606776789406871	0.0029337760551739	0.888748906695064	0.00161603739883587	0.00494008708556151	0.000720124061730876	0.425414581238821	0.00389855904198828	0.00358644680827605	0.0238178212133899	0.228869437972461	0.0196239129922793	0.00248333053012132	0.0109986437951111	0.0119433114528784	0.877601989957459
Effector memory CD8 T cell	0.000167395699985194	0.0171306519857882	9.80668961812611e-06	0.00032706593893473	0.0467019093880629	0.00317835461117885	0	1.06289618062756e-06	0.0485080774142926	2.87411514194171e-05	0.000286738451063133	3.08034950223273e-06	0.0068032620474766	2.31914174261391e-06	1.07923808792689e-06	1.08274539320108e-05	0.00563902216719658	0.00539747665863981	9.16897246886916e-06	4.06340401777264e-09	3.08034950223273e-06	0.0873285566329005
Immature B cell	6.45802408374603e-05	0.0167591268829289	0.000119602827006094	0.000313403417341797	0.0127836288762047	0.00116843029037229	9.20256433443778e-09	0	0.0183562409829465	3.81809827516022e-05	2.90217768548435e-05	6.22250577205611e-05	0.00825538564184713	1.10830075988774e-05	2.90217768548435e-05	0.000122182378814784	0.0519206307382339	0.00427502622365793	1.58692141367163e-06	1.78182756838818e-06	7.74790835246924e-05	0.116508535821106
Immature dendritic cell	0.0603760475952939	0.00193533328444014	0.695828864237075	0.000210807753363632	0.0745082158554703	0.884901508830583	0.0375885102041488	0.0119196370019133	0	0.100428108019639	0.119878443370696	0.337590057605207	0.00020252928896997	0.0420991454497174	0.102993452457716	0.117625023027205	0.324012792207223	0.0906137871352368	0.107190549828885	0.0238178212133899	0.210203645623348	0.118748328315289
Macrophage	1.64852741302359e-07	0.0030849406991404	0.000909908632472649	0.00187364396674566	0.0305084935506666	0.00060164162900383	3.48377592962631e-06	5.1238548281371e-06	0.0856464817310337	0	0.00358644680827605	0.00020252928896997	0.0176278634351732	9.5442794398646e-05	9.36315925345249e-05	0.000234776655281962	0.0068032620474766	0.00375795283740703	1.10830075988774e-05	1.10830075988774e-05	9.5442794398646e-05	0.0426704113442827
Mast cell	0.00169836610495145	0.068807697285941	0.000534935286301243	0.00437050755366254	0.119632506329039	0.00241657939683312	7.57188117526023e-05	3.76906192920046e-06	0.105347722962127	0.00153704863211831	0	0.000597798848452201	0.012395268374853	0.00375795283740703	0.000550615131016047	0.00652210709721144	0.0660153247356769	0.00890026739268165	0.000377782263022215	0.000234911978542277	0.000776626131849738	0.29007507480965
MDSC	0.00219936644726783	0.0509647034096417	1.48530598165754e-08	0.00657061837110534	0.267980333721961	0.000230689093368333	1.4668330963013e-07	1.05055292255493e-05	0.325898627038793	4.64677589411619e-05	0.00018373904000046	0	0.0572920690962242	0.00053309798381379	9.16897246886916e-06	1.27180630060267e-05	0.00216379808784654	0.00770677286180188	1.33291054078972e-05	4.67721817347059e-05	2.02498665854722e-06	0.155582033703498
Memory B cell	0.0203461282869807	2.15499026936912e-05	0.204718297428621	8.52918327170347e-06	0.181575770370373	0.416206473419799	0.00368141885685963	0.0047531008240938	4.64677589411619e-05	0.0113703534711723	0.00767326137490902	0.0458832588000064	0	0.0119433114528784	0.0118066552008504	0.00751182026445038	0.00532587078700395	0.019107509770718	0.012395268374853	0.00161603739883587	0.0176278634351732	0.0532497031964641
Monocyte	0.00018373904000046	0.035542393671932	0.000909908632472649	0.00193533328444014	0.0305084935506666	0.00175519541284321	9.03561717901523e-08	1.05552453322642e-06	0.0317110446244624	1.90059244257044e-05	0.00164308760423424	0.000152313709661083	0.00729007322448419	0	7.74790835246924e-05	0.00020252928896997	0.0572920690962242	0.00389855904198828	0.000916407460834874	1.52582178081182e-05	0.00161603739883587	0.265639914215635
Natural killer cell	6.1195795164462e-05	0.0153370468002174	9.14858218112474e-06	6.45802408374603e-05	0.0419543116093354	0.00153704863211831	2.33601317733093e-08	3.76906192920046e-06	0.088280102106614	1.78345890541952e-05	0.000159702224147511	5.95387822653842e-07	0.00710443754510044	1.37516988074129e-05	0	4.48071394577982e-05	0.0030785643749693	0.00140894062515736	8.07818417284574e-05	1.07923808792689e-06	1.74274339439651e-05	0.0280577156048265
Natural killer T cell	0.00657061837110534	0.00892276036950066	3.69940647349386e-05	0.00206382115435942	0.379993236993247	0.0163940847312944	7.96825614044086e-07	2.59174742940452e-05	0.102349046010685	5.48828544814975e-05	0.00347281027254115	1.26630064562171e-06	0.00412987521032554	4.64677589411619e-05	6.40101992254261e-06	0	0.000234911978542277	0.00161049888634325	1.10830075988774e-05	3.98646286758012e-05	2.15776029456814e-05	0.00494008708556151
Neutrophil	0.0509647034096417	0.00226987956731868	0.00848908569476668	0.00575424753958648	0.889875964885619	0.212026232580548	0.0029049508134043	0.040457634341481	0.309986264406045	0.00368141885685963	0.054584099673222	0.00081493694217597	0.00265140753465564	0.0458832588000064	0.0012527491395979	5.79652934065359e-05	0	0.0568988202671266	0.00825538564184713	0.0023354321566798	0.000234911978542277	0.0159585755488328
Plasmacytoid dendritic cell	0.00424878265194704	0.0342272511450713	0.00153704863211831	0.0127836288762047	0.294551994072042	0.0130826086615195	0.00273378687905133	0.0019987135591128	0.0768844254480797	0.00164308760423424	0.0051629256736768	0.00437050755366254	0.0124901903696035	0.00175519541284321	0.000494044115314917	0.000578664102019436	0.0450756887830484	0	0.00551715538345272	0.00539747665863981	0.0348995441921442	0.0289163666270336
Regulatory T cell	0.00018373904000046	0.00437050755366254	8.40304541407157e-05	0.00153704863211831	0.0342272511450713	0.000978281723987186	5.38974044233012e-07	4.1218738017445e-08	0.0923416424932817	9.62152319092775e-07	0.000103031526278786	1.38484212030101e-06	0.00767326137490902	0.000313403417341797	1.46876075869923e-05	1.05552453322642e-06	0.0047531008240938	0.00281828716557325	0	1.10830075988774e-05	9.16897246886916e-06	0.0244270407945498
T follicular helper cell	1.78345890541952e-05	0.00129679234998989	0.000201429430788367	2.02433272075499e-05	0.0475317357506642	0.00657061837110534	1.75904935834313e-11	5.39947747996417e-08	0.0163940847312944	8.76083830046429e-07	5.79652934065359e-05	6.88421722502165e-06	0.00060164162900383	1.65132227360587e-06	2.33601317733093e-08	5.52237280357419e-06	0.000909908632472649	0.00273378687905133	9.62152319092775e-07	0	1.04514798689848e-05	0.0594368321714929
Type 1 T helper cell	0.00327410723683061	0.0276582275130461	1.05055292255493e-05	0.0012527491395979	0.140764697160308	0.00729007322448419	1.4668330963013e-07	1.37516988074129e-05	0.192914168277705	1.90059244257044e-05	0.000252151341509655	7.01294080882155e-08	0.0113703534711723	0.00060164162900383	1.96152936165841e-06	2.52205748715756e-06	5.79652934065359e-05	0.0255325669630838	5.95387822653842e-07	7.2391202555739e-07	0	0.0346110821837315
Type 17 T helper cell	0.140764697160308	0.0255325669630838	0.174994135415635	0.0136974953970477	0.543700799199015	0.870003704330122	0.073340865743648	0.100873191187105	0.103840529522461	0.0323260692002141	0.273750503500016	0.140764697160308	0.0419543116093354	0.248390569136697	0.0199197634597036	0.00241657939683312	0.0100863724248034	0.0207797266670458	0.0171306519857882	0.0483728331092669	0.025021864609018	0
