# Supplementary material for: Identification and validation of immune-related and inflammation-related genes in endometriosis
Source: Front Endocrinol (Lausanne). 2025 May 8;16:1545670. doi: 10.3389/fendo.2025.1545670 (PMC12095003; doi:10.3389/fendo.2025.1545670)
Supplement: Supplementary file 4 [file DataSheet1.zip › Raw data/13Immune/table04_hub_ImmuneCell_cor.csv]

	Activated B cell	Activated CD4 T cell	Activated dendritic cell	CD56bright natural killer cell	CD56dim natural killer cell	Central memory CD8 T cell	Effector memory CD8 T cell	Immature B cell	Immature dendritic cell	Macrophage	Mast cell	MDSC	Memory B cell	Monocyte	Natural killer cell	Natural killer T cell	Neutrophil	Plasmacytoid dendritic cell	Regulatory T cell	T follicular helper cell	Type 1 T helper cell	Type 17 T helper cell
ANGPT1	0.825563909774436	-0.736842105263158	0.658646616541353	0.711278195488722	-0.384962406015038	0.637593984962406	0.881203007518797	0.816541353383459	-0.421052631578947	0.861654135338346	0.718796992481203	0.819548872180451	-0.633082706766917	0.789473684210526	0.864661654135338	0.774436090225564	0.673684210526316	0.616541353383459	0.84812030075188	0.920300751879699	0.839097744360902	0.43609022556391
CCL2	0.667669172932331	-0.616541353383459	0.711278195488722	0.724812030075188	-0.384962406015038	0.55187969924812	0.834586466165414	0.843609022556391	-0.454135338345865	0.756390977443609	0.864661654135338	0.78796992481203	-0.715789473684211	0.706766917293233	0.834586466165414	0.792481203007519	0.691729323308271	0.678195488721804	0.833082706766917	0.845112781954887	0.875187969924812	0.535338345864662
