# Supplementary material for: Identification and validation of immune-related and inflammation-related genes in endometriosis
Source: Front Endocrinol (Lausanne). 2025 May 8;16:1545670. doi: 10.3389/fendo.2025.1545670 (PMC12095003; doi:10.3389/fendo.2025.1545670)
Supplement: Supplementary file 4 [file DataSheet1.zip › Raw data/13Immune/table05_hub_ImmuneCell_pvalue.csv]

	Activated B cell	Activated CD4 T cell	Activated dendritic cell	CD56bright natural killer cell	CD56dim natural killer cell	Central memory CD8 T cell	Effector memory CD8 T cell	Immature B cell	Immature dendritic cell	Macrophage	Mast cell	MDSC	Memory B cell	Monocyte	Natural killer cell	Natural killer T cell	Neutrophil	Plasmacytoid dendritic cell	Regulatory T cell	T follicular helper cell	Type 1 T helper cell	Type 17 T helper cell
ANGPT1	7.39882427109211e-06	0.000210807753363632	0.00158932618329826	0.000437698526412959	0.09372546338768	0.00249284480932714	2.8860848761547e-07	1.12472092639717e-05	0.0644880751289705	1.05552453322642e-06	0.000355919407389513	9.80668961812611e-06	0.00273378687905133	3.49050383638662e-05	8.76083830046429e-07	6.1195795164462e-05	0.00112809673723705	0.00378955558815761	2.32143036443902e-06	9.20256433443778e-09	3.76906192920046e-06	0.054584099673222
CCL2	0.00129679234998989	0.00378955558815761	0.000437698526412959	0.000300230546177394	0.09372546338768	0.0116423733670858	4.75060577902544e-06	2.96912718641588e-06	0.0442791041628947	0.000113841951190639	8.76083830046429e-07	3.69940647349386e-05	0.000386913278463112	0.000494044115314917	4.75060577902544e-06	3.10308679422372e-05	0.000728484529831453	0.00101406216991594	5.1238548281371e-06	2.73764381119295e-06	4.40010202839372e-07	0.0149971296436326
