# Supplementary material for: Identification and validation of immune-related and inflammation-related genes in endometriosis
Source: Front Endocrinol (Lausanne). 2025 May 8;16:1545670. doi: 10.3389/fendo.2025.1545670 (PMC12095003; doi:10.3389/fendo.2025.1545670)
Supplement: Supplementary file 4 [file DataSheet1.zip › Raw data/soft/r.00Data.R]

dir.create("/data/nas1/huyu/project-HuY/24_YQFZ-10605-11/Result/00Data",recursive = TRUE)
setwd("/data/nas1/huyu/project-HuY/24_YQFZ-10605-11/Result/00Data")

library(GEOquery)
library(magrittr)
library(dplyr)
library(tidyr)
library(limma)
library(pheatmap)
library(ggplot2)
library(clusterProfiler)
library(org.Mm.eg.db)
library(homologene)

#GSE7305####
GSE_accession <- "GSE7305"
case <- "EM"
GPL <- "GPL570"
GSExx <- getGEO(GSE_accession,destdir = paste0("/data/nas1/huyu/project-HuY/Data/GSE/",case,"/"),getGPL = F)
exp <- exprs(GSExx[[1]]) %>% as.data.frame() 
phe1  <- pData(GSExx[[1]]) %>% as.data.frame() 
range(exp) 

group <- phe1[,c(2,1)]
colnames(group)[2] <- "group"
table(group$group)
group <- group %>% mutate(group = case_when(substr(group,1,15) == "Endometrium-Nor" ~ "Control",
                                            substr(group,1,15) == "Endometrium/Ova" ~ case,
                                            TRUE ~ NA_character_)) %>% na.omit()
group$group <- factor(group$group, levels = c("Control", case)) 
group<- group[order(group$group), ]
table(group$group)
write.csv(group, file = paste0(GSE_accession, "_group1.csv"), row.names = F)

GPLxx <- getGEO(GPL,destdir = "/data/nas1/huyu/project-HuY/Data/GPL", AnnotGPL = T)
gpl <- Table(GPLxx) 

colnames(gpl)
ann <- gpl %>% dplyr::select(ID, symbol = `Gene symbol`)
exp <- exp %>% dplyr::select(group$geo_accession)
exp <- data.frame(ID = rownames(exp), exp)
exp <- merge(ann, exp, by = "ID")
exp <- exp[which(exp$symbol!= ""), ]
exp <- exp[, -1] %>% as_tibble() %>% separate_rows(symbol, sep = "///")
exp <- aggregate(. ~ symbol, data = exp, mean)
exp$symbol <- trimws(exp$symbol, "left")
exp <- aggregate(. ~ symbol, data = exp, mean)
rownames(exp) <- exp[,1]
exp <- exp[, -1] 
mRNA <- read.csv("/data/nas1/huyu/project-HuY/Data/GeneSet/protein_coding_Gene.csv",check.names = F)
exp <- exp[rownames(exp) %in% mRNA$Symbol,]
range(exp)
write.csv(exp, file = paste0(GSE_accession, "_exp1.csv"))

#GSE23339####
GSE_accession <- "GSE23339"
case <- "EM"
GPL <- "GPL6102"
GSExx <- getGEO(GSE_accession,destdir = paste0("/data/nas1/huyu/project-HuY/Data/GSE/",case,"/"),getGPL = F)
exp <- exprs(GSExx[[1]]) %>% as.data.frame() 
phe1  <- pData(GSExx[[1]]) %>% as.data.frame() 
range(exp) 

group <- phe1[,c(2,33)]
colnames(group)[2] <- "group"
table(group$group)
group <- group %>% mutate(group = case_when(group== "control" ~ "Control",
                                            group== "endometrioma" ~ case,
                                            TRUE ~ NA_character_)) %>% na.omit()
table(group$group)
group$group <- factor(group$group, levels = c("Control", case)) 
group<- group[order(group$group), ]
write.csv(group, file = paste0(GSE_accession, "_group1.csv"), row.names = F)

GPLxx <- getGEO(GPL,destdir = "/data/nas1/huyu/project-HuY/Data/GPL", AnnotGPL = T)
gpl <- Table(GPLxx) 

colnames(gpl)
ann <- gpl %>% dplyr::select(ID, symbol = `Gene symbol`)
exp <- exp %>% dplyr::select(group$geo_accession)
exp <- data.frame(ID = rownames(exp), exp)
exp <- merge(ann, exp, by = "ID")
exp <- exp[which(exp$symbol!= ""), ]
exp <- exp[, -1] %>% as_tibble() %>% separate_rows(symbol, sep = "///")
exp <- aggregate(. ~ symbol, data = exp, mean)
exp$symbol <- trimws(exp$symbol, "left")
exp <- aggregate(. ~ symbol, data = exp, mean)
rownames(exp) <- exp[,1]
exp <- exp[, -1] 
mRNA <- read.csv("/data/nas1/huyu/project-HuY/Data/GeneSet/protein_coding_Gene.csv",check.names = F)
exp <- exp[rownames(exp) %in% mRNA$Symbol,]
range(exp)
exp <- log2(exp+1)
write.csv(exp, file = paste0(GSE_accession, "_exp1.csv"))
