# Supplementary material for: Identification and validation of immune-related and inflammation-related genes in endometriosis
Source: Front Endocrinol (Lausanne). 2025 May 8;16:1545670. doi: 10.3389/fendo.2025.1545670 (PMC12095003; doi:10.3389/fendo.2025.1545670)
Supplement: Supplementary file 4 [file DataSheet1.zip › Raw data/soft/r.01DEGs.R]

dir.create("/data/nas1/huyu/project-HuY/24_YQFZ-10605-11/Result/01DEGs",recursive = TRUE)
setwd("/data/nas1/huyu/project-HuY/24_YQFZ-10605-11/Result/01DEGs")

library(GEOquery)
library(magrittr)
library(dplyr)
library(tidyr)
library(limma)
library(pheatmap)
library(ggplot2)

GSE_accession <- "GSE7305"
case <- "EM"
exp <- read.csv(paste0("../00Data/",GSE_accession,"_exp1.csv"),row.names = 1)
group <- read.csv(paste0("../00Data/",GSE_accession,"_group1.csv"),row.names = 1)
group$group <- factor(group$group, levels = c("Control", case)) 
table(group$group)

Control_num <- as.numeric(table(group$group)[1])
Case_num <- as.numeric(table(group$group)[2])
logFoldChange <- 1
adj.P.Val <- 0.05
design<-model.matrix(~0+group$group)
colnames(design)<-c("Control",case)
fit<-lmFit(exp,design)
contrast.matrix <- makeContrasts(noquote(paste0(case,"-Control")),levels=design)
fit2<-contrasts.fit(fit,contrast.matrix)
fit2<-eBayes(fit2)
options(digits = 4)
result_mRNA<-topTable(fit2,coef=1,adjust="BH",number=dim(exp)[1])
write.csv(result_mRNA,file = paste0("table01_",GSE_accession, "_DEG_information_1.csv"))

deg_1_adjp = result_mRNA[(result_mRNA$adj.P.Val < adj.P.Val & (result_mRNA$logFC>logFoldChange | result_mRNA$logFC<(-logFoldChange))),]
write.csv(deg_1_adjp,file = paste0('table02_',GSE_accession, "_deg_1_adjp.csv"))

deg_1_p = result_mRNA[(result_mRNA$P.Value < adj.P.Val & (result_mRNA$logFC>logFoldChange | result_mRNA$logFC<(-logFoldChange))),]
write.csv(deg_1_p,file = paste0('table02_',GSE_accession, "_deg_1_p.csv"))

logFoldChange <- 0.5
deg_0.5_adjp = result_mRNA[(result_mRNA$adj.P.Val < adj.P.Val & (result_mRNA$logFC>logFoldChange | result_mRNA$logFC<(-logFoldChange))),]
write.csv(deg_0.5_adjp,file = paste0('table02_',GSE_accession, "_deg_0.5_adjp.csv"))

deg_0.5_p = result_mRNA[(result_mRNA$P.Value < adj.P.Val & (result_mRNA$logFC>logFoldChange | result_mRNA$logFC<(-logFoldChange))),]
write.csv(deg_0.5_p,file = paste0('table02_',GSE_accession, "_deg_0.5_p.csv"))

##Volcano####
library(ggsci)
library(ggrepel)
library(RColorBrewer)
DEGs<-result_mRNA
logFoldChange <- 1
p <- "P.adjust"
DEGs$color <- ifelse(DEGs$adj.P.Val < adj.P.Val & abs(DEGs$logFC) >= logFoldChange,
                     ifelse(DEGs$logFC > logFoldChange, "Up expression", "Down expression"), 
                     "Non significant")
DEGs$color <- factor(DEGs$color, levels = c("Up expression", "Down expression", "Non significant"))
table(DEGs$color)

color <- c("Up expression" = "#E64B35FF", "Non significant" = "gray", "Down expression" = "#377EB8")
shape <- c("Up expression" = 24, "Non significant" = 16, "Down expression" = 25)
p <- ggplot(DEGs, aes(logFC, -log10(adj.P.Val), col = color)) +
  geom_point(aes(shape = color, fill = color), size=2) +
  theme_bw() +
  scale_color_manual(values = color) +
  scale_fill_manual(values = color) +
  scale_shape_manual(values = shape) +
  labs(title="",x="log2(fold change)",y="-log10(P.adjust)")+
  geom_hline(yintercept = -log10(adj.P.Val), lty = 4, col = "#cccccc", lwd = 1) + 
  geom_vline(xintercept = c(-logFoldChange, logFoldChange), lty = 4, col = "#cccccc", lwd = 1) +
  theme(
    plot.margin = unit(rep(3, 4), "lines"), 
    plot.title = element_text(size = 14, face = "bold", hjust = 0.5),
    text = element_text(size = 12),
    axis.title.x = element_text(face = "bold", size = 16),
    axis.title.y = element_text(face = "bold", size = 16),
    axis.text.x = element_text(size = 14, angle = 0),
    axis.text.y = element_text(size = 14, angle = 0),
    legend.text = element_text(face = "bold", size = 13),
    legend.title = element_blank(),
    panel.grid = element_blank(),
    axis.line = element_line(linewidth = 0.5, colour = "black"),
    legend.position = "bottom")

pdf("fig01_DEGs_volcano.pdf", height = 9, width = 8, onefile = FALSE)
print(p)
dev.off()

##Heatmap####
library('ComplexHeatmap')
library('circlize')
library(plyr)
pheat <- subset(DEGs,color != "Non significant")

top_10_up <- pheat %>% slice_max(n = 10, order_by = logFC)
top_10_down <- pheat %>% slice_min(n = 10, order_by = logFC)
top_20 <- rbind(top_10_up, top_10_down)
top_20 <- rownames(top_20)

de_expr <- exp[top_20, ]
madt<-as.matrix(de_expr)
madt2<-t(scale(t(madt)))
range(madt2)
mycol=colorRamp2(c(min(madt2), 0, max(madt2)),c("#377EB8", "white", "#E64B35FF"))

pdf(file="fig02_DEGs_circpheatmap.pdf",width=8,height=8,onefile=FALSE)
circos.par(gap.after=c(30))
circos.heatmap(madt2,col=mycol,dend.side="inside",rownames.side="outside",
               rownames.col="black",
               rownames.cex=0.9,
               rownames.font=1,
               track.height = 0.4,
               cluster=F)

table(group$group)
Case_num
Control_num
circos.track(track.index = get.current.track.index(), panel.fun = function(x, y) {
  if(CELL_META$sector.numeric.index == 1) { 
    circos.rect(CELL_META$cell.xlim[2.5] + convert_x(1, "mm"), 0,
                CELL_META$cell.xlim[2.5] + convert_x(7, "mm"),Case_num,
                col = "#E64B35FF", border = NA)
    circos.text(CELL_META$cell.xlim[2.5] + convert_x(10, "mm"), Case_num/2,
                case, cex = 0.9, facing = "clockwise")
    
    circos.rect(CELL_META$cell.xlim[2.5] + convert_x(1, "mm"), Case_num,
                CELL_META$cell.xlim[2.5] + convert_x(7, "mm"), nrow(group),
                col = "#377EB8", border = NA)
    circos.text(CELL_META$cell.xlim[2.5] + convert_x(10, "mm"), Case_num+Control_num/2,
                "Control ", cex = 0.9, facing = "clockwise")
  }
}, bg.border = NA) 

lg=Legend(title="Exp",col_fun=mycol,direction = c("vertical"))
grid.draw(lg)
circos.clear()
dev.off()
