# Supplementary material for: Identification and validation of immune-related and inflammation-related genes in endometriosis
Source: Front Endocrinol (Lausanne). 2025 May 8;16:1545670. doi: 10.3389/fendo.2025.1545670 (PMC12095003; doi:10.3389/fendo.2025.1545670)
Supplement: Supplementary file 4 [file DataSheet1.zip › Raw data/soft/r.02Met.R]

dir.create("/data/nas1/huyu/project-HuY/24_YQFZ-10605-11/Result/02Met",recursive = TRUE)
setwd("/data/nas1/huyu/project-HuY/24_YQFZ-10605-11/Result/02Met")

library('ChAMP')

#GSE73948 EM####
GSE_accession <- "GSE73948"
case <- "EM"
GPL <- "GPL13534"

GSExx1 <- getGEO(GSE_accession,destdir = paste0("/data/nas1/huyu/project-HuY/Data/GSE/",case),getGPL = F)
phe1  <- pData(GSExx1[[1]]) %>% as.data.frame() 

group1 <- phe1[,c(2,37)]
colnames(group1)[2] <- "group"
table(group1$group)
group1$group <- case
table(group1$group)
write.csv(group1, file = paste0(GSE_accession, "_group1.csv"), row.names = F)

exp1 <- exprs(GSExx1[[1]]) %>% as.data.frame() 
range(exp1) 
exp1 <- na.omit(exp1)
range(exp1)
### 2.015e-07 9.994e-01

#GSE73949 Control####
GSE_accession <- "GSE73949"
case <- "EM"
GPL <- "GPL13534"

GSExx2 <- getGEO(GSE_accession,destdir = paste0("/data/nas1/huyu/project-HuY/Data/GSE/",case),getGPL = F)
phe2  <- pData(GSExx2[[1]]) %>% as.data.frame() 

group2 <- phe2[,c(2,38)]
colnames(group2)[2] <- "group"
table(group2$group)
group2$group <- 'Control'
table(group2$group)
write.csv(group2, file = paste0(GSE_accession, "_group1.csv"), row.names = F)

exp2 <- exprs(GSExx2[[1]]) %>% as.data.frame() 
range(exp2) 
exp2 <- na.omit(exp2)
range(exp2)
### 6.579e-07 9.996e-01

group <- rbind(group1,group2)
group$group <- factor(group$group, levels = c("Control", case)) 
group<- group[order(group$group), ]
table(group$group)
write.csv(group,'Met_group1.csv',row.names = F)

all(row.names(exp1)==row.names(exp2))
exp <- cbind(exp1,exp2)
exp <- exp[,row.names(group)]
all(colnames(exp)==row.names(group))

beta.m <- na.omit(exp) %>% as.matrix()
beta.m <- apply(beta.m,2,function(x){x+0.0001})

myLoad <- champ.filter(beta = beta.m,
                       pd = group,
                       arraytype = "450K")

champ.QC(beta = myLoad$beta,
         pheno = myLoad$pd$group,
         resultsDir="CHAMP_QCimages"
) 

myNorm <- champ.norm(beta = myLoad$beta,
                     arraytype = "450K",
                     cores = 8,
                     resultsDir="CHAMP_Normalization"
)
write.csv(myNorm,file = paste0("met.csv"))

myDMP <- champ.DMP(beta = myNorm,
                   pheno = myLoad$pd$group,
                   adjPVal = 0.05,
                   adjust.method = "BH",
                   arraytype = "450K"
)

deg <- myDMP[[1]]

mRNA <- read.csv("/data/nas1/huyu/project-HuY/Data/GeneSet/protein_coding_Gene.csv",check.names = F)
deg <- subset(deg,deg$gene %in% mRNA$Symbol)
deg=deg[!duplicated(deg$gene),]
deg <- subset(deg,gene != "")

deg1=deg[order(deg$adj.P.Val,decreasing = F),]

deg3 <- subset(deg1,abs(deg1$logFC)>0.5)

write.csv(deg3,file = paste0("Met_deg_p.csv"))

##Volcano####
library(ggsci)
library(ggrepel)
library(RColorBrewer)
DEGs<-deg
DEGs <- data.frame(ID=row.names(DEGs),DEGs)
row.names(DEGs) <- DEGs$gene
logFoldChange <- 0.5
adj.P.Val <- 0.05
DEGs$color <- ifelse(DEGs$adj.P.Val < adj.P.Val & abs(DEGs$logFC) >= logFoldChange,
                     ifelse(DEGs$logFC > logFoldChange, "Up expression", "Down expression"), 
                     "Non significant")
DEGs$color <- factor(DEGs$color, levels = c("Up expression", "Down expression", "Non significant"))
table(DEGs$color)
label <- c(rownames(DEGs %>% slice_max(logFC, n = 10)), rownames(DEGs %>% slice_min(logFC, n = 10)))
color <- c("Up expression" = "#E64B35FF", "Non significant" = "gray", "Down expression" = "#377EB8")
shape <- c("Up expression" = 24, "Non significant" = 16, "Down expression" = 25)
p <- ggplot(DEGs, aes(logFC, -log10(adj.P.Val), col = color)) +
  geom_point(aes(shape = color, fill = color), size=2) +
  theme_bw() +
  scale_color_manual(values = color) +
  scale_fill_manual(values = color) +
  scale_shape_manual(values = shape) +
  labs(title="",x="log2(fold change)",y="-log10(P.adjust)")+
  geom_hline(yintercept = -log10(adj.P.Val), lty = 4, col = "#cccccc", lwd = 1) + 
  geom_vline(xintercept = c(-logFoldChange, logFoldChange), lty = 4, col = "#cccccc", lwd = 1) +
  theme(
    plot.margin = unit(rep(3, 4), "lines"), 
    plot.title = element_text(size = 14, face = "bold", hjust = 0.5),
    text = element_text(size = 12),
    axis.title.x = element_text(face = "bold", size = 16),
    axis.title.y = element_text(face = "bold", size = 16),
    axis.text.x = element_text(size = 14, angle = 0),
    axis.text.y = element_text(size = 14, angle = 0),
    legend.text = element_text(face = "bold", size = 13),
    legend.title = element_blank(),
    panel.grid = element_blank(),
    axis.line = element_line(linewidth = 0.5, colour = "black"),
    legend.position = "bottom")

pdf("fig01_DEGs_volcano.pdf", height = 9, width = 8, onefile = FALSE)
print(p)
dev.off()

##Heatmap####
library('ComplexHeatmap')
library('circlize')
library(plyr)
pheat <- subset(DEGs,color != "Non significant")

exp_p <- data.frame(ID=row.names(myNorm),myNorm)
exp_p <- merge(DEGs[,c("ID","gene")],exp_p,by="ID")
row.names(exp_p) <- exp_p$gene
exp_p <- exp_p[,-c(1,2)]

top_10_up <- pheat %>% slice_max(n = 10, order_by = logFC)
top_10_down <- pheat %>% slice_min(n = 10, order_by = logFC)
top_20 <- rbind(top_10_up, top_10_down)
top_20 <- rownames(top_20)

de_expr <- exp_p[top_20, ]
madt<-as.matrix(de_expr)
madt2<-t(scale(t(madt)))
range(madt2)
mycol=colorRamp2(c(min(madt2), 0, max(madt2)),c("#377EB8", "white", "#E64B35FF"))

pdf(file="fig02_DEGs_circpheatmap.pdf",width=8,height=8,onefile=FALSE)
circos.par(gap.after=c(30))
circos.heatmap(madt2,col=mycol,dend.side="inside",rownames.side="outside",
               rownames.col="black",
               rownames.cex=0.9,
               rownames.font=1,
               track.height = 0.4,
               cluster=F)

table(group$group)
Control_num <- as.numeric(table(group$group)[1])
Case_num <- as.numeric(table(group$group)[2])
circos.track(track.index = get.current.track.index(), panel.fun = function(x, y) {
  if(CELL_META$sector.numeric.index == 1) { 
    circos.rect(CELL_META$cell.xlim[2.5] + convert_x(1, "mm"), 0,
                CELL_META$cell.xlim[2.5] + convert_x(7, "mm"),Case_num,
                col = "#E64B35FF", border = NA)
    circos.text(CELL_META$cell.xlim[2.5] + convert_x(10, "mm"), Case_num/2,
                case, cex = 0.9, facing = "clockwise")
    
    circos.rect(CELL_META$cell.xlim[2.5] + convert_x(1, "mm"), Case_num,
                CELL_META$cell.xlim[2.5] + convert_x(7, "mm"), nrow(group),
                col = "#377EB8", border = NA)
    circos.text(CELL_META$cell.xlim[2.5] + convert_x(10, "mm"), Case_num+Control_num/2,
                "Control ", cex = 0.9, facing = "clockwise")
  }
}, bg.border = NA) 

lg=Legend(title="Exp",col_fun=mycol,direction = c("vertical"))
grid.draw(lg)
circos.clear()
dev.off()
