# Supplementary material for: Identification and validation of immune-related and inflammation-related genes in endometriosis
Source: Front Endocrinol (Lausanne). 2025 May 8;16:1545670. doi: 10.3389/fendo.2025.1545670 (PMC12095003; doi:10.3389/fendo.2025.1545670)
Supplement: Supplementary file 4 [file DataSheet1.zip › Raw data/soft/r.03Venn.R]

dir.create("/data/nas1/huyu/project-HuY/24_YQFZ-10605-11/Result/03Venn",recursive = TRUE)
setwd("/data/nas1/huyu/project-HuY/24_YQFZ-10605-11/Result/03Venn")

library(eulerr)

deg_train <- read.csv("../01DEGs/table02_GSE7305_deg_1_adjp.csv")
deg2 <- read.csv("../02Met/Met_deg_adjp.csv",row.names = 1)

deg_train_up <- subset(deg_train,logFC>0)
deg_down <- subset(deg2,logFC<0)
venn1 <- intersect(deg_down$gene,deg_train_up$X)

geneList=list()
geneList[["GSE7305_Up"]]=deg_train_up$X
geneList[["Met_Down"]]=unique(deg_down$gene)

pdf(file="fig01_VennDiagram_1.pdf",width=6,height=6,onefile=FALSE)
plot(venn(geneList),
     fill = c("lavenderblush2","lightblue2"),
     labels=list(TRUE,cex=1.3),
     edges = list(col="white",lty = 1,lwd=2),
     shape = "circle",
     quantities = list(type = c("counts", "percent"),cex=2)
)
dev.off()

deg_train_down <- subset(deg_train,logFC<0)
deg_up <- subset(deg2,logFC>0)
venn2 <- intersect(deg_up$gene,deg_train_down$X)

geneList=list()
geneList[["GSE7305_Down"]]=deg_train_down$X
geneList[["Met_Up"]]=unique(deg_up$gene)

pdf(file="fig02_VennDiagram_2.pdf",width=6,height=6,onefile=FALSE)
plot(venn(geneList),
     fill = c("lavenderblush2","lightblue2"),
     labels=list(TRUE,cex=1.3),
     edges = list(col="white",lty = 1,lwd=2),
     shape = "circle",
     quantities = list(type = c("counts", "percent"),cex=2)
)
dev.off()
write.csv(c(venn1,venn2),"table01_DEGs_venn.csv",row.names = F)

Imm <- read.csv("../../Data/Table_3.csv")
Imm <- subset(Imm,IMMUNE != "")[,2]

deg <- read.csv("table01_DEGs_venn.csv")
venn <- intersect(Imm,deg[,1])
write.csv(venn,"table02_DEGs_IMM_venn.csv",row.names = F)

geneList=list()
geneList[["DEGs"]]=deg[,1]
geneList[["IMM"]]=Imm

pdf(file="fig03_Venn_DEGs_IMM.pdf",width=6,height=6,onefile=FALSE)
plot(venn(geneList),
     fill = c("lavenderblush2","lightblue2"),
     labels=list(TRUE,cex=1.5),
     edges = list(col="white",lty = 1,lwd=2),
     shape = "circle",
     quantities = list(type = c("counts", "percent"),cex=2)
)
dev.off()
