# Supplementary material for: Identification and validation of immune-related and inflammation-related genes in endometriosis
Source: Front Endocrinol (Lausanne). 2025 May 8;16:1545670. doi: 10.3389/fendo.2025.1545670 (PMC12095003; doi:10.3389/fendo.2025.1545670)
Supplement: Supplementary file 4 [file DataSheet1.zip › Raw data/soft/r.04GO&KEGG.R]

dir.create("/data/nas1/huyu/project-HuY/24_YQFZ-10605-11/Result/04GO&KEGG",recursive = TRUE)
setwd("/data/nas1/huyu/project-HuY/24_YQFZ-10605-11/Result/04GO&KEGG")

#GO&KEGG####
library(org.Hs.eg.db)
library(clusterProfiler)
library(enrichplot)
library(dplyr)
library(DOSE)
library(stringr)
library(tidyr)
library(GOplot)
library(tidyverse)
library(tidygraph)
library(ggraph)
library(treemap)
library(ggpubr)
library(ggsci)
library(RColorBrewer)

inter_Gene <- read.csv("../03Venn/table02_DEGs_IMM_venn.csv",check.names = F)
inter_gene <- inter_Gene[,1]
Gene = clusterProfiler::bitr(inter_gene,fromType = "SYMBOL", toType = "ENTREZID", OrgDb = "org.Hs.eg.db") 
Gene <- na.omit(Gene) 
write.csv(Gene,"table01_intergene_ENTREZID.csv",row.names = F)

##GO
ego<-enrichGO(gene=Gene$ENTREZID, 
              OrgDb=org.Hs.eg.db, 
              keyType='ENTREZID', 
              ont="ALL", 
              pAdjustMethod="BH", 
              pvalueCutoff=0.05, 
              qvalueCutoff=1, 
              readable=TRUE)## 537
sum(ego$ONTOLOGY=="BP") ## 479
sum(ego$ONTOLOGY=="CC") ## 9
sum(ego$ONTOLOGY=="MF") ## 49

p <- 'P.adjust'

pdf(file = "fig01_GO_dot_plot.pdf",width=12,height=10,onefile=FALSE)
clusterProfiler::dotplot(ego,title='',x="Count",
                         label_format=100,
                         showCategory=10,split='ONTOLOGY')+ 
  facet_grid(ONTOLOGY~.,scale="free")+
  scale_colour_gradientn(colours=c("orange","turquoise"))+
  labs(colour = p)
dev.off()

gdata <- setReadable(ego, 'org.Hs.eg.db', 'ENTREZID')
gdata <- as.data.frame(gdata)
write.csv(gdata,"table02_GO_enrich.csv",row.names =F)

dat_name <- gdata %>%
  dplyr::group_by(ONTOLOGY) %>%
  filter(row_number() <= 1)
dat_name$Description

##KEGG
R.utils::setOption("clusterProfiler.download.method", "auto") 
kegg <- enrichKEGG(gene=Gene$ENTREZID, 
                   organism = 'hsa',
                   keyType = 'kegg',
                   pvalueCutoff =0.05, 
                   qvalueCutoff=1,
                   pAdjustMethod ='BH'
)

pdf(file = "fig02_KEGG_dot_plot.pdf",width=12,height=4,onefile=FALSE)
dotplot(kegg,x='Count',showCategory=10,font.size = 17,label_format = 100,color='p.adjust')+
  scale_colour_gradientn(colours=c("orange","turquoise"))+
  labs(colour = p)
dev.off()

kdata <- setReadable(kegg, 'org.Hs.eg.db', 'ENTREZID')
kdata <- as.data.frame(kdata)## 20
write.csv(kdata,"table03_KEGG_enrich.csv",row.names =F)

kegg$Description[1:3]
