# Supplementary material for: Identification and validation of immune-related and inflammation-related genes in endometriosis
Source: Front Endocrinol (Lausanne). 2025 May 8;16:1545670. doi: 10.3389/fendo.2025.1545670 (PMC12095003; doi:10.3389/fendo.2025.1545670)
Supplement: Supplementary file 4 [file DataSheet1.zip › Raw data/soft/r.05PPI.R]

dir.create("/data/nas1/huyu/project-HuY/24_YQFZ-10605-11/Result/05PPI",recursive = TRUE)
setwd("/data/nas1/huyu/project-HuY/24_YQFZ-10605-11/Result/05PPI")

degree <- read.csv('table01_Degree_top10.csv',header=F)
EPC <- read.csv('table02_EPC_top10.csv',header=F)

venn <- intersect(degree[,1],EPC[,1])
write.csv(venn,'table03_Degree_EPC_Venn.csv',row.names = F)

library(eulerr)

geneList=list()
geneList[["Degree"]]=degree[,1]
geneList[["EPC"]]=EPC[,1]

pdf(file="fig04_Venn_Degree_EPC.pdf",width=6,height=6,onefile=FALSE)
plot(venn(geneList),
     fill = c("lavenderblush2","lightblue2"),
     labels=list(TRUE,cex=1.3),
     edges = list(col="white",lty = 1,lwd=2),
     shape = "circle",
     quantities = list(type = c("counts", "percent"),cex=2)
)
dev.off()
