# Supplementary material for: Identification and validation of immune-related and inflammation-related genes in endometriosis
Source: Front Endocrinol (Lausanne). 2025 May 8;16:1545670. doi: 10.3389/fendo.2025.1545670 (PMC12095003; doi:10.3389/fendo.2025.1545670)
Supplement: Supplementary file 4 [file DataSheet1.zip › Raw data/soft/r.06machine.R]

dir.create("/data/nas1/huyu/project-HuY/24_YQFZ-10605-11/Result/06machine",recursive = TRUE)
setwd("/data/nas1/huyu/project-HuY/24_YQFZ-10605-11/Result/06machine")

train <- "GSE7305"
gene <- read.csv("../05PPI/table03_Degree_EPC_Venn.csv")
case <- "EM"

##Lasso####
library(glmnet)
library(tidyr)
library(tidyverse)
library(eulerr)
library(dplyr)

exp <- read.csv(paste0("../00Data/",train,"_exp1.csv"),header=T,check.names = FALSE,row.names=1)
group <- read.csv(paste0("../00Data/",train,"_group1.csv"),header=T,row.names=1,check.names = F)
group$group <- factor(group$group, levels = c("Control", case))
lasso.v <- exp[gene[,1],]
lasso.v <- t(lasso.v)
table(group$group)
group.v <- c(rep(names(table(group$group))[1],as.numeric(table(group$group)[1])),
             rep(names(table(group$group))[2],as.numeric(table(group$group)[2]))) %>% 
  factor(.,levels = c(names(table(group$group))[1],
                      names(table(group$group))[2]),ordered = F)
design.v <- model.matrix(~factor(group.v))
lasso.v<-cbind(design.v[,2],lasso.v)
colnames(lasso.v)[1]<- 'group'

seed <- 1125
set.seed(seed)
fit_stage.v <- cv.glmnet(lasso.v[,-1],lasso.v[,'group'],
                         family="binomial",type.measure="default",nfolds =3, gamma = 1)
fit.v <- fit_stage.v$glmnet.fit
lam = fit_stage.v$lambda.min

coefficients<-coef(fit_stage.v,s=lam)
Active.Index<-coefficients@i
Active.voefficients<-coefficients@x
Active.name.train <- colnames(lasso.v[,-1])[Active.Index[-1]]
Active.name.train
write.csv(Active.name.train, 'table01_lasso_gene.csv',row.names = F,quote = FALSE)

pdf(file = "fig01_lasso.Binomial.Deviance1.pdf",height = 5,width = 7)
par(mgp = c(2.5,1,0),mar=c(4,5,3,3))
plot(fit_stage.v,xlab='Log Lambda',cex.lab = 1)+
  text(x = log(fit_stage.v$lambda.min) ,y = 0.5,
       paste('Lambda.min\n',round(fit_stage.v$lambda.min,4)),cex=1,adj=0.5)+
  text(x = log(fit_stage.v$lambda.1se)-0.3,y = 0.6,
       paste('Lambda.lse\n',round(fit_stage.v$lambda.1se,4)),cex=1)
dev.off()

pdf(file = "fig02_lasso.voefficients.venalty.pdf",height = 5,width = 7)
plot(fit.v, xvar="lambda",cex.lab = 1)+
  abline(v = c(log(fit_stage.v$lambda.min), log(fit_stage.v$lambda.1se)),lty=2)+
  text(x = log(fit_stage.v$lambda.min)+0.3,y =6,
       paste('Lambda.min\n',round(fit_stage.v$lambda.min,4)),cex=1,adj=0.9)+
  text(x = log(fit_stage.v$lambda.1se)+0.3,y =4,
       paste('Lambda.lse\n',round(fit_stage.v$lambda.1se,4)),cex=1,adj=0.9)
dev.off()

##SVM-RFE####
library("e1071")
library(caret)
source("/data/nas1/huyu/project-HuY/Data/msvmRFE.r")
library("doParallel")
library(parallel)

exp <- read.csv(paste0("../00Data/",train,"_exp1.csv"),header=T,check.names = FALSE,row.names=1)
group <- read.csv(paste0("../00Data/",train,"_group1.csv"),header=T,row.names=1,check.names = F)
group$group <- factor(group$group, levels = c("Control", case))
lasso.v <- exp[gene[,1],]
lasso.v <- t(lasso.v)
table(group$group)
group.v <- c(rep(names(table(group$group))[1],as.numeric(table(group$group)[1])),
             rep(names(table(group$group))[2],as.numeric(table(group$group)[2]))) %>% 
  factor(.,levels = c(names(table(group$group))[1],
                      names(table(group$group))[2]),ordered = F)
design.v <- model.matrix(~factor(group.v))
lasso.v<-cbind(design.v[,2],lasso.v)
colnames(lasso.v)[1]<- 'group'

SVM.v <- as.matrix(lasso.v)
data.c <-  as.data.frame(SVM.v)

set.seed(1)
svmRFE(data.c, k=3, halve.above=100)
nfold = 3
nrows = nrow(data.c)
folds = rep(1:nfold, len=nrows)[sample(nrows)]
folds = lapply(1:nfold, function(x) which(folds == x))
results = lapply(folds, svmRFE.wrap, data.c, k=3, halve.above=100)
top.features = WriteFeatures(results, data.c, save=F)

set.seed(1)
cl<- makeCluster(5)
registerDoParallel(cl)      
mydata1c <- foreach(
  i=1:(ncol(data.c)-1),         
  .combine=rbind, 
  .packages = c("e1071")
) %dopar%  FeatSweep.wrap(i, results, data.c)
stopCluster(cl)

no.info = min(prop.table(table(data.c[,1])))
errors = as.data.frame(mydata1c)
errors = errors$error
fea_gene<-top.features[1:which.min(errors)[[1]],1] 
fea_gene
write.csv(fea_gene,file="table02_SVM_gene.csv",row.names = F,quote = F)

Venn <- as.data.frame(intersect(fea_gene,Active.name.train));colnames(Venn) <- "Symbol"
Venn$Symbol
write.csv(Venn,"table03_LASSO&SVMRFE_venn.csv")

pdf(file = "fig03_svm_error.pdf",height = 5,width = 7)
PlotErrors(unlist(errors))
dev.off()

geneList=list()
geneList[["LASSO"]]=Active.name.train
geneList[["SVM-RFE"]]=fea_gene

library(eulerr)
pdf(file="fig04_LASSO&SVMRFE_venn.pdf",width=6,height=6,onefile=FALSE)
plot(venn(geneList),
     fill = c("lavenderblush2","lightblue2"),
     labels=list(TRUE,cex=1.5),
     edges = list(col="white",lty = 1,lwd=2),
     shape = "circle",
     quantities = list(type = c("counts", "percent"),cex=2)
)
dev.off()
