# Supplementary material for: Identification and validation of immune-related and inflammation-related genes in endometriosis
Source: Front Endocrinol (Lausanne). 2025 May 8;16:1545670. doi: 10.3389/fendo.2025.1545670 (PMC12095003; doi:10.3389/fendo.2025.1545670)
Supplement: Supplementary file 4 [file DataSheet1.zip › Raw data/soft/r.07Expr&ROC.R]

dir.create("/data/nas1/huyu/project-HuY/24_YQFZ-10605-11/Result/07Expr&ROC",recursive = TRUE)
setwd("/data/nas1/huyu/project-HuY/24_YQFZ-10605-11/Result/07Expr&ROC")

trian <- "GSE7305"
test <- "GSE23339"
gene <- read.csv("../06machine/table03_LASSO&SVMRFE_venn.csv",row.names = 1)
gene <- gene[,1]
case <- "EM"

#Expr####
##train####
exp <- read.csv(paste0("../00Data/",trian,"_exp1.csv"),header=T,check.names = FALSE,row.names=1) %>% t()
group <- read.csv(paste0("../00Data/",trian,"_group1.csv"),header=T,row.names=1,check.names = F)
all(row.names(group)==rownames(exp))

boxdata <- data.frame(group=group$group,exp[,gene])
box <- boxdata %>% gather(gene, exp, -group)
box$gene <- factor(box$gene, levels = colnames(boxdata)[-1])
Controlnumber <- as.numeric(table(boxdata$group)[1])
d <- c()
e <- c()
for(i in colnames(boxdata)[-1]){
  a = median(boxdata[c(1:length(boxdata$group[boxdata$group == "Control"])),i])
  b = median(boxdata[-c(1:length(boxdata$group[boxdata$group == "Control"])),i])
  pa <- wilcox.test(boxdata[c(1:Controlnumber),i],boxdata[-c(1:Controlnumber),i])
  p = pa$p.value
  c = if_else(p>0.05,"black",if_else(a>b,"#377EB8","#E95C59"))
  d <- c(d,c)
  e <- c(e,c,c)
}

library(ggplot2)
library(ggpubr)
p=ggplot(box,aes( x = gene,y = exp, fill = group)) + 
  geom_boxplot(alpha=0.7, col = "black") + 
  scale_fill_manual(values=c("#53A85F","#E95C59"))+ 
  labs(x="",y="Expression level")+
  theme_bw() + 
  theme(
    legend.position = 'top',
    legend.title=element_blank(),
    text = element_text(size = 20), 
    axis.line = element_line(color = "black"),
    axis.title = element_text(face="bold",size = 22),
    axis.text.x=element_text(face="bold",size = 18,angle=0,vjust = 0.5,colour = d),
    axis.text.y=element_text(size = 18),
    panel.border = element_blank(),
    panel.background = element_blank(),
    panel.grid.major =element_blank(),
    panel.grid.minor = element_blank()) + 
  stat_compare_means(label = "p.signif", method = "wilcox.test")
p
ggsave("fig01_train_Expr_wilcox.pdf",plot = p, height=7, width=7.5)

##test####
exp <- read.csv(paste0("../00Data/",test,"_exp1.csv"),header=T,check.names = FALSE,row.names=1) %>% t()
group <- read.csv(paste0("../00Data/",test,"_group1.csv"),header=T,row.names=1,check.names = F)

exp <- exp[row.names(group),gene] %>% na.omit()
all(row.names(group)==rownames(exp))

boxdata <- data.frame(group=group$group,exp)
box <- boxdata %>% gather(gene, exp, -group)
box$gene <- factor(box$gene, levels = colnames(boxdata)[-1])
Controlnumber <- as.numeric(table(boxdata$group)[1])
d <- c()
e <- c()
for(i in colnames(boxdata)[-1]){
  a = median(boxdata[c(1:length(boxdata$group[boxdata$group == "Control"])),i])
  b = median(boxdata[-c(1:length(boxdata$group[boxdata$group == "Control"])),i])
  pa <- wilcox.test(boxdata[c(1:Controlnumber),i],boxdata[-c(1:Controlnumber),i])
  p = pa$p.value
  c = if_else(p>0.05,"black",if_else(a>b,"#377EB8","#E95C59"))
  d <- c(d,c)
  e <- c(e,c,c)
}

p=ggplot(box,aes( x = gene,y = exp, fill = group)) + 
  geom_boxplot(alpha=0.7, col = "black") + 
  scale_fill_manual(values=c("#53A85F","#E95C59"))+ 
  labs(x="",y="Expression level")+
  theme_bw() + 
  theme(
    legend.position = 'top',
    legend.title=element_blank(),
    text = element_text(size = 20), 
    axis.line = element_line(color = "black"),
    axis.title = element_text(face="bold",size = 22),
    axis.text.x=element_text(face="bold",size = 18,angle=0,vjust = 0.5,colour = d),
    axis.text.y=element_text(size = 18),
    panel.border = element_blank(),
    panel.background = element_blank(),
    panel.grid.major =element_blank(),
    panel.grid.minor = element_blank()) + 
  stat_compare_means(label = "p.signif", method = "wilcox.test")
p
ggsave("fig02_test_Expr_wilcox.pdf",plot = p, height=7, width=7.5)

#ROC####
library(pROC)
##train####
exp <- read.csv(paste0("../00Data/",trian,"_exp1.csv"),header=T,check.names = FALSE,row.names=1)
group <- read.csv(paste0("../00Data/",trian,"_group1.csv"),header=T,row.names=1,check.names = F)
group$group <- factor(group$group, levels = c("Control", case))
RF.v <- exp[gene,]
RF.v <- t(RF.v)
table(group$group)
group.v <- c(rep(names(table(group$group))[1],as.numeric(table(group$group)[1])),
             rep(names(table(group$group))[2],as.numeric(table(group$group)[2]))) %>% 
  factor(.,levels = c(names(table(group$group))[1],
                      names(table(group$group))[2]),ordered = F)
design.v <- model.matrix(~factor(group.v))
RF.v<-cbind(design.v[,2],RF.v)
colnames(RF.v)[1]<- 'group'
rownames(RF.v) <- rownames(group)
ROC.v <- as.data.frame(RF.v)

rocobj_legend <- c()
rocobj <- roc(group ~ ., data = ROC.v)
for (l in 1:length(rocobj)) {
  auc <- auc(rocobj[[l]])
  legend <- paste0(colnames(ROC.v)[l+1],"_AUC: ",sprintf("%0.3f", auc))
  rocobj_legend <- c(rocobj_legend,legend)
}

pdf(file = "fig03_train_ROC.pdf",width=6,height=6,onefile=FALSE)
ggroc(rocobj,size = 1.1,legacy.axes=T) + 
  labs(x = "False positiverate", y = "True positiverate")+
  geom_segment(aes(x = 0, xend = 1, y = 0, yend = 1), color="grey", linetype="dashed",size = 1)+
  theme(legend.title=element_blank(),
        legend.position = c(0.7,0.2),
        legend.text = element_text(size = 15, margin = margin (b = 12, unit = "pt")),
        axis.line = element_line(colour = "black"),
        axis.ticks = element_line(colour = "black"),
        axis.title = element_text(size = 15, hjust = 0.5, colour = "black"),
        axis.text = element_text(size = 15, color = "black"),
        panel.background = element_rect(fill = NA),
        panel.border = element_rect(fill = NA, size = 1.5))+
  scale_color_discrete(breaks = colnames(ROC.v)[-1],labels = rocobj_legend)
dev.off()

##test####
exp <- read.csv(paste0("../00Data/",test,"_exp1.csv"),header=T,check.names = FALSE,row.names=1)
group <- read.csv(paste0("../00Data/",test,"_group1.csv"),header=T,row.names=1,check.names = F)
group$group <- factor(group$group, levels = c("Control", case))
RF.v <- exp[gene,]
RF.v <- t(RF.v)
table(group$group)
group.v <- c(rep(names(table(group$group))[1],as.numeric(table(group$group)[1])),
             rep(names(table(group$group))[2],as.numeric(table(group$group)[2]))) %>% 
  factor(.,levels = c(names(table(group$group))[1],
                      names(table(group$group))[2]),ordered = F)
design.v <- model.matrix(~factor(group.v))
RF.v<-cbind(design.v[,2],RF.v)
colnames(RF.v)[1]<- 'group'
rownames(RF.v) <- rownames(group)
ROC.v <- as.data.frame(RF.v)

rocobj_legend <- c()
rocobj <- roc(group ~ ., data = ROC.v)
for (l in 1:length(rocobj)) {
  auc <- auc(rocobj[[l]])
  legend <- paste0(colnames(ROC.v)[l+1],"_AUC: ",sprintf("%0.3f", auc))
  rocobj_legend <- c(rocobj_legend,legend)
}

pdf(file = "fig03_test_ROC.pdf",width=6,height=6,onefile=FALSE)
ggroc(rocobj,size = 1.1,legacy.axes=T) + 
  labs(x = "False positiverate", y = "True positiverate")+
  geom_segment(aes(x = 0, xend = 1, y = 0, yend = 1), color="grey", linetype="dashed",size = 1)+
  theme(legend.title=element_blank(),
        legend.position = c(0.7,0.2),
        legend.text = element_text(size = 15, margin = margin (b = 12, unit = "pt")),
        axis.line = element_line(colour = "black"),
        axis.ticks = element_line(colour = "black"),
        axis.title = element_text(size = 15, hjust = 0.5, colour = "black"),
        axis.text = element_text(size = 15, color = "black"),
        panel.background = element_rect(fill = NA),
        panel.border = element_rect(fill = NA, size = 1.5))+
  scale_color_discrete(breaks = colnames(ROC.v)[-1],labels = rocobj_legend)
dev.off()
