# Supplementary material for: Identification and validation of immune-related and inflammation-related genes in endometriosis
Source: Front Endocrinol (Lausanne). 2025 May 8;16:1545670. doi: 10.3389/fendo.2025.1545670 (PMC12095003; doi:10.3389/fendo.2025.1545670)
Supplement: Supplementary file 4 [file DataSheet1.zip › Raw data/soft/r.08Nomogram.R]

dir.create("/data/nas1/huyu/project-HuY/24_YQFZ-10605-11/Result/08Nomogram",recursive = TRUE)
setwd("/data/nas1/huyu/project-HuY/24_YQFZ-10605-11/Result/08Nomogram")

trian <- "GSE7305"
test <- "GSE23339"
case <- "EM"

gene <- read.csv("../06machine/table03_LASSO&SVMRFE_venn.csv",row.names = 1)
exp <- read.csv(paste0("../00Data/",trian,"_exp1.csv"),header=T,check.names = FALSE,row.names=1) 
group <- read.csv(paste0("../00Data/",trian,"_group1.csv"),header=T,row.names=1,check.names = F)

RF.v <- exp[gene[,1],]
RF.v <- t(RF.v)

table(group$group)
group.v <- c(rep(names(table(group$group))[1],as.numeric(table(group$group)[1])),
             rep(names(table(group$group))[2],as.numeric(table(group$group)[2]))) %>% 
  factor(.,levels = c(names(table(group$group))[1],
                      names(table(group$group))[2]),ordered = F)
design.v <- model.matrix(~factor(group.v))    
RF.v<-cbind(design.v[,2],RF.v)
colnames(RF.v)[1]<- 'group'
rownames(RF.v) <- rownames(group)
write.table(RF.v,"input.txt",sep="\t",row.names = T,col.names = T)

pbc<-read.table("input.txt",sep="\t",header=TRUE,row.names=1)

pbc <- as.data.frame(RF.v)
library(rms)
dd <- datadist(pbc)
options(datadist = "dd")
LR <- lrm(group~.,pbc,x=T,y=T,maxit=1000)
print(LR)
x<-nomogram(LR,fun = plogis,lp=F,
            fun.at = c(0.001,0.5,0.999),
            funlabel=paste0("Risk of ",case))

pdf(file = "fig01_Gene_Nomogram.pdf",width=9,height=5,onefile=FALSE)
plot(x)
dev.off()

set.seed(418)
cal1<-calibrate(LR, method="boot",B=1000)
pdf(file = "fig02_Nomogram_cal.pdf",width=6,height=6,onefile=FALSE)
plot(cal1,lwd = 2,lty = 1,xlim = c(0,1),ylim= c(0,1),xlab = paste0("Nomogram-prediced ",case," (%)"),
     ylab = paste0("Observed ",case," (%)"),cex.lab=1.2,cex.axis=1, cex.main=1.2, cex.sub=0.6)
dev.off()

####ROC
library(pROC)
prob <-  predict(LR, pbc[, -1])
pred_LR <- data.frame(prob, group = pbc$group, stringsAsFactors = F)

pdf(file="fig03_logistic_roc.pdf" ,width=6,height=6) 
LR.roc <- plot.roc(pred_LR$group,pred_LR$prob,ylim=c(0,1),xlim=c(1,0),
                   smooth=F, 
                   col = "red",
                   ci=T,
                   main="",
                   lwd=2, 
                   legacy.axes=T,
                   print.auc = T)
dev.off()

library(rmda)
ANGPT1 <- decision_curve(group~ANGPT1, data = pbc, family = binomial(link ='logit'),
                        thresholds= seq(0,1, by = 0.01),
                        confidence.intervals =0.95,study.design = 'case-control')
CCL2 <- decision_curve(group~CCL2, data = pbc, family = binomial(link ='logit'),
                        thresholds= seq(0,1, by = 0.01),
                        confidence.intervals =0.95,study.design = 'case-control')

nomogram <- decision_curve(group~ANGPT1+CCL2, data = pbc, family = binomial(link ='logit'),
                           thresholds= seq(0,1, by = 0.01),
                           confidence.intervals =0.95,study.design = 'case-control')
List<- list(ANGPT1,CCL2,nomogram)
pdf(file = "fig04_DCA.pdf",width=10,height=6,onefile=FALSE)
plot_decision_curve(List,curve.names= c('ANGPT1','CCL2','nomogram'),
                    cost.benefit.axis = TRUE,col = c('red','blue','green','orange'),
                    confidence.intervals =FALSE,standardize = FALSE)
dev.off()
