# Supplementary material for: Identification and validation of immune-related and inflammation-related genes in endometriosis
Source: Front Endocrinol (Lausanne). 2025 May 8;16:1545670. doi: 10.3389/fendo.2025.1545670 (PMC12095003; doi:10.3389/fendo.2025.1545670)
Supplement: Supplementary file 4 [file DataSheet1.zip › Raw data/soft/r.13Immune.R]

dir.create("/data/nas1/huyu/project-HuY/24_YQFZ-10605-11/Result/13Immune",recursive = TRUE)
setwd("/data/nas1/huyu/project-HuY/24_YQFZ-10605-11/Result/13Immune")

library(GSEABase)
library(GSVA)
library(dplyr)
library(tidyr)
library(tibble)
library(RColorBrewer)
library(ggplot2)
library(cowplot)
train <- "GSE7305"
case <- "EM"

data <- read.csv(paste0("../00Data/",train,"_exp1.csv"),header=T,check.names = FALSE,row.names=1) 
group <- read.csv(paste0("../00Data/",train,"_group1.csv"),header=T,row.names=1,check.names = F)
data <- data[,rownames(group)]

gmtFile="/data/nas1/huyu/project-HuY/Data/Immune/mmc3.gmt"
geneSet=getGmt(gmtFile,
               geneIdType=SymbolIdentifier())
ssgseaScore=gsva(as.matrix(data), geneSet, method='ssgsea', kcdf='Gaussian', abs.ranking=TRUE)

range(ssgseaScore)
ssgseaOut <- as.data.frame(t(ssgseaScore))
ssgseaOut <- merge(group,ssgseaOut,by="row.names")

row.names(ssgseaOut) <- ssgseaOut[,1]
ssgseaOut <- ssgseaOut[,-1]
ssgseaOut <- ssgseaOut[rownames(group),]
write.csv(ssgseaOut,"table01_ssgsea_result.csv",row.names = T,quote = F)

re1 <- ssgseaOut
table(re1$group)
re1$group <- factor(re1$group,levels = c("Control",case))

table(re1$group) 
re2 = re1[,-1] 
dat_cell <- re2 %>% as.data.frame() %>%rownames_to_column("Sample") %>%gather(key = Cell_type,value = Proportion,-Sample)

dat_group = gather(re1,Cell_type,Proportion,-group )
dat = cbind(dat_cell,dat_group$group)
colnames(dat)[4] <- "group"

##bar
mypalette <- colorRampPalette(brewer.pal(8,"Set3"))
table(dat$group)
dat$group <- factor(dat$group,levels = c("Control",case))
p1 <- ggplot(dat,aes(Sample,Proportion,fill = Cell_type)) +
  geom_bar(stat = "identity") +
  labs(fill = "Cell Type",x = "",y = "ssGSEA Score") +
  theme_bw() +
  theme(axis.text.x = element_blank(),
        axis.ticks.x = element_blank(),
        legend.position = "bottom",legend.text=element_text(size=12)) +
  guides(fill = guide_legend( ncol = 6, byrow = TRUE))+ 
  scale_x_discrete(limits=rownames(re1))+ 
  scale_y_continuous(expand = c(0.001,0)) +
  scale_fill_manual(values = mypalette(28))

Var1 = re1$group 
Var2=c(1:length(row.names(re1))) 
annotation_col<- data.frame(Var1 = re1$group,
                            Var2=c(1:length(row.names(re1))),
                            value=1)
annotation_col$Var1 <- factor(annotation_col$Var1,levels = c("Control",case))
p2 <- ggplot(dat, aes(Var2, Var1),size=0.3)+
  geom_raster(aes(Var2,value,fill = Var1), data= annotation_col)+ 
  labs(x = "", y = "",fill="group")+
  theme_void()+
  theme(legend.position = "top",legend.text=element_text(size=14),
        legend.title = element_text(size=14))+
  scale_x_discrete(name="")+
  scale_fill_manual(labels=c("Control",case),
                    values =c("#00A087FF","#DC0000FF"))+
  theme(plot.margin = margin(0.5, 0, 0, 0, "cm"))

pdf('fig01_Immune_Cell_rate.pdf',height = 11,width = 14)
plot_grid(p2,p1,
          rel_heights = c(0.06,1), 
          label_x=0,
          label_y=1,
          align = 'v',ncol = 1,greedy = F)
dev.off()

#boxplot
library(ggpubr)
table(re1$group)
d <- c()
e <- c()
for(i in colnames(re1)[-1]){
  a = median(re1[,i][which(re1$group %in% "Control")])
  b = median(re1[,i][which(re1$group %in% case)])
  pa <-  wilcox.test(re1[,i][which(re1$group %in% "Control")],re1[,i][which(re1$group %in% case)])
  p = pa$p.value
  c = if_else(p>0.05,"black",if_else(a>b,"#377EB8","#DC0000FF"))
  d <- c(d,c)
}
e <- c(d,d)

pdf('fig02_Immune_Box.pdf',width=12,height = 6)
ggplot(dat,aes(x=Cell_type,y=Proportion),palette = "jco", add = "jitter")+
  geom_boxplot(aes(fill=group),position=position_dodge(0.6),width=0.4)+
  labs(x = "", y = "ssGSEA Score")+
  scale_fill_manual(values = c("#00A087FF","#DC0000FF")) +
  scale_x_discrete(limits=colnames(re2))+ 
  theme(
    panel.background=element_rect(fill='transparent',color='black'),
    panel.border=element_rect(fill='transparent', color='transparent'),
    panel.grid=element_blank(),
    axis.line = element_line(colour = "black"),
    axis.title.y=element_text(face = "bold",size = 18),
    axis.title.x=element_text(face = "bold",size = 18),     
    axis.text.y = element_text(size = 14),
    axis.text.x = element_text(size = 14, vjust = 1, hjust = 1, angle = 45,color = d),
    axis.ticks = element_line(color='black'),
    legend.title=element_blank(),
    legend.position="top",
    legend.direction = "horizontal",
    legend.text = element_text(face = "bold",size = 14,margin = margin(r=8)))+
  stat_compare_means(aes(group = group),label = "p.signif",method="wilcox.test")
dev.off()

##deg_cell re3
de <- d
names(de) <- colnames(re1[-1]);de <- as.data.frame(de)
de <- filter(de,de!="black")
re3 <- re2[,rownames(de)]
colnames(re3)

####deg_cell re3 cor
library(psych)
library(corrplot)

imm_cor <- corr.test(re3,method = "spearman",adjust="BH")
c_imm <- imm_cor$r 
p_imm <- imm_cor$p
write.csv(c_imm, file = "table02_ImmuneCell_deg_cor.csv")
write.csv(p_imm, file = "table03_ImmuneCell_deg_pvalue.csv")

col1=colorRampPalette(colors =c("#377EB8","white","#DC0000FF"),space="Lab") 
pdf(file = "fig03_de_Immcell_cor.pdf",height=5,width=7,onefile=FALSE)
par(mar=c(3,3,3,3)+0.2,oma=c(0, 2, 0, 0))
corrplot(t(c_imm),tl.srt = 30,method = "circle",type = "lower", 
         p.mat=t(p_imm),
         sig.level = c(0.001, 0.01, 0.05), 
         tl.cex=0.8,tl.col="black",cl.ratio=0.15,
         pch.cex = 0.8, insig='blank',
         addCoef.col ='black', 
         number.cex = 0.3,
         pch.col = "black",col = col1(10),cl.pos = "n")
dev.off()

##hub_degcell
library(psych)
library(corrplot)

geneexpr <- data[,rownames(re1)]
gene <- read.csv("../06machine/table03_LASSO&SVMRFE_venn.csv",row.names = 1)
hub_expr <- geneexpr[gene[,1],]
hub_expr <- data.frame(t(hub_expr))
hub_expr <- hub_expr[rownames(re3),]

cor_hub_imm <- corr.test(hub_expr,re3,method = "spearman",adjust="BH")
cmt_hub_imm <- cor_hub_imm$r 
pmt_hub_imm <- cor_hub_imm$p
write.csv(cmt_hub_imm, file = "table04_hub_ImmuneCell_cor.csv")
write.csv(pmt_hub_imm, file = "table05_hub_ImmuneCell_pvalue.csv")

col1=colorRampPalette(colors =c("#377EB8","white","#DC0000FF"),space="Lab") 
pdf(file = "fig04_hub_de_Immcell_cor.pdf",height=10,width=7,onefile=FALSE)
par(oma=c(0, 0, 0, 2))
corrplot(cmt_hub_imm,tl.srt = 90,method = "circle",
         p.mat=pmt_hub_imm,
         sig.level = c(0.001, 0.01, 0.05), 
         tl.cex=0.8,tl.col="black",cl.ratio=0.15,
         pch.cex = 0.8, insig='blank',
         addCoef.col ='black', 
         number.cex = 0.55,
         pch.col = "black",col = col1(10),cl.pos = "n")
dev.off()
