# Supplementary material for: Identification and validation of immune-related and inflammation-related genes in endometriosis
Source: Front Endocrinol (Lausanne). 2025 May 8;16:1545670. doi: 10.3389/fendo.2025.1545670 (PMC12095003; doi:10.3389/fendo.2025.1545670)
Supplement: Supplementary file 5 [file DataSheet2.csv]

ID	Description	setSize	enrichmentScore	NES	pvalue	p.adjust	qvalue	rank	leading_edge	core_enrichment
KEGG_RIBOSOME	KEGG_RIBOSOME	86	-0.537182633897949	-2.64791344523663	1e-10	9.2e-09	6.94736842105263e-09	5187	tags=70%, list=30%, signal=49%	RPS12/RPS11/RPL9/RPS29/RPS7/RPS10/RPL4/RPL23/RPL13A/RPL7/RPS21/RPL3/RPL17/RPS6/RPS4Y1/RPL36A/RPLP2/RPL10/RPS15A/RPS24/RPS3A/RPL11/RPL18/RPS27L/RPS8/RPL37/RPS17/FAU/RSL24D1/RPL15/RPL8/RPL41/RPL31/RPL13/RPS16/RPS27/RPL23A/RPL24/RPL14/RPS9/RPL35/RPL35A/RPS23/RPL5/RPL34/RPL22/RPS25/RPL32/RPL27/RPLP1/RPS20/RPS13/RPL30/RPL38/RPS27A/RPL36AL/RPL36/RPL21/RPL19/RPL37A
KEGG_CELL_CYCLE	KEGG_CELL_CYCLE	123	0.492877863650899	2.61067044996361	1e-10	9.2e-09	6.94736842105263e-09	3382	tags=52%, list=20%, signal=42%	SFN/BUB1B/WEE1/CCNB1/MAD2L2/TP53/MCM4/CCNE1/CDC45/PTTG1/ESPL1/CDC20/PCNA/CCNB2/CDC6/MAD2L1/CHEK1/CCNA2/CDK1/E2F5/CDC25C/MCM2/ANAPC4/CDK7/PRKDC/ORC1/PLK1/HDAC1/E2F1/TTK/BUB1/CDKN2A/ANAPC11/TFDP1/CCNE2/E2F2/ABL1/E2F4/ANAPC1/CDC25A/YWHAE/CCNA1/CDK2/SMC1A/PKMYT1/CDC14A/RB1/BUB3/YWHAQ/YWHAZ/ORC6/CCND1/CDK4/MCM7/MCM3/MAD1L1/MCM6/RBX1/MCM5/CDC23/YWHAH/CCNH/CCND2/ATR
KEGG_PROTEASOME	KEGG_PROTEASOME	42	0.655345542290215	2.80489705455445	3.38493490973189e-10	2.07609341130223e-08	1.56775932661266e-08	4610	tags=81%, list=27%, signal=59%	PSMB8/PSME1/PSMB1/PSMB3/PSMA4/PSME3/PSMD8/PSMD7/PSMA3/PSMD14/PSME2/PSMC4/PSMA5/PSMA6/PSMA1/PSMB7/PSMB2/POMP/PSMA2/PSMB6/PSMC3/PSMB5/PSME4/PSMC5/PSMD2/PSMD3/PSMD13/PSMD6/PSMD1/PSMC2/PSMA7/PSMB4/PSMB10/PSMC1
KEGG_SPLICEOSOME	KEGG_SPLICEOSOME	126	0.435364480499685	2.32904357210324	6.10675906239042e-09	2.80910916869959e-07	2.12129525325141e-07	3675	tags=48%, list=21%, signal=38%	THOC3/HNRNPM/PHF5A/MAGOH/SNRPA1/SNRPC/SNRPF/PRPF31/MAGOHB/SNRPE/LSM4/SF3B4/ALYREF/HNRNPC/SNRPD1/HNRNPA3/WBP11/SRSF2/PUF60/PCBP1/LSM7/SNRPG/DHX15/SNRPB/SNU13/DHX8/EFTUD2/SNRPD3/DDX23/SNRNP40/PRPF19/NCBP1/SRSF1/ISY1/TRA2B/DDX46/TXNL4A/PRPF4/HSPA2/LSM3/PPIH/SRSF9/USP39/SF3B5/DDX5/LSM2/SNRPA/SRSF10/SNRPD2/TCERG1/SMNDC1/U2AF2/SRSF4/BUD31/CHERP/HNRNPU/SNRPB2/HNRNPK/LSM5/RBM8A/SRSF3
KEGG_OXIDATIVE_PHOSPHORYLATION	KEGG_OXIDATIVE_PHOSPHORYLATION	101	0.443701057814583	2.2923569154275	1.21044251415198e-07	4.45442845207929e-06	3.36375603932761e-06	5100	tags=58%, list=30%, signal=41%	ATP6V1C2/COX6C/COX10/NDUFB4/NDUFB6/NDUFA9/NDUFB2/COX8A/PPA1/COX5A/COX7B/NDUFC2/NDUFA11/COX6A1/NDUFV2/ATP6V0D1/NDUFS3/PPA2/NDUFA6/COX7A2/COX6B1/NDUFS6/UQCRQ/UQCR11/UQCR10/NDUFA8/NDUFA7/SDHC/UQCRC1/ATP6V1A/UQCRFS1/SDHB/LHPP/ATP6V0A2/NDUFA10/COX5B/NDUFS8/NDUFAB1/ATP6V0E2/NDUFS7/NDUFB1/NDUFB3/SDHA/ATP6V0A4/NDUFB10/NDUFA3/NDUFV3/ATP6V0C/NDUFA1/NDUFA2/ATP6V0B/CYC1/NDUFB8/ATP6V1G1/COX4I1/UQCRH/UQCRHL/ND…
KEGG_HUNTINGTONS_DISEASE	KEGG_HUNTINGTONS_DISEASE	159	0.374424475144001	2.08973998113593	1.90580404936138e-07	5.8444657513749e-06	4.41344095641583e-06	4999	tags=53%, list=29%, signal=38%	TGM2/CREB5/TP53/PLCB1/DNAL4/COX6C/RCOR1/NDUFB4/NDUFB6/NDUFA9/HDAC1/NDUFB2/DNAI2/COX8A/COX5A/COX7B/DNAH1/POLR2E/NDUFC2/COX6A1/NDUFV2/DNAI1/POLR2A/NDUFS3/NDUFA6/COX7A2/DNAH3/COX6B1/NDUFS6/UQCRQ/CASP8/POLR2K/POLR2G/UQCR11/UQCR10/VDAC1/NDUFA8/DNAL1/NDUFA7/SDHC/UQCRC1/SLC25A5/VDAC3/UQCRFS1/SDHB/PPID/NDUFA10/POLR2D/COX5B/NDUFS8/CREB3L4/CLTC/NDUFAB1/POLR2H/POLR2L/POLR2F/NDUFS7/NDUFB1/NDUFB3/AP2S1/SDHA/B…
KEGG_DNA_REPLICATION	KEGG_DNA_REPLICATION	36	0.589256232747059	2.43707163368661	8.657367670534e-07	2.27565093054037e-05	1.718454936106e-05	3526	tags=69%, list=20%, signal=55%	RNASEH2A/MCM4/PCNA/RFC2/RPA3/MCM2/POLE/FEN1/RFC3/POLE2/PRIM2/POLE3/POLD1/LIG1/POLD2/RFC5/MCM7/MCM3/DNA2/POLD3/SSBP1/MCM6/MCM5/RFC4/PRIM1
KEGG_PARKINSONS_DISEASE	KEGG_PARKINSONS_DISEASE	99	0.405584159723846	2.0805960460907	1.98828992760671e-06	4.57306683349543e-05	3.45334566373797e-05	5100	tags=60%, list=30%, signal=42%	COX6C/NDUFB4/NDUFB6/NDUFA9/NDUFB2/UBE2G1/COX8A/UBE2J1/COX5A/GPR37/COX7B/NDUFC2/COX6A1/NDUFV2/NDUFS3/NDUFA6/COX7A2/COX6B1/UBE2L3/NDUFS6/UQCRQ/PARK7/UQCR11/UQCR10/VDAC1/NDUFA8/NDUFA7/SDHC/UBB/UQCRC1/SLC25A5/VDAC3/UQCRFS1/SDHB/PPID/NDUFA10/COX5B/NDUFS8/NDUFAB1/UBA1/NDUFS7/NDUFB1/NDUFB3/SDHA/SLC18A1/CASP3/NDUFB10/NDUFA3/NDUFV3/CYCS/NDUFA1/NDUFA2/CYC1/NDUFB8/COX4I1/UQCRH/UQCRHL/NDUFB7/NDUFB9
KEGG_SYSTEMIC_LUPUS_ERYTHEMATOSUS	KEGG_SYSTEMIC_LUPUS_ERYTHEMATOSUS	57	-0.496435780720387	-2.27135340520988	4.75706391537507e-06	9.72555289365569e-05	7.34423902724572e-05	5842	tags=72%, list=34%, signal=48%	FCGR3A/SSB/C1QC/HLA-DMA/C8B/ACTN4/ACTN1/CD86/GRIN2B/C1QB/HLA-DRA/GRIN2A/HLA-DQA2/HLA-DOA/HLA-DPB1/HLA-DPA1/CD28/C1QA/C2/HLA-DQA1/CTSG/IL10/C4A/C4B/FCGR2C/HLA-DQB1/HLA-DRB3/ACTN2/C1R/HLA-DRB4/FCGR1A/HLA-DRB5/C1S/HLA-DRB1/FCGR2A/C6/FCGR2B/C3/CD40/TRIM21/C7
KEGG_PURINE_METABOLISM	KEGG_PURINE_METABOLISM	152	0.337458018949345	1.87076623483086	2.66521376946286e-05	0.000490399333581166	0.000370324439546418	4954	tags=48%, list=29%, signal=35%	GDA/PDE4A/PDE7A/PAPSS1/RRM2/NPR2/ENTPD3/AK7/GART/POLE/PAICS/CANT1/POLE2/ADK/PDE9A/PRIM2/NME1-NME2/NME2/POLR2E/POLR2A/PRUNE1/ENTPD4/POLE3/PRPS2/POLD1/POLR1C/PKM/GMPS/POLD2/ENPP3/NME1/POLR2K/PFAS/ITPA/POLD3/APRT/PDE6D/POLR2G/PNP/HPRT1/NME4/NUDT5/GUCY1A2/POLR1A/PDE8A/ATIC/POLR2D/FHIT/RRM1/ENTPD5/PRIM1/POLR2H/POLR2L/POLR2F/PDE6B/PDE3B/PNPT1/AK4/AK2/POLR3K/POLR3D/PDE5A/PDE6H/DGUOK/NME5/ADSL/PDE4D/ADA/…
KEGG_MISMATCH_REPAIR	KEGG_MISMATCH_REPAIR	23	0.607333536770886	2.1959172829778	4.21983671820425e-05	0.000705863596499619	0.00053303200651001	3262	tags=65%, list=19%, signal=53%	PCNA/RFC2/RPA3/RFC3/EXO1/POLD1/MLH1/LIG1/POLD2/RFC5/POLD3/SSBP1/MSH2/MLH3/RFC4
KEGG_PYRIMIDINE_METABOLISM	KEGG_PYRIMIDINE_METABOLISM	96	0.356980640600909	1.82248563844326	0.000220192013582521	0.00323794592515483	0.00244513079016268	4228	tags=43%, list=24%, signal=32%	TYMS/UCK2/RRM2/ENTPD3/TK1/POLE/CANT1/POLE2/DTYMK/PRIM2/NME1-NME2/NME2/POLR2E/POLR2A/ENTPD4/POLE3/POLD1/POLR1C/POLD2/DUT/NME1/POLR2K/ITPA/POLD3/POLR2G/PNP/NME4/CTPS1/POLR1A/POLR2D/RRM1/CAD/ENTPD5/PRIM1/POLR2H/POLR2L/POLR2F/PNPT1/UMPS/POLR3K/POLR3D
KEGG_COMPLEMENT_AND_COAGULATION_CASCADES	KEGG_COMPLEMENT_AND_COAGULATION_CASCADES	69	-0.401139984859865	-1.91969197172141	0.000228767918625069	0.00323794592515483	0.00244513079016268	3465	tags=41%, list=20%, signal=33%	CD55/CR1/CD59/C1QA/C2/F7/SERPINE1/C5AR1/CFD/A2M/CFB/THBD/C4A/C4B/C1R/TFPI/C1S/C3AR1/C6/SERPING1/PROS1/C3/C4BPB/FGG/C7/CFH/VWF/F8
KEGG_ASTHMA	KEGG_ASTHMA	30	-0.523992335662219	-2.04410188490171	0.000357031406741617	0.0046924127743184	0.00354346960074387	5709	tags=67%, list=33%, signal=45%	HLA-DMA/FCER1G/IL13/PRG2/HLA-DRA/HLA-DQA2/FCER1A/HLA-DOA/HLA-DPB1/HLA-DPA1/HLA-DQA1/IL10/HLA-DQB1/HLA-DRB3/HLA-DRB4/HLA-DRB5/HLA-DRB1/CCL11/CD40/MS4A2
KEGG_HOMOLOGOUS_RECOMBINATION	KEGG_HOMOLOGOUS_RECOMBINATION	26	0.537333510433531	2.02914054026881	0.00041735943525865	0.0051196090725061	0.00386606634765907	4599	tags=69%, list=27%, signal=51%	RAD54L/RAD51/RPA3/RAD54B/BLM/BRCA2/RAD51D/XRCC3/POLD1/POLD2/MUS81/EME1/POLD3/SSBP1/TOP3A/TOP3B/RAD51C/RPA1
KEGG_ALZHEIMERS_DISEASE	KEGG_ALZHEIMERS_DISEASE	145	0.309643486566256	1.70206011291207	0.000465914737795811	0.00535801948465183	0.00404610167033204	4999	tags=50%, list=29%, signal=36%	MME/BACE2/PLCB1/CACNA1D/COX6C/ITPR3/NDUFB4/NDUFB6/NDUFA9/NDUFB2/CAPN1/IDE/CDK5/BID/COX8A/COX5A/PSENEN/COX7B/NDUFC2/CASP7/COX6A1/GAPDH/ERN1/NDUFV2/CHP1/NDUFS3/NCSTN/NDUFA6/COX7A2/EIF2AK3/COX6B1/PSEN1/NDUFS6/UQCRQ/CASP8/HSD17B10/UQCR11/UQCR10/NDUFA8/NDUFA7/SDHC/UQCRC1/BAD/UQCRFS1/ATP2A2/SDHB/NDUFA10/COX5B/NDUFS8/NDUFAB1/ADAM10/NDUFS7/NDUFB1/NDUFB3/SDHA/APH1A/FADD/CASP3/NDUFB10/NDUFA3/NDUFV3/MAPK1/C…
KEGG_AMINOACYL_TRNA_BIOSYNTHESIS	KEGG_AMINOACYL_TRNA_BIOSYNTHESIS	22	0.557646612475164	1.99118132740317	0.000681147326449644	0.00737241812157262	0.00556727226571845	5362	tags=59%, list=31%, signal=41%	LARS2/DARS2/FARSA/NARS2/MARS2/SARS2/FARS2/EARS2/RARS2/YARS2/PSTK/FARSB/SEPSECS
KEGG_CITRATE_CYCLE_TCA_CYCLE	KEGG_CITRATE_CYCLE_TCA_CYCLE	30	0.506020387272236	1.98987643526889	0.000766293174250271	0.00783321911455833	0.00591524555561613	4076	tags=57%, list=24%, signal=43%	IDH2/ACO2/FH/PCK2/DLAT/MDH1/DLD/SDHC/ACLY/SDHB/OGDHL/PDHB/CS/SUCLA2/SDHA/PDHA1/MDH2
KEGG_BASE_EXCISION_REPAIR	KEGG_BASE_EXCISION_REPAIR	33	0.478261632616119	1.93225999313507	0.000831471755546836	0.00805214752740094	0.00608056907103504	4082	tags=55%, list=24%, signal=42%	HMGB1/PCNA/APEX1/POLE/FEN1/POLE2/PARP4/PARP1/NEIL3/POLE3/POLD1/LIG1/POLD2/POLD3/NTHL1/UNG/LIG3/PARP2
KEGG_PROTEIN_EXPORT	KEGG_PROTEIN_EXPORT	23	0.526219144216535	1.90263445612225	0.00124297512781972	0.0114353711759414	0.0086354061511686	5084	tags=83%, list=29%, signal=58%	SEC11A/SPCS2/SEC61A1/SPCS3/SRP9/SRP19/SEC61B/SEC61G/HSPA5/SRP54/SRPRB/SRP14/SPCS1/SEC11C/IMMP1L/SRPRA/SEC61A2/SRP72/SRP68
KEGG_VASCULAR_SMOOTH_MUSCLE_CONTRACTION	KEGG_VASCULAR_SMOOTH_MUSCLE_CONTRACTION	110	-0.310588878732503	-1.61088184234364	0.00215791421187787	0.0189074388088347	0.0142779286199438	3056	tags=32%, list=18%, signal=26%	PRKACB/ADCY7/ADCY5/KCNMB2/PPP1R12A/KCNMA1/ROCK1/ROCK2/ACTA2/PRKCA/CALD1/MYL9/RAMP3/KCNMB1/ADCY4/AGTR1/PLA2G1B/CALM1/CALM2/CALM3/GNA12/PRKG1/MYH11/MYLK/PPP1R14A/ACTG2/PLA2G2A/PPP1R12B/GNAQ/NPR1/ITPR1/ADCY9/PLA2G12A/PLA2G5/PRKACA
KEGG_MAPK_SIGNALING_PATHWAY	KEGG_MAPK_SIGNALING_PATHWAY	264	-0.244688798861972	-1.4713573862992	0.00252134234481965	0.0210875905203098	0.0159242674409662	3280	tags=30%, list=19%, signal=25%	RASGRP2/MAP3K8/CACNA1S/FLNA/MAP3K13/FLNC/CACNA2D2/GADD45A/DUSP9/LAMTOR3/MAPK8/TGFBR1/RASA1/PRKACB/NFATC4/MAX/IL1R1/NFATC2/STK4/HSPA1A/HSPA1B/DDIT3/CD14/MAPK11/GRB2/MAP3K3/MAP3K5/RASA2/NR4A1/TNFRSF1A/MAP4K4/HSPA1L/TAB2/ECSIT/FLNB/PRKCA/SOS1/RASGRP3/FOS/PDGFRA/RAP1A/RPS6KA2/RASGRF2/RPS6KA6/PDGFA/PLA2G1B/CACNA2D3/FAS/AKT3/GNA12/MAPK10/TGFBR2/FGF7/ELK1/RPS6KA3/NTF3/MRAS/MAP2K5/TAOK3/NTRK2/NGF/MKNK1/C…
KEGG_CHEMOKINE_SIGNALING_PATHWAY	KEGG_CHEMOKINE_SIGNALING_PATHWAY	187	-0.268457325996566	-1.53505952543535	0.00270137730460921	0.0216110184368737	0.0163195333733829	4583	tags=36%, list=27%, signal=27%	CXCL8/CCR2/CCL13/CCL3/CCL3L1/CCL3L3/DOCK2/CX3CR1/IKBKB/TIAM1/CCR1/PRKACG/PIK3R5/STAT3/NFKBIA/RASGRP2/ADCY6/PXN/ADCY3/GNAI2/PIK3CB/GNGT1/PRKACB/HCK/ADCY7/NCF1/PTK2/STAT2/PIK3CD/ADCY5/GNG4/CCR4/CXCL16/GRB2/ROCK1/CXCR6/ROCK2/PARD3/CXCL2/SOS1/GNB4/GNAI1/PIK3CA/WASL/RAP1A/ADCY4/STAT5B/CCL11/CCL21/CCL8/CCL2/AKT3/CXCL12/FOXO3/GNG7/JAK3/CCL26/SHC4/ELMO1/CCL14/GNG2/ARRB1/ADCY9/GNG11/GRK5/GNG12/PRKACA
KEGG_FOCAL_ADHESION	KEGG_FOCAL_ADHESION	197	-0.253571051153539	-1.46103578750615	0.00331895904179167	0.0254453526537361	0.0192150260314255	3249	tags=30%, list=19%, signal=25%	MAPK8/PIK3CB/TLN1/PTK2/PIK3CD/PDPK1/FYN/ARHGAP5/PPP1R12A/VEGFC/THBS2/GRB2/ROCK1/PARVA/THBS3/COMP/CTNNB1/RAPGEF1/THBS1/FLT1/FLT4/RELN/VEGFB/ROCK2/ITGA1/FLNB/PRKCA/SOS1/ACTN2/LAMA4/PIK3CA/MYL9/PDGFRA/RAP1A/CAPN2/ITGA8/COL11A1/PDGFA/COL6A3/ARHGAP35/AKT3/CCND3/MAPK10/COL4A4/CAV1/ELK1/MYLK/THBS4/ITGA11/SHC4/FN1/COL6A2/CAV2/ITGA7/VWF/VTN/PDGFD/LAMB2/TNXB
KEGG_OOCYTE_MEIOSIS	KEGG_OOCYTE_MEIOSIS	111	0.294293776855595	1.54432815040342	0.00379018299212663	0.027895746822052	0.021065438103609	2312	tags=30%, list=13%, signal=26%	REC8/CCNB1/MAD2L2/CCNE1/SGO1/PTTG1/ESPL1/CDC20/CCNB2/MAD2L1/ITPR3/CDK1/CDC25C/RPS6KA1/ANAPC4/PPP1CA/PLK1/PGR/IGF1/BUB1/ANAPC11/CCNE2/FBXO5/ANAPC1/YWHAE/CDK2/PPP2R1A/SMC1A/PKMYT1/CHP1/YWHAQ/YWHAZ/AURKA
KEGG_SPHINGOLIPID_METABOLISM	KEGG_SPHINGOLIPID_METABOLISM	37	0.41827497695487	1.72126749249031	0.00420181037062781	0.0297358887767506	0.0224550189847316	2124	tags=35%, list=12%, signal=31%	PLPP1/UGT8/DEGS2/GLA/SGPL1/ACER3/PLPP2/SPTLC2/SGPP1/SGPP2/SMPD2/GLB1/SPTLC1
KEGG_AXON_GUIDANCE	KEGG_AXON_GUIDANCE	129	-0.287765350769401	-1.54449195312401	0.00439841320426492	0.0299743714661016	0.0226351088874452	3575	tags=33%, list=21%, signal=27%	NFAT5/SEMA3G/PLXNB2/GNAI2/RASA1/ROBO1/PLXNB3/NFATC4/PTK2/NFATC2/FYN/SEMA6B/ABLIM3/ROCK1/NFATC3/PLXNA1/ROCK2/DPYSL2/SLIT3/EPHB2/FES/GNAI1/SLIT2/ABLIM1/ROBO2/NFATC1/EPHA3/SEMA3C/SEMA6C/CFL2/CXCL12/NTN4/UNC5D/SRGAP1/SEMA6A/PPP3CB/SRGAP2/PLXNA2/PPP3CA/SEMA7A/ROBO3/EPHA4/SEMA6D
KEGG_N_GLYCAN_BIOSYNTHESIS	KEGG_N_GLYCAN_BIOSYNTHESIS	46	0.386576942042983	1.69288429151382	0.00555155720792486	0.0364816616520776	0.0275490808814316	5222	tags=50%, list=30%, signal=35%	RPN1/ALG2/DDOST/STT3A/ALG5/GANAB/ALG6/DPM3/ALG3/MAN2A1/ALG8/DAD1/RPN2/MGAT4B/RFT1/MOGS/DPM2/DPAGT1/DOLPP1/ALG14/ALG11/B4GALT3/ALG9
KEGG_HEMATOPOIETIC_CELL_LINEAGE	KEGG_HEMATOPOIETIC_CELL_LINEAGE	87	-0.323156623378392	-1.60401644633531	0.00607195935624925	0.0385255352258573	0.0290925094382904	4968	tags=41%, list=29%, signal=30%	CD3G/FCER2/HLA-DRA/ITGA5/ITGAM/CD37/IL1A/IL6/ITGA3/CSF3R/CD55/CD33/CR1/CD59/CD8A/IL1R1/FLT3LG/CD14/CD34/CD19/IL3RA/GP5/ITGA1/HLA-DRB3/IL11RA/CSF1R/IL4R/IL7R/CD36/HLA-DRB4/FCGR1A/HLA-DRB5/HLA-DRB1/KIT/KITLG/CD22
KEGG_RNA_DEGRADATION	KEGG_RNA_DEGRADATION	52	0.370281296210589	1.6765304047296	0.00672363910238039	0.041238319827933	0.0311410653162881	3843	tags=44%, list=22%, signal=34%	CNOT8/ENO3/LSM4/PATL1/CNOT10/DCPS/ENO1/LSM7/PAPOLA/EDC3/MPHOSPH6/LSM1/CNOT9/XRN2/EXOSC3/CNOT1/LSM3/EXOSC4/LSM2/LSM5/CNOT3/PNPT1/EXOSC5
KEGG_LEISHMANIA_INFECTION	KEGG_LEISHMANIA_INFECTION	72	-0.336268577379241	-1.6190252883004	0.00710211480211816	0.0421544878577336	0.0318329084509201	6209	tags=61%, list=36%, signal=39%	TAB1/TLR2/IL1B/IRAK1/FCGR3A/HLA-DMA/JAK2/NFKBIB/NOS2/TGFB2/ITGB2/STAT1/HLA-DRA/ITGAM/HLA-DQA2/IL1A/JUN/IFNGR1/NFKBIA/HLA-DOA/TLR4/HLA-DPB1/HLA-DPA1/NCF2/CR1/PTGS2/HLA-DQA1/NCF1/IL10/JAK1/MAPK11/TAB2/FCGR2C/HLA-DQB1/HLA-DRB3/FOS/HLA-DRB4/FCGR1A/HLA-DRB5/HLA-DRB1/FCGR2A/C3/ELK1/NCF4
KEGG_CALCIUM_SIGNALING_PATHWAY	KEGG_CALCIUM_SIGNALING_PATHWAY	177	-0.25696406522461	-1.44365941600901	0.00787889281799036	0.0453036337034446	0.0342109819728529	3602	tags=28%, list=21%, signal=22%	GNA15/CYSLTR1/P2RX6/ADCY3/GNA11/GRIN2D/GNA14/PDE1B/P2RX1/PTGER3/ATP2A3/PRKACB/ADCY7/HTR5A/BST1/ADRB2/TNNC2/LHCGR/PRKCA/GNAL/PDGFRA/ADCY4/AGTR1/CAMK2D/OXTR/PDE1C/CALM1/CALM2/CALM3/PTAFR/RYR3/ADRB3/MYLK/PLN/CACNA1H/RYR2/PDE1A/CHRM3/TRPC1/PPP3CB/GNAQ/P2RX7/PPP3CA/SLC25A4/ITPR1/ADCY9/PTGFR/PRKACA/PHKA1
KEGG_ANTIGEN_PROCESSING_AND_PRESENTATION	KEGG_ANTIGEN_PROCESSING_AND_PRESENTATION	88	0.306166429895666	1.531328953609	0.00906503577769302	0.0479252236974553	0.0361906723573461	2790	tags=30%, list=16%, signal=25%	KLRD1/KLRC1/KLRC2/KIR3DL2/KIR3DL1/KLRC3/KIR2DS5/KIR2DL5A/KIR2DS1/PSME1/RFXANK/KIR3DL3/PDIA3/NFYA/CALR/PSME3/PSME2/KIR2DL3/CANX/KIR2DL4/RFX5/HSPA5/HSPA4/HSPA2/TAP1/KIR2DS3
KEGG_NUCLEOTIDE_EXCISION_REPAIR	KEGG_NUCLEOTIDE_EXCISION_REPAIR	44	0.387544569233361	1.67529452119439	0.0091010796575248	0.0479252236974553	0.0361906723573461	3383	tags=48%, list=20%, signal=38%	PCNA/RFC2/RPA3/POLE/CDK7/RFC3/POLE2/MNAT1/POLE3/POLD1/LIG1/POLD2/RFC5/GTF2H4/CETN2/POLD3/RBX1/GTF2H2/RFC4/CCNH/CUL4A
KEGG_BLADDER_CANCER	KEGG_BLADDER_CANCER	41	0.39020644026083	1.65046599287985	0.00911621102940727	0.0479252236974553	0.0361906723573461	2675	tags=37%, list=15%, signal=31%	CDH1/ERBB2/TP53/EGFR/E2F1/CDKN2A/FGFR3/E2F2/RB1/VEGFA/NRAS/KRAS/CCND1/CDK4/RPS6KA5
KEGG_P53_SIGNALING_PATHWAY	KEGG_P53_SIGNALING_PATHWAY	67	0.325626003222765	1.55490322560606	0.011764758247743	0.0601309865995754	0.045407838850938	4763	tags=49%, list=28%, signal=36%	SFN/PERP/PMAIP1/CCNB1/TP53/RRM2/CCNE1/CCNB2/CHEK1/GTSE1/CDK1/EI24/IGF1/BID/CDKN2A/CCNE2/TP53I3/CDK2/PIDD1/CCND1/CDK4/CASP8/SERPINB5/TSC2/CCND2/ATR/BAX/CASP3/CCNG2/MDM2/CYCS/CCNB3/STEAP3
KEGG_CYTOKINE_CYTOKINE_RECEPTOR_INTERACTION	KEGG_CYTOKINE_CYTOKINE_RECEPTOR_INTERACTION	262	-0.226063765805846	-1.35695000529538	0.0135547125628258	0.06740721923135	0.0509024767650927	6180	tags=44%, list=36%, signal=28%	IL2RA/CXCL14/IFNA4/IFNK/IL20RB/IL1B/IFNA6/ACVR2B/CCR6/IL11/TNFRSF6B/INHBB/TNFSF13/IL10RB/IL24/IL17RA/IL26/CNTF/NGFR/IL13/FLT3/CCR5/IFNA8/IL12RB2/CSF1/CCL16/TGFB2/PDGFRB/CD70/CTF1/IFNW1/IFNL1/PF4V1/IL18R1/BMPR1A/CCL18/TNFRSF14/PDGFC/BMPR1B/TNFRSF13C/CXCL8/CCR2/CCL13/CCL3/CCL3L1/CCL3L3/TNFSF8/LEP/IL1A/CX3CR1/IFNGR1/CCR1/KDR/IL6/TNFRSF8/TNFRSF10C/CSF3R/TSLP/ACVR2A/IFNAR2/TGFBR1/IL18RAP/INHBA/IL1R1/I…
KEGG_PATHOGENIC_ESCHERICHIA_COLI_INFECTION	KEGG_PATHOGENIC_ESCHERICHIA_COLI_INFECTION	53	0.342701434953393	1.56292035342735	0.014174820204688	0.0686359715174365	0.0518303675074463	2188	tags=30%, list=13%, signal=26%	CDH1/OCLN/TUBA1A/ARPC5/KRT18/ABL1/TUBA3C/TUBA3D/TUBA1C/TUBA1B/TUBB4B/ARPC5L/TUBB3/YWHAQ/ARPC3/YWHAZ
KEGG_CELL_ADHESION_MOLECULES_CAMS	KEGG_CELL_ADHESION_MOLECULES_CAMS	133	-0.264036620817595	-1.42276147470396	0.0149926692525692	0.0707346446787879	0.0534151779038902	3840	tags=35%, list=22%, signal=27%	PDCD1/PTPRM/HLA-DOA/HLA-DPB1/HLA-DPA1/CNTN1/ITGA9/CD28/CD8A/HLA-E/NLGN4X/HLA-DQA1/CD34/PECAM1/CLDN1/CNTNAP2/NRXN2/HLA-DQB1/HLA-DRB3/ESAM/HLA-DRB4/ICAM1/ITGA8/HLA-DRB5/SELP/ICAM2/HLA-DRB1/NEGR1/NCAM1/JAM3/CLDN5/CDH5/CD40/SIGLEC1/CDH3/CLDN22/MAG/JAM2/GLG1/NFASC/CLDN11/CD99/VCAM1/SELE/NECTIN3/CD22
KEGG_LONG_TERM_POTENTIATION	KEGG_LONG_TERM_POTENTIATION	70	-0.308119998740483	-1.47798905028382	0.0191534433925586	0.0881058396057694	0.0665330138899403	2085	tags=24%, list=12%, signal=21%	PRKCA/RAP1A/RPS6KA2/CAMK2D/RPS6KA6/CALM1/CALM2/CALM3/PPP1R1A/RPS6KA3/RAPGEF3/PPP3CB/GNAQ/PPP3CA/ATF4/ITPR1/PRKACA
KEGG_MELANOMA	KEGG_MELANOMA	71	0.304251066947058	1.47072549843292	0.021393597265968	0.0960102901692221	0.0725020497845384	3207	tags=31%, list=19%, signal=25%	MET/CDH1/PIK3R1/TP53/EGFR/FGF9/E2F1/IGF1/CDKN2A/FGF13/FGF1/E2F2/MITF/RB1/NRAS/KRAS/CCND1/CDK4/FGF10/PIK3R3/BAD/HGF
KEGG_VIRAL_MYOCARDITIS	KEGG_VIRAL_MYOCARDITIS	70	-0.304469461479744	-1.46047816452152	0.0224712992170305	0.0977521897573173	0.0738174430661664	5330	tags=46%, list=31%, signal=32%	SGCA/CD86/CASP9/ITGB2/LAMA2/HLA-DRA/MYH7B/HLA-DQA2/EIF4G3/HLA-DOA/HLA-DPB1/HLA-DPA1/CD55/CD28/HLA-E/MYH3/HLA-DQA1/FYN/MYH13/ABL2/HLA-DQB1/HLA-DRB3/HLA-DRB4/ICAM1/MYH10/HLA-DRB5/HLA-DRB1/DMD/CAV1/MYH11/CD40/SGCD
KEGG_GLUTATHIONE_METABOLISM	KEGG_GLUTATHIONE_METABOLISM	47	0.334946448911745	1.47718290604824	0.0228442617367644	0.0977521897573173	0.0738174430661664	2606	tags=36%, list=15%, signal=31%	GGT1/GSTP1/IDH2/GSTO2/RRM2/GCLC/MGST2/GSTZ1/GPX7/GGT6/GSTK1/TXNDC12/ODC1/OPLAH/PGD/MGST1/GSS
KEGG_GNRH_SIGNALING_PATHWAY	KEGG_GNRH_SIGNALING_PATHWAY	99	-0.275337080841335	-1.39517417005865	0.0262864174075564	0.109925018249781	0.083009739181757	4365	tags=37%, list=25%, signal=28%	JUN/MMP2/MAP3K2/CAMK2G/PRKACG/PLD2/ADCY6/CACNA1S/ADCY3/GNA11/MAPK8/PRKACB/ADCY7/ADCY5/GNRH1/MAPK11/GRB2/MAP3K3/PRKCA/SOS1/ADCY4/CAMK2D/PLA2G1B/CALM1/CALM2/CALM3/MAPK10/ELK1/PLA2G2A/PLD1/GNAQ/ATF4/ITPR1/ADCY9/PLA2G12A/PLA2G5/PRKACA
KEGG_TGF_BETA_SIGNALING_PATHWAY	KEGG_TGF_BETA_SIGNALING_PATHWAY	84	-0.299266174772151	-1.46910532070027	0.0272972840044996	0.111615561262843	0.0842863506103848	5041	tags=45%, list=29%, signal=32%	TGFB2/ID2/RBL2/SMAD4/BMPR1A/BMPR1B/ZFYVE9/CREBBP/SMURF2/SMAD3/SMAD6/ACVR2A/SP1/LTBP1/TGFBR1/INHBA/CUL1/THBS2/ROCK1/BMP8A/THBS3/COMP/SMAD2/SMURF1/THBS1/ROCK2/RPS6KB1/LEFTY1/BMPR2/BMP4/DCN/BMP6/FST/TGFBR2/LEFTY2/THBS4/AMHR2/PPP2CB
KEGG_PATHWAYS_IN_CANCER	KEGG_PATHWAYS_IN_CANCER	321	0.20851695682231	1.28246866971637	0.0294137702504706	0.117655081001882	0.0888470863400942	2987	tags=25%, list=17%, signal=21%	MET/FGFR2/CDH1/LAMC3/WNT2/SLC2A1/EGLN3/PIK3R1/GSTP1/ERBB2/LAMC2/FZD6/LAMA5/MECOM/PAX8/RAD51/TP53/BIRC5/BCR/CCNE1/TRAF4/LEF1/TGFA/TPM3/PTCH1/WNT7A/EGFR/FGF9/HDAC1/E2F1/GLI1/BRCA2/IGF1/BID/FZD10/CDKN2A/AXIN1/CBLC/FGFR3/FGF13/CTNNA2/FH/FGF1/CCNE2/E2F2/ITGA6/CKS1B/ABL1/RUNX1T1/VHL/BCL2L1/HSP90B1/MITF/TFG/CCNA1/PIAS3/CDK2/KLK3/WNT16/FZD5/ITGA2/RB1/JUP/VEGFA/COL4A1/MLH1/NRAS/KRAS/CCND1/CDK4/CASP8/COL4A…
KEGG_PRION_DISEASES	KEGG_PRION_DISEASES	35	-0.360663388373073	-1.46497285983367	0.0320075391093246	0.125306110555654	0.0946247516781825	4382	tags=54%, list=25%, signal=41%	C1QC/C8B/LAMC1/C1QB/IL1A/PRKACG/IL6/C1QA/PRKACB/FYN/HSPA1A/EGR1/C6/NCAM1/ELK1/PRNP/SOD1/C7/PRKACA
KEGG_GLYCOSYLPHOSPHATIDYLINOSITOL_GPI_ANCHOR_BIOSYNTHESIS	KEGG_GLYCOSYLPHOSPHATIDYLINOSITOL_GPI_ANCHOR_BIOSYNTHESIS	25	0.405710015521193	1.51546375091797	0.0331820953331931	0.127198032110573	0.096053433859243	3879	tags=44%, list=22%, signal=34%	GPAA1/PIGZ/PIGN/PIGW/PIGU/PIGS/PIGX/PIGO/PIGM/PIGF/DPM2
KEGG_UBIQUITIN_MEDIATED_PROTEOLYSIS	KEGG_UBIQUITIN_MEDIATED_PROTEOLYSIS	129	0.252037561237765	1.34738132988747	0.0345108171978577	0.129591640089914	0.0978609639122924	4841	tags=40%, list=28%, signal=29%	KLHL13/MAP3K1/SAE1/PPIL2/UBE2C/UBE2D1/CDC20/KEAP1/UBE2D2/TRIM32/ANAPC4/BRCA1/UBE2G1/UBE2Z/UBE2A/ANAPC11/UBE2J1/CBLC/ANAPC1/VHL/PIAS3/UBE2F/UBE2S/UBE2N/PRPF19/UBE2H/UBE2L3/UBE2K/RBX1/UBE2NL/MGRN1/UBE2E3/CDC23/ITCH/CUL4A/CUL7/UBA3/UBE2Q2/UBA1/ANAPC7/TRIM37/XIAP/ANAPC5/ERCC8/UBE3C/MDM2/SKP2/UBA2/UBE2M/FANCL/UBE4B
KEGG_ALLOGRAFT_REJECTION	KEGG_ALLOGRAFT_REJECTION	37	-0.359895273627463	-1.48076125333271	0.0372884013777859	0.137221317070252	0.103622504881426	3768	tags=38%, list=22%, signal=30%	HLA-DOA/HLA-DPB1/HLA-DPA1/CD28/HLA-E/HLA-DQA1/IL10/HLA-DQB1/HLA-DRB3/HLA-DRB4/HLA-DRB5/HLA-DRB1/FAS/CD40
KEGG_INSULIN_SIGNALING_PATHWAY	KEGG_INSULIN_SIGNALING_PATHWAY	135	-0.24816857718618	-1.34093875817535	0.0406424879753513	0.146491605010058	0.11062295115176	4451	tags=36%, list=26%, signal=27%	LIPE/PCK1/IKBKB/PYGL/FOXO1/HK3/PRKACG/RPS6/CBLB/PIK3R5/PRKAR1A/PTPN1/SORBS1/MAPK8/PIK3CB/PRKACB/PIK3CD/PDPK1/IRS2/SOCS3/GRB2/RAPGEF1/TRIP10/RPTOR/INSR/SOS1/RPS6KB1/PIK3CA/PDE3A/CALM1/CALM2/CALM3/CBL/PPP1R3C/PRKAB2/AKT3/MAPK10/ELK1/PRKAR2B/MKNK1/SHC4/PRKCI/TSC1/IRS4/ACACB/PRKAR1B/PRKACA/PHKA1
KEGG_OTHER_GLYCAN_DEGRADATION	KEGG_OTHER_GLYCAN_DEGRADATION	15	-0.480396923986986	-1.54233583198651	0.0413998014158858	0.146491605010058	0.11062295115176	3902	tags=60%, list=23%, signal=46%	ENGASE/NEU3/MAN2B1/HEXA/MAN2C1/FUCA1/MANBA/HEXB/MAN2B2
